# Supplementary material for: Development and validation of a risk prediction model for activities of daily living dysfunction in stroke survivors
Source: Front Neurol. 2025 May 30;16:1529724. doi: 10.3389/fneur.2025.1529724 (PMC12164166; doi:10.3389/fneur.2025.1529724)
Supplement: Supplementary file 1 [file Data_Sheet_1.CSV]

diagnosis	gender	marry	rural	hip	hibpe	diabe	cancre	lunge	hearte	psyche	arthre	dyslipe	livere	kidneye	digeste	asthmae	memrye	vgact_c	mdact_c	ltact_c	drinkl	smokev	family_size	hchild	fcamt	tcamt	cesd10	satlife	pain	sleep	act	age	edu	totmet	memeory	srh
1	1	1	1	0	1	0	0	0	1	0	0	0	0	1	0	0	1	0	0	0	0	1	2	5	6150	0	12	3	0	1	0	80	2	0	1	3
1	1	1	1	0	1	0	0	0	0	0	1	1	0	0	0	0	0	0	0	1	1	1	2	1	0	0	16	3	3	4	2	68	3	1732.5	6.5	3
1	0	0	0	0	1	1	1	0	1	0	1	1	0	0	1	0	1	0	0	0	0	0	4	5	9700	0	29	4	4	-1	0	85	1	0	2	3
1	0	0	1	0	1	0	0	1	1	0	0	0	0	0	1	0	0	0	0	1	0	0	2	4	1200	0	16	2	5	-1	0	75	1	1732.5	3.5	2
1	0	0	0	0	1	0	0	0	0	1	1	1	0	0	0	0	1	0	0	0	0	0	5	4	3500	0	15	4	3	4	0	82	1	0	0	2
1	0	1	1	0	1	1	1	1	1	1	0	1	1	1	0	0	0	0	0	0	0	0	2	2	300	100	23	3	7	-1	0	56	2	0	4	2
1	0	0	1	0	1	0	0	1	1	0	1	0	0	0	0	0	0	1	0	1	0	0	1	3	2520	0	22	2	15	4	1	78	1	13560	2	1
1	1	1	0	0	1	0	0	0	0	0	1	1	0	0	0	0	1	0	1	1	1	1	4	4	1800	0	10	3	11	7	0	74	2	6772.5	0.5	1
1	0	0	1	0	1	0	0	0	1	1	1	0	0	1	1	0	1	0	0	0	0	0	1	2	5000	4200	25	2	14	3	1	57	1	0	1	1
1	0	0	0	0	1	1	0	0	0	0	1	1	0	0	0	0	1	0	0	1	0	0	2	4	2000	0	19	3	1	7	0	69	1	462	6.5	1
1	1	1	0	0	0	1	0	0	0	0	0	0	0	0	1	0	0	0	0	0	0	1	3	1	5000	3000	1	4	0	5	0	53	3	0	6	1
1	1	1	0	0	1	0	0	0	1	0	1	1	0	0	0	0	0	0	0	0	0	1	2	2	12500	100	25	3	5	5	0	68	3	0	0.5	1
1	1	1	1	0	1	0	0	0	0	0	0	0	0	0	0	0	0	0	0	1	0	0	4	2	150	200	7	3	0	4.5	1	51	4	4158	6.5	1
1	1	1	1	0	1	0	0	0	1	0	0	0	0	0	0	0	1	0	0	1	0	0	2	4	2200	80	20	2	10	12	0	71	2	4158	2.5	1
1	1	1	0	0	0	0	0	0	1	0	1	1	0	0	0	0	1	0	0	0	1	1	2	4	9300	40000	13	3	5	7.5	0	83	4	0	2.5	4
1	0	1	1	0	1	0	0	0	1	0	1	0	0	0	0	0	1	0	0	0	0	0	2	5	2200	500	17	3	15	11	0	72	1	0	0.5	3
1	1	1	1	0	0	0	0	0	0	0	1	0	0	0	0	0	0	0	0	1	1	1	3	3	10750	0	2	5	0	5.5	0	71	2	2376	4.5	3
1	1	1	1	0	1	0	0	0	0	0	0	0	0	0	0	0	1	0	0	1	1	1	4	3	300	300	24	2	0	5	0	66	3	990	3.5	3
1	0	0	1	0	1	0	0	0	1	0	1	0	0	0	1	0	0	0	0	0	0	0	4	5	2300	0	6	5	6	8	0	78	1	0	0	2
1	0	1	1	0	1	0	0	0	1	0	0	1	0	0	0	0	0	0	0	0	0	0	2	3	0	0	6	4	11	2	1	76	1	0	1.5	2
1	1	1	1	0	1	0	0	0	0	0	1	1	0	0	0	0	0	0	0	0	0	1	2	3	700	0	23	4	1	6	0	68	1	0	0	2
1	0	1	1	0	1	0	0	1	1	1	1	1	1	1	1	0	0	0	0	0	0	0	2	3	4400	0	4	4	8	7	0	72	1	0	5	2
1	1	1	1	0	0	0	0	0	0	0	0	0	0	0	0	0	0	0	0	0	0	1	6	5	950	0	15	3	0	4	0	90	1	0	2	2
1	0	1	1	0	1	0	0	0	0	0	0	0	0	0	0	0	0	0	0	0	1	0	2	2	150	0	30	1	13	4	0	51	1	0	1	1
1	0	1	1	0	1	0	0	0	1	0	1	0	0	1	1	0	0	0	0	1	1	1	2	3	61500	0	12	3	6	2	0	72	1	462	3	1
1	0	1	0	0	1	0	0	0	1	0	1	0	0	0	0	0	0	1	0	1	0	0	3	5	12100	200	21	4	2	-1	0	70	1	15222	3	1
1	1	1	1	0	1	0	0	0	0	0	0	0	0	0	0	0	0	0	0	0	0	1	2	7	11240	0	6	3	1	5	0	85	2	0	0	1
1	1	1	1	0	1	0	0	0	0	0	0	0	0	1	0	0	1	0	0	1	0	1	2	3	3700	10000	24	3	6	3	0	76	1	4158	2	1
1	0	0	1	1	0	0	0	0	0	1	1	0	0	0	1	0	0	0	0	1	1	1	5	1	0	0	17	4	2	4	1	69	1	198	4	1
1	0	0	1	0	1	0	0	0	1	0	1	0	0	0	0	0	1	0	1	1	0	0	1	3	100	0	18	3	11	9	0	71	1	8502	0	1
1	0	1	0	0	1	1	0	0	1	0	0	1	0	1	1	0	0	0	0	0	0	0	2	1	0	5030	30	1	1	5	0	63	4	0	4	1
1	1	1	1	0	1	0	0	1	0	0	1	1	1	0	1	1	1	1	1	1	1	1	4	5	70500	18100	15	3	7	4	2	65	3	14958	6	1
1	1	1	0	0	1	0	0	0	0	0	1	0	0	1	1	0	0	0	0	1	0	1	3	2	2000	0	21	2	11	5	2	67	4	4158	6.5	1
1	1	1	0	0	1	0	0	0	0	0	1	0	0	0	0	0	0	0	0	0	0	1	2	2	6150	1150	18	2	0	2	0	80	2	0	2.5	1
1	0	1	1	1	1	0	0	0	0	0	0	1	0	0	0	0	1	0	0	0	0	0	3	4	270	430	15	3	0	7	1	71	2	0	3	5
1	0	1	1	0	0	0	0	0	1	1	1	0	0	0	1	1	0	0	0	0	0	0	2	3	1400	0	20	3	1	10	0	61	1	0	1	4
1	1	1	0	0	1	1	0	0	0	0	0	0	0	0	0	0	0	0	0	1	0	1	2	2	9466	600	17	3	0	4.5	0	65	3	5544	4	4
1	0	0	0	0	0	0	0	0	0	1	0	0	0	0	0	0	0	0	0	0	0	0	1	2	0	0	9	1	0	0	0	55	1	0	0	3
1	1	1	1	0	1	0	0	0	1	0	0	0	0	1	1	0	1	0	0	0	0	1	2	2	800	300	18	4	10	5	0	62	3	0	5.5	3
1	0	0	1	0	1	0	0	0	1	1	0	1	0	0	1	0	1	0	0	0	0	0	2	4	900	100	24	4	7	7	0	71	1	0	3	3
1	1	1	0	0	0	0	0	0	0	0	0	1	0	0	1	0	0	1	0	1	0	1	2	3	129036	0	3	4	0	8	1	64	3	2212.5	4.5	2
1	0	0	0	0	1	1	0	0	0	0	1	1	0	0	0	0	0	0	0	0	0	0	6	4	1450	0	11	3	13	6	0	69	1	0	2.5	2
1	0	1	0	0	1	0	1	0	1	0	1	1	0	0	0	0	0	0	0	1	0	0	2	2	25000	750	21	4	12	10	0	62	1	495	4	2
1	1	1	0	0	1	0	0	0	0	0	1	1	0	0	1	1	1	0	0	0	0	1	2	5	4500	800	18	2	0	8	0	68	1	0	1.5	2
1	1	0	1	0	0	0	0	0	1	0	0	0	0	1	1	0	0	0	0	0	0	1	6	4	2600	0	18	4	3	2	0	78	1	0	2	2
1	0	1	1	0	1	0	0	0	0	0	0	1	0	1	1	0	0	0	0	1	0	0	3	3	10750	0	13	4	2	5.5	0	67	1	1732.5	1.5	2
1	1	1	1	0	1	0	0	1	1	0	1	0	0	0	0	0	0	0	0	0	0	1	2	4	14800	0	18	4	0	-1	0	69	1	0	1.5	2
1	1	1	0	0	1	1	0	0	0	0	0	1	0	0	0	0	1	0	0	1	0	1	2	3	7500	3250	13	3	0	8	0	75	4	1732.5	8.5	2
1	0	1	0	0	1	1	0	1	1	1	1	1	1	1	1	1	1	1	1	1	0	0	3	3	6700	500	12	4	14	8	0	59	4	13518	4.5	2
1	0	1	1	0	0	0	0	0	0	0	1	0	0	0	0	0	0	0	0	1	1	0	5	3	14000	0	18	3	2	2	1	70	1	1732.5	4.5	2
1	1	1	0	0	1	1	0	0	1	0	1	1	0	0	0	0	0	0	0	1	0	1	2	4	800	0	22	1	0	4	0	68	2	4158	1	1
1	1	1	0	0	1	0	0	1	0	0	0	1	0	0	0	1	0	0	0	1	0	1	5	1	0	0	23	1	0	4	0	67	3	132	1.5	1
1	0	1	1	0	1	0	0	0	0	0	1	0	0	1	0	0	0	0	0	0	0	1	2	3	4700	1250	22	3	5	8	0	58	3	0	3.5	1
1	0	0	0	0	1	1	0	1	1	0	1	1	0	1	1	0	1	0	0	0	0	0	1	3	100	51000	29	1	8	2	0	78	4	0	5.5	1
1	1	0	1	0	0	1	0	0	1	1	1	1	1	0	1	0	0	0	0	1	0	0	2	3	700	500	18	3	7	4	0	72	2	462	5	1
1	0	0	1	0	1	0	0	0	1	0	1	1	1	0	0	0	0	0	1	1	0	0	2	2	2200	100	23	3	2	5	0	59	3	2292.5	3	1
1	1	1	1	0	1	0	0	1	0	0	0	1	0	0	1	1	0	0	0	0	0	1	2	2	15100	0	27	2	1	8	0	56	3	0	0.5	1
1	1	1	1	0	0	0	0	1	0	0	0	1	0	1	0	0	0	0	0	1	0	1	2	3	470	800	14	3	0	-1	0	78	2	247.5	4	3
1	1	1	1	0	1	0	0	0	0	0	0	0	0	0	0	0	0	0	1	1	0	0	2	7	9360	0	18	4	2	7	0	78	3	2292.5	3.5	3
1	1	1	1	0	0	0	0	0	0	0	0	0	0	0	0	0	0	0	0	1	0	1	2	5	12550	300	6	5	0	4	0	74	2	1732.5	3.5	3
1	0	1	1	0	1	0	0	0	0	0	1	0	0	0	0	0	0	0	0	0	0	0	5	1	0	0	22	5	2	11	0	73	2	0	0	3
1	1	1	1	0	0	0	0	1	1	1	1	0	0	0	1	1	1	1	0	1	1	1	4	2	0	22400	11	3	2	3	0	52	3	8932.5	5.5	3
1	0	0	0	0	1	0	0	0	0	0	1	0	0	0	0	1	0	0	0	0	0	1	3	4	0	0	24	1	8	2	0	75	1	0	4	3
1	1	1	0	1	1	0	0	0	0	0	0	0	0	0	0	0	0	0	0	1	0	0	2	1	2000	0	1	3	0	3	0	70	2	1732.5	0.5	3
1	1	1	1	0	0	0	0	0	1	0	0	1	0	0	0	0	1	1	1	1	0	1	4	2	0	1000	14	3	3	4	0	51	3	8032.5	2	3
1	0	1	1	1	1	0	0	0	1	0	1	0	0	0	1	0	0	0	0	1	0	0	2	4	4900	0	10	4	8	12	0	75	1	1732.5	3.5	3
1	0	1	1	0	1	0	0	0	0	0	1	1	0	0	1	0	0	1	1	1	0	0	2	4	7555	300	27	2	6	5	1	73	1	11472	0	3
1	0	1	1	0	0	0	0	0	1	0	1	1	0	1	1	0	0	1	0	1	0	0	2	2	0	10	12	2	15	6	1	60	1	15144	3	2
1	1	1	1	0	1	0	0	1	0	0	1	0	0	1	0	0	1	1	0	1	0	1	2	2	9000	1100	16	3	4	2	0	63	1	2332.5	1	2
1	1	1	1	0	0	0	0	0	0	0	0	0	0	0	1	1	0	0	0	1	0	1	4	4	17000	1000	15	3	4	2	1	72	1	4158	0	2
1	1	0	1	0	1	0	0	0	0	0	0	0	0	0	0	0	0	0	0	0	0	0	1	2	4400	0	24	2	7	0	0	66	1	0	4	2
1	0	1	1	0	1	0	0	0	1	0	1	1	0	0	1	1	0	0	1	1	0	0	2	2	3500	300	20	3	6	4	0	74	1	3832.5	0.5	2
1	0	1	0	0	1	1	0	0	0	0	1	1	1	0	0	0	0	0	0	1	0	0	2	2	6500	1600	10	4	4	3	0	66	1	1732.5	0	2
1	1	1	0	0	1	0	1	0	0	0	0	1	0	0	0	0	0	0	0	1	0	1	2	2	24000	10000	8	3	3	7	1	61	4	1732.5	3	2
1	1	1	0	0	1	1	0	0	1	0	1	1	0	1	1	0	0	0	0	1	1	1	2	2	4500	0	20	4	0	4	0	72	3	1732.5	4	2
1	0	1	0	0	0	1	0	0	1	0	0	1	0	0	1	0	0	0	0	1	1	1	4	2	0	0	10	5	4	5	0	57	3	462	4	2
1	0	1	0	0	1	0	0	1	0	0	1	1	0	0	0	0	1	1	0	0	0	0	4	2	11000	800	20	2	0	5	1	57	1	4200	3.5	2
1	0	1	1	0	1	1	0	0	1	0	1	0	0	0	0	0	0	1	0	0	0	0	2	3	3500	500	15	4	0	12	0	65	1	7680	2	2
1	0	1	1	0	0	0	0	1	1	1	1	0	0	0	1	0	0	0	1	0	0	1	2	4	3560	6345	13	4	15	4	0	70	1	2100	1.5	2
1	0	1	0	0	0	0	0	0	1	0	1	1	0	0	1	0	0	0	0	1	0	0	2	1	3000	2600	16	3	15	3	1	68	1	742.5	5	2
1	1	1	0	0	1	1	0	1	0	0	1	1	0	0	0	1	0	0	1	0	0	1	2	2	1000	1500	13	3	3	8	0	66	2	2100	5	2
1	0	1	1	0	1	1	0	0	1	0	1	0	0	0	0	0	0	0	0	1	0	0	2	5	11812	0	13	5	3	0.5	0	78	2	462	2.5	2
1	0	0	1	1	1	0	0	1	1	1	1	0	1	1	1	1	1	0	0	0	0	0	2	5	0	0	27	1	11	1	0	88	1	0	1	2
1	0	0	0	0	1	0	0	0	0	0	1	0	0	1	0	1	0	0	1	1	0	0	3	3	23400	0	23	4	4	6	2	73	1	3530	0	1
1	0	1	1	0	0	0	0	0	0	1	0	0	0	0	1	0	0	0	1	1	0	0	2	4	5900	1150	26	2	11	2	0	70	1	9198	4	1
1	0	0	1	1	0	1	0	1	1	0	1	1	1	1	1	0	1	0	0	1	0	1	3	3	0	0	25	2	12	3	0	75	1	1732.5	0	1
1	1	1	1	0	1	1	0	0	0	0	1	0	0	0	0	0	0	0	0	1	0	1	2	3	4600	5400	19	2	6	4	0	80	2	198	3.5	1
1	0	1	1	0	1	0	0	1	0	1	1	1	0	0	1	1	0	0	0	0	0	0	2	4	5700	0	25	3	15	2	0	73	2	0	2	1
1	0	1	1	0	1	1	0	1	1	1	1	1	1	1	1	1	1	0	0	0	0	0	3	5	0	0	7	3	14	2	0	70	1	0	5	1
1	0	1	1	0	1	0	0	0	0	0	1	0	0	1	0	0	1	0	1	1	0	0	3	2	0	0	17	3	10	2	1	49	1	6570	4	1
1	0	1	0	0	1	1	0	1	1	0	1	1	0	1	0	1	1	0	0	1	0	0	2	3	2000	0	8	3	15	4	1	70	2	1732.5	5	1
1	1	0	1	0	1	1	0	1	1	1	1	1	0	1	1	0	0	0	0	1	1	0	1	2	0	0	26	1	13	6.5	2	70	1	1732.5	1.5	1
1	0	1	1	0	1	1	0	1	1	0	1	0	1	1	1	0	0	1	0	1	0	0	2	1	2000	0	27	4	13	3	1	67	1	9720	3.5	1
1	1	1	1	0	1	0	0	0	0	1	1	1	0	0	1	0	0	0	1	1	0	1	3	3	1100	200	14	3	7	2	0	75	1	2332.5	1.5	1
1	1	1	1	0	0	1	0	0	0	0	0	1	0	0	0	0	1	0	0	1	0	1	2	3	5500	72700	16	3	1	4	2	71	1	1732.5	1	1
1	1	1	1	0	1	0	0	0	0	0	0	0	0	0	0	0	0	0	0	1	1	1	2	5	7600	0	10	3	0	8	0	71	1	1732.5	3.5	1
1	1	1	1	0	1	0	0	1	1	0	1	1	0	1	1	1	0	0	0	1	1	1	5	3	4000	0	14	3	1	3	1	70	1	1732.5	1.5	1
1	0	1	0	0	0	0	0	0	1	0	0	0	1	1	1	0	0	0	0	0	0	1	2	7	24050	1250	16	3	9	3	0	86	1	0	3.5	1
1	1	1	1	0	1	0	0	0	1	0	1	0	0	0	0	0	0	0	0	0	0	1	6	6	16200	0	16	3	1	3	0	71	2	0	0	1
1	1	1	0	0	1	1	0	0	0	0	1	0	0	0	0	0	0	0	0	1	0	1	6	1	0	0	12	4	0	9	1	83	1	264	3	4
1	1	1	1	0	0	0	0	0	0	0	1	0	0	0	0	0	0	0	0	1	1	1	2	4	3560	6345	11	4	6	3	2	77	1	1732.5	4.5	4
1	1	0	0	0	1	1	0	1	1	0	1	1	1	0	1	0	0	0	0	1	0	1	1	2	25900	1500	5	2	2	4	1	68	3	462	6.5	3
1	0	1	1	0	1	0	0	0	0	0	0	1	0	0	0	0	0	0	0	1	0	0	2	2	800	0	3	4	3	7	0	57	2	4158	5	3
1	1	1	1	0	1	1	0	1	1	0	1	1	1	1	1	0	1	1	0	1	1	1	2	2	1200	0	14	4	9	8	0	71	1	2295	3	3
1	1	0	1	0	1	0	0	1	0	0	1	1	0	1	0	0	0	0	0	0	0	0	1	0	0	0	6	4	5	2	0	68	1	0	7	3
1	1	1	0	0	1	0	0	0	0	0	0	0	0	0	0	0	0	0	0	1	0	1	7	2	4300	0	11	3	1	5	0	73	1	1732.5	1	3
1	1	1	1	0	1	0	0	0	0	0	0	0	0	0	0	0	0	0	0	0	0	1	2	2	7400	0	10	3	0	8	0	67	2	0	3.5	3
1	0	1	1	0	1	0	0	0	0	0	1	0	0	0	0	0	0	0	0	0	0	0	3	2	5000	90	19	1	11	3	0	51	1	0	3.5	3
1	0	1	1	0	1	0	0	0	0	0	1	1	0	0	0	0	1	1	1	1	0	0	5	3	1300	750	23	4	12	4	0	69	1	22200	4.5	3
1	0	1	0	0	1	1	0	0	0	0	0	1	0	0	0	0	0	0	0	1	0	0	3	1	0	0	15	3	4	8	2	60	3	1732.5	3	3
1	1	1	1	0	0	0	0	1	0	0	0	0	0	0	0	0	0	0	0	1	0	1	2	3	6400	600	10	3	0	10	0	73	1	742.5	0	3
1	0	1	1	0	0	0	0	0	0	0	0	1	0	0	0	0	1	0	1	0	0	0	2	2	1600	0	11	3	2	4	0	56	1	160	5.5	2
1	0	1	0	0	1	0	0	0	0	0	0	0	0	0	0	0	0	0	1	1	0	0	5	6	900	0	21	5	3	3.5	1	72	1	6772.5	3	2
1	1	1	0	0	0	0	0	0	0	0	0	0	0	0	0	0	0	1	0	0	1	1	2	3	11400	305	12	2	8	4	1	68	1	10080	5.5	2
1	0	1	0	0	1	0	0	0	0	0	1	1	1	0	1	0	0	0	0	1	0	0	4	3	12000	0	10	3	5	4	0	68	1	1732.5	4	2
1	0	0	1	0	1	1	0	0	0	0	0	1	0	0	0	0	0	0	0	1	0	0	2	9	23450	1290	7	4	3	9	0	73	1	5544	2.5	2
1	0	1	1	0	1	0	0	0	1	1	1	0	0	1	1	1	0	0	1	1	0	0	2	3	2400	200	22	1	10	1	1	69	1	5058	4	2
1	0	1	1	0	1	0	0	0	1	0	1	1	0	0	0	0	0	0	0	1	0	0	4	3	2150	200	20	2	8	5	0	55	2	495	6.5	2
1	1	1	1	0	1	0	0	1	1	0	0	1	1	1	1	1	0	1	1	1	1	1	2	1	3000	2000	20	2	14	5	3	55	3	17358	5.5	2
1	1	1	0	0	1	1	0	0	0	0	0	1	0	0	0	0	0	0	0	1	1	1	2	2	1700	2500	24	3	0	5	0	70	3	1732.5	4.5	2
1	0	1	0	0	0	0	0	0	0	0	0	1	0	0	0	0	0	0	0	0	0	0	3	1	0	0	4	3	1	5	0	61	3	0	6	2
1	1	1	1	0	0	0	0	0	0	0	0	1	0	0	0	0	0	0	0	0	1	1	3	2	1000	200	8	3	0	10	0	57	3	0	4	2
1	0	0	0	0	1	0	0	0	0	0	0	1	0	0	0	0	0	0	0	1	0	1	3	2	2000	0	13	4	0	4	0	78	2	198	3.5	2
1	1	1	0	0	1	1	0	0	1	0	0	1	0	0	0	0	1	0	0	1	0	1	2	4	10500	40000	9	4	0	10	0	79	4	1732.5	1	2
1	0	1	1	0	1	0	0	0	0	0	0	0	0	0	0	0	0	0	0	1	0	0	2	1	0	0	7	3	0	10	0	79	1	462	0	2
1	0	0	1	0	1	0	0	0	1	0	1	0	0	0	0	0	0	1	1	1	0	0	1	4	1400	0	17	4	1	8	2	74	1	4158	2	2
1	1	1	0	0	1	1	0	0	0	0	0	1	0	0	0	0	0	0	0	1	0	1	4	6	4800	5000	18	4	9	4.5	0	57	3	1732.5	3	2
1	0	0	1	0	0	0	0	1	0	0	1	0	0	0	0	0	0	0	0	1	0	1	1	1	80	0	12	4	11	2	1	74	1	330	2	2
1	1	1	1	0	1	0	0	1	1	0	0	1	1	0	0	1	0	0	0	1	0	1	3	3	6500	0	17	3	1	7	0	72	2	1732.5	4.5	2
1	1	1	1	0	1	0	0	0	1	0	0	1	0	0	1	0	1	0	0	1	0	1	3	2	2900	300	10	3	2	8	0	67	3	462	4.5	2
1	1	1	1	0	1	0	0	0	0	0	1	0	0	0	1	0	0	0	0	1	0	1	3	2	300	0	16	3	10	5	1	68	2	1732.5	7.5	2
1	0	1	1	0	0	0	0	1	1	0	1	0	1	1	1	0	0	0	0	0	0	0	2	4	15400	0	16	3	2	4	0	76	1	0	5.5	2
1	1	1	1	0	1	1	0	1	0	0	1	0	0	0	1	0	0	0	0	0	1	1	7	3	2100	150	20	1	1	3	0	84	1	0	3	2
1	0	1	1	0	1	0	0	0	1	1	1	1	1	1	1	0	0	0	0	0	0	0	4	2	0	2000	25	3	6	3	0	58	2	0	6	2
1	1	1	1	0	0	0	0	0	0	0	0	0	0	0	0	0	0	1	0	1	0	1	5	2	500	0	8	3	0	8	0	52	2	2852.5	3.5	2
1	0	0	1	0	0	0	0	1	1	0	1	0	1	1	1	0	0	0	1	1	0	0	5	3	4500	200	25	3	15	3	0	69	1	2292.5	3	1
1	0	0	0	0	1	0	0	0	0	0	1	0	0	0	1	0	0	0	1	1	0	0	2	3	2000	0	5	3	3	6	1	74	1	2595	2.5	1
1	0	1	1	0	1	0	0	1	1	0	1	1	0	0	0	0	0	0	0	1	0	0	3	2	400	50	16	4	10	8	1	66	2	4158	3.5	1
1	1	1	1	0	1	0	0	0	0	0	1	1	1	0	1	0	1	0	0	1	0	1	2	3	7300	200	22	1	12	8	2	76	2	1732.5	5.5	1
1	1	1	1	0	1	1	0	0	1	0	1	0	1	1	1	0	1	1	0	1	0	1	3	2	1000	0	14	1	9	4	0	64	3	4782	1.5	1
1	1	1	0	0	1	1	0	1	1	0	1	1	1	1	1	1	1	0	0	0	0	1	2	5	9750	0	14	4	5	-1	0	71	3	0	4.5	1
1	0	0	1	0	1	0	0	0	0	0	0	0	0	1	1	0	1	0	0	0	0	1	2	4	5080	40	19	4	8	4	0	85	1	0	3	1
1	1	0	1	0	1	0	0	1	1	0	0	1	1	1	1	0	1	0	0	0	0	1	1	1	200	0	22	1	3	3	0	67	1	0	4	1
1	0	0	1	0	1	1	0	0	1	0	1	1	0	0	0	0	0	0	0	1	0	0	1	3	0	0	22	4	2	-1	0	71	1	462	1.5	1
1	0	1	1	0	1	1	0	1	0	0	1	1	0	0	1	0	0	0	0	0	0	0	2	3	7800	1000	26	1	5	5	1	73	1	0	3	1
1	0	1	0	0	1	1	0	0	0	0	1	1	0	0	1	0	0	1	1	1	0	1	2	2	900	0	20	2	8	4	0	57	1	16777.5	6	1
1	0	1	1	0	0	0	0	0	1	0	1	0	0	0	1	0	0	0	0	1	0	0	4	4	2500	0	19	5	15	6	0	65	1	264	2.5	1
1	0	0	1	1	1	1	0	0	0	1	1	1	1	1	0	0	0	0	0	1	0	0	4	5	1680	300	18	4	13	4	0	75	2	330	5	1
1	1	1	1	0	1	0	0	1	1	0	1	1	0	1	0	0	1	0	0	1	0	1	4	4	32150	0	9	3	13	3	0	77	3	4158	3	3
1	0	0	1	0	1	1	0	0	1	0	1	1	0	0	0	0	0	0	0	1	0	0	5	2	960	0	10	3	4	6	0	66	1	1732.5	4.5	3
1	0	1	1	0	0	0	0	0	0	0	0	0	0	0	0	0	0	0	1	0	0	0	2	3	3000	3	20	1	2	4	2	62	1	6720	1.5	3
1	0	1	0	0	1	0	0	0	1	0	1	1	0	0	0	0	0	0	0	0	0	0	2	2	1000	0	6	3	5	7.5	0	74	1	0	0	3
1	1	1	1	0	1	1	0	0	0	0	1	1	0	1	0	0	0	0	0	1	0	1	4	3	2150	50	18	4	1	11.5	0	81	1	5544	3	3
1	1	1	0	0	1	0	0	0	0	0	1	0	0	0	0	0	0	0	1	1	0	1	2	4	6200	2400	2	4	7	7	2	78	2	1022	5.5	3
1	0	1	1	0	0	0	0	0	0	0	1	0	0	0	0	0	0	1	0	1	1	1	2	3	4300	250	18	3	13	3	0	74	1	3972	3.5	3
1	0	0	1	0	0	0	0	0	1	0	1	0	0	1	1	0	0	1	1	1	0	0	1	1	1000	0	13	2	3	7	0	68	2	16608	4.5	3
1	0	1	1	0	0	0	0	1	1	0	1	0	0	0	1	0	1	0	1	1	0	0	2	2	4800	600	17	3	10	5	0	64	4	1890	6	2
1	1	0	0	0	1	0	0	0	0	0	0	0	0	0	0	0	0	0	0	1	0	1	2	1	0	0	10	3	0	8	1	78	4	1732.5	0.5	2
1	0	1	1	0	1	1	0	0	1	0	1	1	0	0	0	0	0	0	0	0	0	0	2	2	6000	710	19	3	7	7	0	62	1	0	5	2
1	0	0	1	0	1	1	0	1	1	0	1	1	0	0	0	0	0	0	0	0	0	0	1	3	17000	0	25	1	2	6	0	73	2	0	3.5	2
1	0	1	1	0	1	1	0	0	1	0	0	0	0	0	0	0	0	0	0	1	0	0	2	3	1200	0	15	3	2	5	0	76	2	1732.5	3	2
1	0	0	0	0	1	1	0	1	1	1	1	1	0	1	1	0	1	0	1	1	0	0	2	0	0	0	27	1	14	2	1	55	2	2292	3	2
1	0	1	0	0	1	0	0	1	1	0	1	0	0	1	1	1	1	0	0	0	0	0	2	8	8860	200	12	5	15	1	0	85	1	0	2	2
1	0	1	1	0	1	0	0	0	1	0	1	0	0	0	0	0	0	0	0	1	0	0	2	5	1760	9000	12	3	10	10	0	74	2	3960	4	2
1	1	1	0	0	1	1	0	0	0	0	0	1	0	0	0	0	0	0	0	0	0	0	2	2	2500	2000	12	4	4	7.5	0	70	1	0	4.5	2
1	1	1	1	0	1	0	0	1	1	0	1	1	0	1	0	1	1	1	1	1	0	0	2	2	19000	200	13	2	4	4	0	66	2	16338	5	2
1	0	1	1	0	1	0	0	1	1	1	1	1	0	0	1	1	0	0	1	1	0	0	4	5	1400	250	17	4	1	2	0	77	1	2842.5	1.5	2
1	0	1	0	0	0	1	0	0	0	0	1	1	0	0	1	0	0	0	0	1	0	0	5	2	1100	500	14	3	6	8	0	63	1	1732.5	5.5	2
1	0	0	0	0	0	0	0	1	1	1	0	1	0	1	1	0	0	0	1	1	0	0	1	2	900	200	19	2	4	4	3	61	1	1972.5	4	2
1	0	1	1	0	0	0	0	0	1	1	1	1	0	0	1	0	0	0	0	1	0	0	3	4	515	0	21	4	15	5	1	76	2	462	3	2
1	0	0	0	0	0	0	0	0	0	0	0	0	0	0	0	0	0	0	0	0	1	0	4	3	4600	20600	14	2	1	5	1	70	1	0	2	2
1	0	1	1	0	1	1	0	0	1	0	0	1	0	0	0	0	0	0	0	1	0	0	4	2	700	0	6	4	0	2	0	67	1	4158	2.5	2
1	0	1	1	0	0	0	0	0	0	0	0	0	0	0	0	0	0	0	0	0	1	0	2	1	0	0	12	5	7	1	0	50	1	0	4	2
1	0	1	0	0	1	0	1	0	1	1	0	1	0	1	0	0	0	0	0	1	0	0	6	4	20600	0	16	1	1	9	0	65	1	1732.5	4.5	2
1	1	1	1	0	0	1	0	0	0	0	0	0	0	0	0	0	0	0	0	1	1	1	6	2	4000	0	0	4	1	7	1	62	4	1237.5	4.5	2
1	0	0	1	0	1	1	0	1	0	0	1	1	0	0	0	0	0	0	0	0	0	0	2	3	842	8	21	4	2	3	0	76	1	0	4	1
1	1	1	1	0	0	1	0	0	1	1	0	1	0	0	0	0	1	0	0	1	0	1	2	2	3800	0	18	4	0	8	0	76	3	4158	0.5	1
1	0	1	1	0	0	1	0	0	1	0	1	1	0	0	1	0	0	0	0	1	0	0	2	1	0	0	23	3	2	3	0	74	1	1782	4	1
1	1	0	0	0	1	1	0	0	1	0	1	1	1	1	1	0	0	0	0	1	1	1	1	1	0	0	19	2	6	6	0	57	2	495	4.5	1
1	0	1	0	0	1	1	0	1	1	1	0	1	0	0	1	0	1	0	0	1	0	0	3	4	7750	4000	23	3	0	6.5	0	67	1	1732.5	1.5	1
1	1	1	1	0	1	0	0	1	1	0	1	1	1	1	1	1	1	0	1	1	0	1	2	1	10000	0	26	1	12	3	0	58	2	3504	2.5	1
1	1	1	1	0	1	1	0	1	1	0	1	1	1	1	1	0	1	1	0	1	1	1	2	2	5000	0	17	3	4	6	0	62	4	8544	6	1
1	1	0	0	0	1	0	0	0	1	0	1	0	0	1	0	0	1	0	1	1	0	1	1	1	2500	0	12	3	6	6	1	55	3	3832.5	3	1
1	0	1	1	0	0	0	0	1	1	0	0	1	0	0	1	1	1	1	1	1	0	0	3	1	0	0	25	1	1	4	2	56	1	15157.5	5	1
1	1	1	1	1	0	0	0	1	0	0	1	0	1	1	1	1	1	0	0	1	0	1	2	3	1350	200	25	2	13	2	0	77	1	1732.5	3.5	1
1	1	0	1	0	1	1	0	1	1	1	1	1	1	1	1	0	1	0	0	1	0	1	1	3	1400	0	27	2	14	4	0	79	3	742.5	1.5	1
1	1	1	0	0	0	0	0	0	0	0	1	0	0	0	1	0	1	0	1	1	0	1	2	4	6700	800	18	4	7	5	2	67	1	3832.5	4	1
1	0	1	1	0	1	1	0	0	1	0	1	1	0	0	0	0	0	1	1	1	0	0	2	2	8400	300	18	3	3	6	3	50	1	3112.5	5	1
1	0	1	1	0	1	1	0	0	1	1	1	1	0	0	1	1	1	0	0	1	0	0	4	5	70500	18100	24	2	8	6	0	61	3	2376	4	1
1	1	1	0	0	1	0	0	1	0	0	1	1	0	0	0	0	0	0	0	1	0	0	2	4	10600	6500	7	3	1	5	0	81	4	1732.5	2.5	1
1	1	0	0	0	1	0	0	0	0	0	1	1	0	0	0	0	1	0	1	1	0	1	1	4	9000	1600	11	4	0	8	1	75	1	2332.5	1.5	5
1	0	1	1	0	1	1	0	0	1	0	1	0	0	0	0	1	0	0	0	0	1	0	5	3	4055	0	15	3	3	6	1	75	1	0	2	5
1	0	0	0	0	1	1	0	1	1	0	0	0	0	0	1	0	0	0	0	1	0	0	1	5	0	0	3	4	0	10	0	81	1	1732.5	0	5
1	1	1	1	0	1	0	0	0	0	0	0	0	0	0	0	0	0	0	0	1	1	0	6	2	0	2000	5	4	0	8	0	57	4	1732.5	6.5	4
1	0	0	1	0	1	0	0	0	0	0	0	0	0	0	0	0	0	0	0	1	0	0	4	3	5000	0	6	4	1	-1	1	92	1	462	2.5	4
1	0	1	1	0	0	0	0	1	0	0	1	0	0	0	0	0	0	1	0	1	0	0	2	3	6200	100	10	3	3	5	0	66	3	13902	2.5	4
1	1	1	1	0	0	0	0	0	0	0	1	0	0	0	0	0	0	1	0	1	1	1	7	2	4400	0	19	3	15	4	2	63	1	9864	3	3
1	1	1	0	0	1	0	0	0	0	0	0	1	0	0	0	1	0	0	0	1	0	1	4	2	0	0	1	3	0	8	0	64	3	1732.5	4	3
1	0	1	0	0	1	0	0	0	0	0	0	0	0	0	0	0	0	1	1	1	0	0	6	4	10750	0	5	3	0	8	0	78	2	16852.5	5.5	3
1	0	1	1	0	0	0	0	1	0	0	1	1	0	1	0	0	0	1	1	1	0	0	4	3	36900	37000	9	4	13	11	2	62	3	22398	4.5	3
1	1	1	1	0	1	1	0	0	0	0	1	1	0	0	0	0	0	0	0	1	0	0	2	4	11900	0	25	2	0	4	0	55	4	4158	0	3
1	0	1	1	0	1	0	0	1	0	0	1	1	0	0	1	0	0	1	0	0	0	0	2	2	6500	320	15	4	10	6	0	62	1	160	4	3
1	0	1	1	0	1	0	0	0	0	0	0	0	0	0	0	0	0	0	0	0	0	0	6	6	16200	0	6	2	3	10	0	77	1	0	3.5	3
1	1	1	1	0	0	0	0	1	0	0	1	0	0	1	1	1	0	0	0	0	0	1	2	2	14120	20	18	3	6	7	0	69	1	0	4	2
1	1	1	1	0	1	0	0	0	0	0	0	1	0	0	0	0	0	0	0	1	1	1	5	2	0	0	7	3	1	10	0	62	4	4158	4	2
1	1	1	1	0	1	0	0	0	0	0	0	1	1	0	0	0	0	0	1	1	0	1	2	3	9000	0	4	3	6	8	0	76	3	504	2.5	2
1	1	1	0	0	0	0	0	0	1	0	0	1	1	1	1	0	1	1	0	1	0	1	2	8	8860	200	23	1	8	4	0	63	1	3622.5	1.5	2
1	0	1	1	0	1	1	0	0	1	0	0	1	0	0	0	0	0	0	0	0	0	0	2	2	800	0	19	1	0	10	0	70	1	0	0	2
1	0	0	0	0	0	0	0	0	1	0	1	0	0	0	1	0	0	0	0	1	0	0	1	3	2000	0	25	3	1	2	0	86	1	198	2.5	2
1	1	1	1	0	1	1	0	0	0	0	0	0	0	0	0	0	0	0	0	0	0	0	7	4	3600	0	27	1	0	8	0	72	4	0	0	2
1	0	0	0	0	1	1	1	1	1	0	1	1	0	0	0	0	1	0	0	1	1	0	4	2	3000	0	10	4	13	5	0	75	3	247.5	3.5	2
1	0	1	1	0	0	0	0	0	1	0	0	0	0	0	0	0	0	0	0	1	0	0	2	1	80	2000	8	4	3	5	0	55	1	462	3.5	2
1	1	1	1	0	1	1	0	0	0	0	0	1	0	0	0	0	0	0	0	1	0	1	2	2	1100	0	14	3	2	8	0	69	2	1732.5	4.5	2
1	0	1	1	0	1	0	0	0	0	0	0	1	0	0	0	0	0	0	0	0	0	0	3	3	0	14800	19	4	2	7	0	63	2	0	7	2
1	0	0	0	1	1	1	0	0	0	0	1	1	0	0	0	0	1	0	0	1	0	0	1	2	9000	0	9	3	8	5	0	74	3	1732.5	3.5	2
1	1	1	0	0	1	1	0	0	0	0	1	1	0	1	0	0	0	0	0	0	1	1	2	3	4100	0	19	3	1	7	1	75	1	0	2.5	2
1	1	1	0	0	0	0	0	0	0	0	0	1	0	0	0	0	0	0	0	1	1	1	2	2	500	11400	4	4	0	7	2	59	4	1732.5	5.5	2
1	1	1	0	0	1	0	0	0	0	0	0	0	0	0	0	0	0	0	1	1	0	1	3	4	8200	1000	9	3	2	10	0	76	2	3348	5.5	2
1	1	1	1	0	1	1	0	0	0	0	0	1	0	1	0	0	0	0	1	1	1	1	3	2	7600	3300	13	4	4	8	0	67	1	2437.5	3	2
1	1	1	1	0	1	1	0	0	0	0	0	1	1	0	1	0	1	1	1	1	1	1	3	5	2030	900	16	3	0	8	2	67	2	15450	3	2
1	0	1	0	0	0	0	0	0	0	1	1	0	0	0	1	0	0	1	1	1	1	0	2	2	3000	1024000	22	2	0	4	2	63	1	10972.5	4	2
1	0	1	1	0	0	0	0	0	1	0	0	0	0	1	0	0	0	0	0	1	0	0	6	1	1000	1500	23	3	1	4	0	65	2	2376	5	2
1	1	1	0	0	0	0	0	0	0	0	0	0	0	0	0	0	0	0	1	1	1	1	2	1	51000	200	9	2	1	5	2	52	3	1890	4.5	2
1	1	1	1	0	1	1	0	1	1	0	1	0	1	1	1	0	0	1	0	1	1	0	2	3	31500	2000	11	3	5	6	1	62	4	13224	4.5	2
1	0	1	1	1	1	0	0	1	0	0	1	0	1	0	0	1	1	0	0	1	0	0	5	2	0	0	16	3	4	3	0	57	1	462	0	1
1	0	1	1	0	1	0	0	1	1	0	1	0	0	0	0	1	0	1	1	1	0	0	5	2	3000	1500	17	4	12	6	1	69	1	8212.5	4	1
1	0	1	1	0	1	0	0	0	1	0	0	0	0	0	0	0	0	0	0	1	0	0	2	7	23810	600	6	4	2	10	1	82	1	742.5	2	1
1	1	1	1	0	0	1	0	1	0	0	0	0	0	0	0	0	0	0	0	0	0	1	2	3	2300	600	21	2	0	-1	0	67	1	0	0	1
1	0	0	1	0	1	0	0	0	0	0	1	0	0	0	0	0	0	0	1	1	1	0	2	4	5800	500	22	4	13	2	0	66	1	2902.5	3.5	1
1	0	1	0	0	1	1	0	0	1	0	1	1	0	1	1	0	0	0	1	1	0	0	6	2	5000	5500	12	4	15	2.5	2	68	2	3832.5	4.5	1
1	0	1	1	0	1	0	0	0	1	0	1	0	1	1	1	1	0	0	0	1	0	0	5	2	1600	0	11	4	12	2	0	69	1	990	2.5	1
1	0	1	1	0	1	1	0	0	0	0	1	1	0	0	0	0	0	0	0	1	0	0	5	2	18400	0	18	3	3	3	0	66	1	462	3.5	1
1	1	1	1	0	1	1	0	0	1	0	1	1	1	1	1	0	1	0	0	1	1	1	2	2	650	1550	19	3	1	5.5	0	72	2	1732.5	2	1
1	0	0	1	0	1	0	0	0	0	0	0	0	0	0	0	0	0	0	0	1	0	0	2	6	2510	0	9	4	0	-1	0	81	1	1732.5	1	1
1	0	1	1	1	0	0	0	1	1	0	1	0	0	1	1	0	0	1	1	1	1	0	2	2	5000	0	23	2	3	4	2	58	3	15382.5	6.5	1
1	1	1	1	0	1	0	0	0	1	0	1	0	1	0	1	0	0	0	1	1	0	1	2	3	600	0	27	2	14	3	0	73	1	4458	0.5	1
1	1	1	0	0	1	0	0	0	1	0	0	0	0	0	0	0	1	0	0	1	0	1	9	4	2700	0	19	3	1	2	0	64	3	1732.5	0.5	1
1	0	1	1	0	0	1	0	1	1	0	1	1	1	1	1	0	0	0	0	1	0	0	3	3	0	200	15	2	4	4	0	62	1	495	3.5	1
1	0	1	0	0	1	0	0	0	1	1	0	1	0	1	0	0	0	0	0	0	0	0	2	1	2000	1200	17	3	11	4	1	72	3	0	5	1
1	1	1	0	0	1	0	0	0	1	1	1	1	0	0	1	0	1	0	0	0	1	1	2	2	700	455	24	2	1	4	0	56	3	0	3.5	1
1	0	0	0	0	1	1	0	0	0	0	0	1	0	0	1	0	0	0	0	1	0	0	2	2	2500	0	6	5	0	5	0	68	4	1732.5	4.5	1
1	1	1	1	0	1	1	0	0	0	0	0	1	0	0	0	0	0	0	0	1	0	1	2	2	7000	400	24	3	2	5	0	64	4	4158	6	1
1	1	1	1	0	1	0	0	0	1	0	1	1	0	1	1	0	0	0	0	1	0	1	2	2	19000	400	17	3	2	6	1	69	3	1732.5	5.5	1
1	0	0	0	0	1	0	0	0	0	0	0	1	0	0	0	0	0	0	0	0	0	0	2	1	300	0	18	4	0	4	0	88	1	0	0.5	5
1	0	1	0	0	1	1	0	1	1	0	1	1	0	0	1	0	0	0	0	0	0	0	2	5	4500	800	9	4	5	7	2	66	1	0	5.5	4
1	0	1	1	0	0	0	0	0	0	0	1	1	0	0	0	0	0	0	0	0	0	0	4	4	465	0	12	3	11	9	0	68	1	0	0	4
1	0	0	1	0	1	1	0	0	0	0	1	1	0	0	1	1	0	1	1	1	0	0	1	4	200	0	8	2	2	6	0	80	1	10357.5	1.5	4
1	0	0	0	0	1	0	0	0	0	0	1	1	0	0	0	0	0	1	1	1	0	0	3	4	4400	900	24	4	2	4	1	67	1	22200	0.5	3
1	0	1	1	0	0	0	0	1	1	0	1	0	0	0	1	0	0	0	1	1	0	0	5	3	6000	2000	17	2	1	5	0	57	1	9198	2.5	3
1	1	1	1	0	1	0	0	0	0	0	0	0	0	0	0	0	0	0	0	0	0	1	2	3	4200	0	8	4	0	4	0	85	2	0	4.5	3
1	0	1	1	0	1	0	0	1	0	0	1	0	0	0	0	0	0	0	0	0	0	0	2	3	6000	0	11	5	12	6	1	86	1	0	3	3
1	1	1	1	0	1	0	0	0	0	0	1	0	0	0	0	0	0	0	0	1	0	1	3	2	16800	1200	10	1	1	5	1	72	1	1732.5	0	3
1	1	1	0	0	1	1	0	0	0	0	0	0	0	1	0	0	0	0	0	0	1	1	5	4	3700	0	9	1	2	4	1	69	1	0	6	3
1	0	1	0	0	1	1	0	0	1	0	1	0	0	0	0	0	0	0	1	1	0	0	3	1	0	0	15	3	5	4.5	0	69	2	5502	3	3
1	0	1	0	0	0	0	0	0	1	1	0	1	1	0	1	0	0	0	0	1	0	1	2	3	6000	10000	22	2	1	5	1	69	3	462	6	3
1	0	1	0	0	1	0	0	1	0	0	0	1	0	0	0	0	0	0	0	0	0	1	2	2	800	200	20	2	14	6	0	62	1	0	3.5	3
1	0	1	1	0	1	0	0	1	1	0	1	1	1	1	1	0	1	0	0	1	0	0	5	3	4800	1400	21	1	12	2.5	0	65	2	1732.5	4.5	3
1	1	1	1	0	1	0	0	0	0	0	1	0	0	0	1	0	0	0	1	1	0	1	2	2	800	300	22	1	2	5	0	62	1	12264	1.5	3
1	0	1	1	0	1	1	0	1	1	1	1	1	1	1	1	1	1	0	0	1	0	0	2	2	1000	80	25	1	1	3	0	70	2	1732.5	1	3
1	1	1	0	0	1	0	0	1	0	0	0	1	0	0	0	0	0	0	1	0	0	1	3	1	1000	0	29	2	6	4	0	67	2	2100	5	3
1	0	1	1	0	1	1	0	0	1	0	1	0	0	0	0	0	0	0	0	0	0	0	2	5	6150	0	13	2	0	12	0	81	1	0	2.5	3
1	1	1	0	0	1	1	0	0	0	0	1	1	0	0	0	0	0	0	0	1	0	0	2	5	1050	0	11	3	0	7	0	80	2	1732.5	0	3
1	0	1	1	0	1	0	0	0	1	0	1	1	0	0	1	0	0	0	1	1	0	0	3	2	300	15700	11	3	7	9	0	50	1	3832.5	5	3
1	0	0	0	0	1	0	0	0	1	0	1	0	0	0	0	1	0	0	0	0	0	1	5	4	1400	800	11	4	3	4	0	82	1	0	4	3
1	0	1	0	0	1	0	0	0	0	0	0	1	0	0	1	0	0	0	0	1	0	0	3	1	0	3000	10	4	2	9	2	62	1	1732.5	1.5	3
1	1	1	1	0	1	0	0	0	1	0	0	0	0	0	0	0	1	0	0	1	1	1	2	5	11350	1050	6	3	0	10	1	81	1	1237.5	1.5	3
1	1	1	1	0	1	0	0	0	0	1	1	0	0	1	0	0	0	0	0	1	0	0	2	2	850	17300	8	3	12	6	0	62	1	66	1.5	2
1	1	1	1	0	1	0	0	1	0	0	1	0	0	1	1	1	0	1	0	1	1	1	3	3	3640	200	21	2	13	3	0	54	1	9918	3	2
1	1	1	1	0	1	0	0	0	1	0	1	1	0	0	1	0	0	0	0	1	0	1	2	4	15500	0	11	3	0	4	0	74	1	1732.5	3.5	2
1	0	1	1	0	0	0	1	0	0	0	1	1	1	0	1	0	0	0	1	1	1	0	2	3	2600	1200	30	2	5	5	0	66	1	6772.5	3.5	2
1	1	1	0	0	1	0	0	0	1	0	1	0	0	1	1	0	0	0	0	1	0	1	2	4	9600	0	9	3	0	5	0	73	3	1732.5	6	2
1	1	1	1	0	1	1	0	0	1	0	0	1	0	0	0	0	0	0	1	1	0	1	2	3	11200	170	19	3	7	5.5	0	62	2	4758	3	2
1	0	1	1	0	1	0	0	0	1	0	0	0	0	1	0	0	0	0	0	1	0	0	2	2	300	600	21	4	0	5	0	74	1	1732.5	0.5	2
1	1	1	1	0	1	0	0	0	1	0	1	0	0	0	0	0	0	0	1	1	0	0	2	4	6750	200	7	4	11	8	0	75	2	3832.5	5	2
1	0	1	1	0	0	0	0	0	0	0	1	0	0	0	1	0	0	0	1	0	0	1	2	4	13700	280	13	3	1	4	2	68	1	2100	4.5	2
1	1	1	1	0	1	0	0	0	0	0	0	0	0	0	0	0	0	0	0	1	0	1	2	1	0	3000	13	1	7	8	0	53	2	5544	4	2
1	0	0	1	0	1	0	0	0	1	0	1	0	0	0	0	1	1	1	1	1	0	0	2	2	1300	0	16	3	7	7	1	67	1	6478	3	2
1	1	1	1	0	1	0	0	0	0	0	1	0	0	0	0	0	0	0	0	0	0	0	2	2	3650	0	16	3	2	2	0	64	2	0	3.5	2
1	0	1	0	0	1	1	0	0	1	0	1	1	1	1	0	0	0	0	1	1	0	0	4	1	100	3000	21	2	8	6	1	54	1	2292.5	5.5	2
1	0	0	1	0	0	0	0	0	0	0	1	1	0	0	1	0	0	1	1	1	0	0	1	6	960	5	20	4	10	3	2	77	1	3162	4.5	2
1	0	0	1	0	1	0	0	0	1	0	1	0	0	0	0	1	0	0	0	0	0	0	2	6	4950	1100	14	3	5	5	1	77	1	0	2	2
1	0	1	1	0	0	1	0	1	0	1	1	0	0	0	0	0	0	0	0	1	0	1	2	3	1350	200	20	3	15	4	0	69	1	1732.5	3.5	2
1	1	1	0	0	1	0	0	0	0	0	0	0	0	0	0	0	0	0	0	1	0	1	2	1	1000	2000	14	3	0	6	0	54	4	1732.5	1	2
1	0	0	1	0	0	0	0	0	0	0	0	0	0	0	0	0	0	0	1	1	0	0	1	2	11000	200	14	3	2	4	0	63	3	3832.5	6	2
1	0	0	1	0	1	0	0	0	1	0	0	0	0	0	1	0	0	1	0	1	0	0	1	7	2200	0	17	3	2	4	1	87	1	5358	2	2
1	0	1	1	0	0	0	0	0	1	0	1	1	1	0	0	0	0	1	1	1	0	0	2	1	300	800	11	3	9	5	2	55	2	8152.5	8	2
1	1	1	1	0	1	0	1	1	1	0	1	1	1	1	0	0	1	0	0	1	0	1	6	4	3800	0	21	3	5	4	1	68	1	1732.5	1	1
1	0	1	1	0	1	0	0	0	1	0	0	1	0	0	1	0	0	0	1	1	0	0	2	2	13000	0	10	3	1	-1	2	55	1	3172.5	3	1
1	1	1	1	0	1	0	0	0	0	0	0	0	0	0	0	0	0	0	0	1	1	1	3	3	1700	1200	13	3	2	7	2	56	2	4158	5	1
1	0	0	1	1	1	0	0	1	0	0	1	0	0	0	0	0	0	0	1	1	0	0	5	4	100	0	23	5	1	11	0	75	1	2304	1.5	1
1	1	1	1	0	1	1	0	1	1	0	0	1	0	0	1	1	0	0	0	0	0	1	2	4	10600	1800	23	3	5	4	0	79	3	0	2	1
1	1	1	1	0	1	0	1	0	1	0	0	0	1	1	0	1	1	0	0	0	0	1	3	4	1000	100	6	3	10	4	0	65	4	0	4.5	1
1	0	1	1	0	1	1	0	0	1	0	0	1	0	0	1	0	0	0	1	0	0	0	2	2	600	200	12	3	4	5	1	55	2	160	3.5	1
1	0	1	1	0	1	1	0	0	1	0	0	1	1	1	1	0	0	1	1	1	0	0	2	3	2300	400	17	3	8	5	1	67	1	5295	7	1
1	0	1	0	0	1	0	0	0	0	0	1	1	0	0	1	0	1	0	0	1	0	0	3	4	2600	0	15	2	11	6	0	66	2	495	4	1
1	1	1	1	0	1	1	0	0	0	0	0	0	1	1	0	0	0	1	0	1	1	1	3	2	700	0	8	3	2	5	0	61	1	7998	5	1
1	0	1	0	0	1	1	0	0	1	0	0	1	0	1	0	0	1	0	0	1	0	1	2	4	4200	400	17	1	2	7	0	71	1	4158	1.5	1
1	1	1	1	0	0	0	0	1	0	0	1	1	1	0	1	0	0	0	0	1	0	0	5	5	2750	0	29	2	4	5.5	0	85	2	198	2.5	1
1	1	1	1	0	0	0	0	1	0	0	0	1	0	0	0	1	0	0	0	1	0	1	2	4	900	360	9	3	0	4	0	72	3	742.5	1	1
1	1	0	0	0	0	1	1	1	1	1	1	1	1	1	1	1	0	1	0	1	0	1	1	2	1100	5300	21	1	4	4	0	71	1	14430	1	1
1	1	1	0	0	1	0	0	0	1	0	1	1	1	1	0	0	1	0	0	1	0	1	2	3	10000	1000	15	4	1	4	1	72	3	1732.5	5	1
1	1	0	1	0	1	0	0	0	1	0	1	0	0	1	0	1	0	0	0	1	0	1	4	1	3100	0	10	2	10	7	0	67	2	1732.5	4.5	1
1	0	0	1	0	1	1	0	1	1	0	1	0	0	0	0	1	1	0	0	0	0	0	1	4	1100	0	21	3	8	-1	0	76	1	0	2	1
1	0	0	1	0	1	0	0	1	1	0	1	1	0	0	1	0	1	0	0	1	0	1	3	5	1550	0	21	4	6	7	0	70	1	1732.5	1.5	5
1	0	0	1	0	1	1	0	0	1	0	1	1	0	0	1	1	1	0	0	0	0	0	5	4	5720	7000	15	4	0	6	0	71	3	0	1	5
1	0	0	1	0	1	0	0	0	1	0	1	1	0	0	0	1	1	1	1	1	0	0	2	4	2180	0	22	3	13	6	0	72	1	12270	3.5	4
1	1	1	0	0	0	0	0	1	1	0	0	0	1	1	0	0	1	0	0	0	0	0	2	1	9000	36000	0	3	0	7	0	83	2	0	2	4
1	1	1	1	0	1	0	0	0	0	0	0	0	0	0	0	0	0	0	0	0	1	1	4	2	3500	0	14	3	0	9	0	54	1	0	3.5	3
1	1	1	1	0	1	0	0	0	0	0	1	0	0	1	1	0	0	0	0	1	1	0	2	3	18800	2000	12	2	8	8	1	72	2	1732.5	5	3
1	1	0	1	0	1	0	0	0	1	0	1	1	0	1	1	0	0	1	1	1	0	1	1	3	4300	0	27	5	6	3	1	82	1	9762	2	3
1	0	1	0	0	0	0	0	0	0	0	1	1	0	0	1	0	0	0	0	1	0	0	4	2	300	4000	14	3	4	6	0	66	3	495	6.5	3
1	1	1	0	0	1	1	0	0	0	0	0	1	0	0	0	0	0	0	1	1	0	1	5	1	0	0	11	3	0	3	1	73	2	1642.5	2.5	3
1	0	1	0	0	1	0	0	0	0	0	0	0	0	0	0	0	0	0	1	1	0	0	4	3	8800	0	3	4	4	5	1	81	1	2562	1	3
1	0	0	1	0	1	0	0	1	1	0	1	1	1	0	0	0	1	0	1	1	0	0	2	2	0	0	19	5	9	5.5	2	78	1	3832.5	0	3
1	0	1	1	0	0	1	0	0	1	0	0	0	0	0	0	0	0	0	0	1	0	0	6	1	0	0	9	3	0	5	0	61	2	4158	1.5	3
1	0	1	1	0	0	0	0	0	1	0	1	1	1	1	1	0	1	0	0	0	0	0	2	5	5620	0	19	2	13	6	1	78	1	0	1.5	3
1	0	1	1	0	1	0	0	0	0	0	1	1	0	0	0	0	0	0	0	1	0	0	2	7	15100	2000	8	3	0	7	1	75	3	462	4.5	3
1	0	1	1	0	1	0	0	0	0	0	1	0	0	0	1	0	0	1	0	1	0	0	2	3	1620	8	11	3	6	5	2	70	1	14430	4	3
1	0	1	1	0	1	0	0	0	1	0	1	1	0	1	0	0	0	1	1	1	1	0	6	3	46100	10900	1	4	7	5	3	60	1	6952.5	5	3
1	0	1	0	0	1	0	0	1	1	1	1	0	0	1	1	0	1	0	1	1	0	1	2	2	100	0	18	2	12	8	0	66	1	2902.5	2	3
1	0	1	1	0	0	0	0	0	0	0	1	0	0	0	0	0	0	0	1	1	0	0	5	2	200	0	6	3	1	4	0	64	2	2842.5	5	3
1	1	1	0	0	1	0	0	0	0	0	0	0	0	0	1	0	0	1	0	1	1	1	5	1	0	0	5	3	4	6	1	57	4	5932.5	6.5	3
1	0	0	1	0	1	1	0	0	0	0	0	1	0	0	0	0	0	0	0	0	0	1	4	4	1800	40	6	4	2	8	0	78	1	0	3.5	3
1	1	1	1	0	0	0	0	0	0	0	0	0	0	0	0	0	0	0	1	1	1	1	5	3	16000	0	8	3	2	4	0	66	1	1317.5	3	3
1	1	0	1	0	1	0	0	0	1	0	1	0	1	0	0	0	0	0	0	0	0	1	1	0	0	0	12	1	5	9.5	0	70	1	0	0.5	3
1	0	0	1	0	1	0	0	1	1	0	0	0	0	0	1	1	0	0	0	1	0	1	5	3	11900	400	10	3	1	2	2	67	1	742.5	1	2
1	0	1	1	0	1	0	0	0	0	1	1	1	0	0	0	0	0	1	1	1	0	0	2	3	4600	720	20	3	7	5	0	56	1	13912.5	3.5	2
1	0	1	1	0	1	0	0	0	1	0	1	0	0	0	0	0	0	0	0	1	0	0	7	2	0	0	19	2	10	5	0	72	1	1237.5	5	2
1	0	1	0	0	1	0	0	0	0	0	1	1	0	0	1	0	0	0	1	1	0	0	4	3	1800	800	14	3	8	4	2	74	2	895	4.5	2
1	0	1	1	0	1	0	0	0	1	0	1	0	0	1	1	0	0	1	1	1	0	0	2	5	5380	500	20	3	15	5	0	74	2	4152.5	4.5	2
1	1	1	1	0	0	0	0	1	0	0	0	0	0	0	0	0	0	0	1	1	0	1	2	5	29900	1000	7	3	0	7	1	83	1	735	4.5	2
1	0	1	1	0	1	0	0	0	0	0	1	0	0	1	0	0	0	0	1	0	0	0	3	2	22000	800	22	3	10	9	0	74	1	3600	1	2
1	0	1	1	0	1	0	0	1	0	0	1	0	0	0	0	1	0	0	0	1	0	0	2	4	11420	0	27	2	13	3	1	77	1	2970	3	2
1	0	1	1	0	0	1	0	1	0	0	1	0	0	0	1	1	0	1	1	1	0	0	2	3	10500	0	27	3	11	1	2	68	1	2750	4.5	2
1	0	0	1	0	1	0	0	1	1	0	1	0	0	1	1	0	0	0	1	1	0	0	4	4	7500	200	19	3	15	6	1	75	2	2292.5	5	2
1	1	1	1	0	1	0	0	0	1	0	1	1	0	1	1	0	0	1	1	1	1	1	2	2	4000	4000	14	3	7	4.5	2	56	3	14664	5.5	2
1	1	1	1	0	1	0	0	0	1	0	0	0	0	0	0	0	0	0	0	1	0	1	3	3	14300	2900	13	3	0	4	2	66	4	1732.5	4.5	2
1	0	1	0	0	1	1	0	0	1	0	1	1	0	1	1	0	1	0	1	1	0	0	2	1	0	0	17	5	7	4	0	56	3	1550	4.5	2
1	0	1	1	0	0	0	0	0	0	0	1	1	0	0	0	0	0	0	1	1	0	0	2	2	2500	1500	6	2	3	7	0	57	3	5358	4.5	2
1	0	0	1	0	1	1	0	1	1	0	1	0	0	0	1	1	1	0	1	1	0	0	1	3	8300	0	15	4	9	3	1	71	1	3832.5	2	2
1	1	1	0	1	1	0	0	0	0	0	1	0	0	0	0	0	0	0	1	1	0	1	5	3	8250	100	16	3	5	6	0	77	2	1972.5	6	2
1	0	1	0	0	1	1	0	0	0	0	1	0	0	0	0	0	0	0	0	0	0	1	4	5	5200	0	10	4	0	10	0	89	1	0	2	2
1	0	1	1	0	1	0	0	0	0	0	0	0	0	0	0	0	0	0	1	1	0	0	8	4	24620	0	5	4	5	5	0	62	1	7644	4.5	2
1	0	1	1	0	0	0	0	0	0	0	0	0	0	0	0	0	0	0	0	1	0	0	6	2	0	0	15	3	0	6	0	55	3	1732.5	5	2
1	0	1	0	0	1	0	0	0	1	0	1	1	0	1	0	0	0	0	0	0	0	1	2	1	9000	36000	4	5	2	8	0	79	3	0	6	2
1	1	1	1	0	1	0	0	0	0	0	1	0	0	0	0	0	0	1	1	1	0	1	3	3	0	8800	18	3	3	5	0	53	2	8970	5	2
1	1	0	1	0	0	0	0	0	0	0	1	0	1	0	0	0	0	0	1	1	1	1	1	0	0	0	21	1	5	5	0	56	4	1022	6.5	2
1	0	1	0	0	1	0	0	0	0	0	1	1	0	0	0	0	0	0	0	1	0	0	3	2	8000	6000	12	4	1	2	1	54	3	1732.5	5	2
1	1	0	0	0	0	0	0	0	0	0	0	0	0	0	1	0	0	0	0	1	0	0	1	2	5000	0	16	3	1	5	1	81	4	1732.5	1.5	2
1	0	1	0	0	1	1	0	0	1	0	1	1	0	0	1	0	0	0	1	1	0	0	4	2	0	0	17	1	3	3	0	53	2	2032.5	5	2
1	1	1	1	0	1	1	0	0	0	0	0	1	0	0	0	0	0	1	0	1	1	1	6	3	1550	2100	15	4	2	4	1	71	1	6052.5	1	2
1	0	0	0	0	1	1	0	0	0	0	1	0	0	0	0	0	0	0	0	1	1	1	1	4	12565	40200	3	3	3	6	0	78	2	1732.5	2.5	2
1	0	1	1	0	0	0	0	0	0	0	0	0	0	0	0	0	0	0	0	1	0	0	2	2	1700	1000	8	3	0	3	0	72	1	495	3	2
1	0	1	1	0	1	1	0	0	1	1	1	1	1	0	1	0	1	0	1	1	0	0	2	2	400	0	29	4	6	5	0	53	1	655	2.5	2
1	0	1	0	0	0	0	0	0	0	1	1	1	1	0	1	0	1	0	0	0	0	0	2	2	300	100	26	2	15	4	0	58	4	0	6	2
1	0	1	1	0	0	1	0	0	0	0	1	0	0	0	1	0	0	0	0	0	0	0	4	2	600	200	22	3	2	5	1	55	1	0	3.5	2
1	1	0	0	0	1	1	0	0	0	0	0	1	0	0	0	0	1	1	1	1	1	1	1	1	50	35300	5	4	2	8	2	73	1	4732.5	6	2
1	1	0	0	0	1	0	0	1	1	0	1	1	1	1	0	1	0	0	0	1	1	1	1	3	24300	500	19	2	2	3	2	78	3	1732.5	4	2
1	0	0	0	0	1	0	0	0	1	0	1	1	0	1	1	0	0	0	1	1	0	0	1	4	1580	2200	24	3	5	3	1	72	1	1812.5	5	2
1	1	1	1	0	1	0	0	0	0	0	1	1	0	0	0	0	0	1	0	0	1	1	2	2	1300	5000	19	2	8	5	0	64	3	13440	7	2
1	0	1	0	0	1	1	0	0	1	0	0	1	0	1	0	0	1	0	0	1	0	0	2	3	22500	900	16	3	1	3	1	64	2	742.5	4.5	2
1	1	1	1	0	1	0	0	0	1	0	1	1	0	1	1	1	0	1	1	1	0	1	4	1	0	0	20	4	2	10	0	58	2	4815	5	1
1	1	1	1	0	0	0	0	0	0	0	1	0	0	0	0	0	0	0	1	1	0	1	4	4	13100	12000	8	3	12	10	1	71	1	6772.5	5	1
1	0	0	0	0	1	0	0	1	0	0	1	0	0	0	1	0	0	0	0	1	1	0	1	2	1600	0	29	2	14	3	0	74	1	5544	2	1
1	1	1	0	0	1	0	0	0	1	1	0	1	1	0	0	0	1	0	1	1	0	0	2	1	300	0	27	3	2	4	2	54	3	3832.5	5.5	1
1	1	1	1	0	1	0	0	1	1	0	1	1	0	1	1	0	0	0	0	1	0	1	3	1	0	0	24	2	10	5	1	75	1	4158	0.5	1
1	0	0	0	0	1	1	0	1	0	0	0	1	1	1	1	0	1	0	0	1	0	0	3	5	4000	3800	13	3	6	2	1	76	1	4158	6.5	1
1	1	1	0	0	0	1	0	0	0	0	0	1	0	0	0	0	0	0	0	1	0	1	4	2	0	0	1	3	3	7	0	70	3	4158	5	1
1	1	1	1	0	1	0	0	0	1	0	0	1	0	0	1	0	0	0	1	1	1	0	2	3	5550	1000	13	4	0	6	0	74	2	2032.5	1	1
1	0	1	1	0	1	0	0	0	1	0	1	0	0	0	0	0	0	0	0	0	0	0	5	2	0	0	15	1	3	5	0	54	1	0	3.5	1
1	0	1	1	0	1	1	0	0	1	0	1	1	0	0	0	0	0	0	1	1	0	0	2	4	9750	0	16	3	2	10	1	69	1	3090	2	1
1	0	1	1	0	0	0	0	0	0	0	0	0	0	0	0	0	0	0	0	1	1	0	2	4	900	100	10	1	0	4	0	80	1	1732.5	0	1
1	1	1	1	0	0	0	0	0	0	0	0	0	0	0	0	0	0	0	1	1	1	1	5	2	1000	0	11	3	2	4	0	64	3	2232	7	1
1	0	1	1	0	1	0	0	0	1	0	1	0	0	0	1	0	0	1	1	1	0	0	2	1	400	300	14	3	10	3	0	57	1	9592.5	3.5	1
1	1	0	1	0	1	0	0	1	0	0	1	0	1	1	1	0	0	0	0	1	1	1	1	2	0	0	30	1	14	0.5	0	64	1	990	3.5	1
1	0	1	1	0	1	0	0	1	1	0	1	1	0	0	1	0	0	1	1	1	0	0	2	2	7200	560	6	3	6	5	2	58	1	5022	1	1
1	0	1	1	0	1	1	0	0	1	0	1	1	0	1	1	0	1	0	0	1	0	1	2	5	1200	0	20	3	2	4	0	73	2	1732.5	4.5	1
1	1	1	1	0	1	0	0	1	0	0	1	0	0	0	0	0	0	0	0	1	0	1	10	3	400	200	14	3	2	9	0	66	3	5544	0	1
1	1	1	1	0	1	0	0	0	0	0	0	0	0	1	0	0	0	0	1	1	0	1	3	3	24000	1600	12	4	1	6	1	78	2	4464	4	1
1	1	1	0	0	1	1	0	0	1	0	1	1	0	1	1	1	0	0	0	1	0	1	5	3	6800	300	22	2	9	3	0	72	1	247.5	3	1
1	1	1	1	0	1	0	0	1	1	0	1	1	1	0	0	1	0	0	1	1	0	1	2	1	2100	100	13	2	9	10	1	75	2	564	3.5	1
1	1	1	1	0	1	0	0	0	0	0	1	0	0	1	1	0	0	1	0	1	0	1	2	2	6300	2000	12	3	4	5	0	63	1	4612.5	1.5	5
1	0	0	1	0	1	1	0	0	0	0	0	1	0	0	0	0	0	0	0	1	0	0	1	3	1260	0	4	3	6	6	1	73	1	4158	2.5	5
1	1	1	1	0	1	0	0	0	0	0	0	0	0	1	0	0	0	0	1	1	1	1	2	2	23000	12000	16	5	3	8	0	57	1	3816	3	5
1	0	1	0	0	1	0	0	0	0	0	1	0	0	0	1	0	0	0	1	1	0	0	3	2	10000	0	4	5	14	9.5	1	70	1	1972.5	1.5	4
1	0	0	1	0	1	0	0	0	1	0	1	0	0	0	1	0	0	0	0	0	0	0	2	4	12400	0	7	4	4	8	0	79	1	0	0.5	4
1	0	1	1	0	1	0	0	0	0	0	0	1	0	0	0	0	0	0	1	1	0	0	2	3	19500	0	14	3	6	1	0	74	1	3832.5	0.5	4
1	0	1	1	0	1	0	0	0	0	0	0	1	0	0	0	0	0	1	1	1	0	0	3	3	700	0	18	3	0	8	1	70	1	12018	0.5	4
1	0	1	1	0	0	0	0	1	0	0	1	0	0	0	1	0	0	1	0	1	0	0	3	4	2200	0	19	4	12	1	0	68	1	10170	4	3
1	0	1	0	0	1	1	0	1	1	0	1	0	0	0	1	0	0	0	1	1	0	0	2	4	9000	1400	16	3	4	5	0	79	1	3832.5	3	3
1	0	1	1	0	0	0	0	0	0	0	1	0	1	0	1	0	0	1	1	1	0	0	2	3	500	0	14	3	0	5	0	52	2	17272.5	7	3
1	1	0	0	0	0	1	0	0	1	0	0	1	0	0	0	0	0	0	0	1	0	1	2	2	0	0	8	5	8	7	1	71	2	1732.5	3	3
1	1	1	1	1	1	0	0	0	0	1	1	0	1	1	1	0	0	1	1	0	0	1	4	2	600	0	8	3	8	6	0	54	2	17280	5	3
1	0	1	1	0	0	0	0	0	0	0	1	0	0	0	1	0	1	0	1	1	1	0	2	3	2300	15000	9	4	9	5	0	66	1	8452.5	5	3
1	0	1	1	0	1	0	0	0	0	0	1	0	0	0	1	0	0	1	1	1	0	0	2	4	4100	0	17	4	10	4	0	67	1	21645	2.5	3
1	1	0	0	0	1	0	0	0	0	0	1	1	0	0	0	0	0	0	1	1	1	1	1	2	9000	200500	1	3	3	8	3	65	1	4398	4	3
1	0	1	1	0	1	0	0	1	1	1	1	1	0	0	1	1	0	0	0	1	0	0	2	3	4840	0	14	5	15	4	2	68	1	462	1	3
1	0	1	1	0	1	1	0	0	1	0	0	0	0	1	1	0	0	0	0	1	0	0	1	4	1700	300	14	4	8	6	1	76	1	462	4.5	3
1	0	0	0	0	1	0	0	0	0	0	1	1	0	0	1	0	0	1	1	1	0	0	3	2	450	0	16	3	4	5	4	74	1	8032.5	2.5	3
1	0	0	0	0	0	0	0	0	1	1	0	0	0	0	0	0	0	0	1	1	1	0	1	1	100	2000	19	2	1	4	1	57	2	3288	3.5	3
1	1	1	1	0	1	1	0	0	0	0	1	1	0	0	0	1	0	1	0	1	0	1	2	4	8300	1100	0	4	7	5	1	67	1	11812.5	5	3
1	1	1	0	0	0	0	0	0	0	0	1	0	0	0	1	0	0	1	1	1	0	1	2	3	7000	3500	16	3	2	8	1	62	4	11394	5.5	3
1	1	1	1	0	1	0	0	0	1	0	0	0	0	1	0	0	0	0	1	1	0	1	2	4	4500	0	15	3	0	10	0	83	2	1812.5	5	3
1	1	1	0	0	1	0	0	0	0	0	1	1	0	0	1	0	0	0	0	1	0	0	3	1	0	0	8	3	8	4	0	60	4	1732.5	4.5	3
1	0	0	1	0	1	0	0	0	0	0	1	0	0	0	0	0	0	0	0	1	1	0	5	4	2350	0	8	3	0	4	0	74	1	1732.5	5	3
1	0	1	1	0	0	0	0	1	1	0	1	0	0	0	1	0	0	1	1	0	0	0	3	1	6300	10000	17	3	2	2	3	73	1	13440	2.5	3
1	0	1	0	0	1	0	0	0	1	0	1	0	0	0	1	0	0	1	1	1	0	0	5	1	0	0	16	3	6	4	2	63	2	5272.5	7.5	3
1	0	1	0	0	1	0	0	0	1	0	1	1	0	0	0	0	0	0	1	1	0	0	2	2	9000	4000	24	2	3	7	0	69	3	6772.5	3	3
1	0	1	1	0	1	0	0	0	0	0	1	0	1	0	0	0	1	1	1	1	0	0	2	1	4000	2000	21	3	10	5	0	67	1	17088	3.5	3
1	0	1	1	0	0	0	0	0	1	0	1	1	0	0	1	0	0	1	1	1	0	0	5	5	210	0	19	2	12	5	0	70	1	6832.5	1	3
1	0	1	1	0	0	0	0	0	0	0	1	0	0	0	0	0	0	0	0	1	0	0	2	3	1300	1800	20	3	4	6	1	71	1	4158	0	3
1	1	1	1	0	0	0	0	0	1	0	1	0	0	0	0	0	0	0	1	1	0	1	6	2	1300	0	6	3	0	10	0	60	3	1310	3	3
1	0	0	1	0	0	0	0	0	1	0	1	0	0	0	0	0	0	1	1	0	0	0	3	2	1400	0	18	4	2	3	1	73	1	5040	2	3
1	1	0	1	0	1	0	0	1	0	0	0	0	0	0	0	0	0	0	0	1	0	1	1	2	2600	200	12	3	0	5	0	71	2	1732.5	6	3
1	1	1	1	0	1	1	0	0	0	0	0	1	0	0	1	0	0	0	0	1	1	1	2	3	2000	0	15	3	0	6	1	64	3	4158	4.5	3
1	1	1	1	0	1	0	0	0	0	0	1	0	0	0	0	0	1	0	0	1	1	1	5	5	2370	0	8	4	8	6	0	74	1	990	0	3
1	1	1	1	0	0	0	0	0	0	0	1	0	0	0	0	0	0	1	0	1	0	0	3	2	12500	3000	4	3	4	7	2	57	4	1695	5.5	3
1	1	0	1	0	1	0	0	1	0	0	1	0	0	0	0	0	0	0	0	0	1	1	5	1	0	0	18	3	1	6	0	73	2	0	2	3
1	1	1	0	0	1	0	0	0	1	0	1	0	0	0	0	0	0	0	1	1	1	1	2	2	19500	1100	18	5	1	10	2	76	2	9198	4	3
1	0	0	1	0	1	0	0	0	0	0	0	0	0	0	0	0	0	1	1	1	0	0	2	5	10000	100	17	3	1	10	0	78	1	3682	2	3
1	0	1	1	0	1	0	0	1	1	0	1	0	0	0	1	0	1	1	0	1	0	0	3	3	3330	1120	10	5	5	8	1	67	2	13560	4	2
1	1	1	0	0	1	0	0	0	0	0	0	0	0	0	1	0	0	0	1	1	1	1	2	2	6730	0	6	3	0	9	1	59	3	4458	4	2
1	0	1	1	0	1	1	0	0	1	0	1	1	0	0	1	0	1	0	1	1	1	0	2	2	600	400	22	2	13	5	1	71	3	1642.5	4	2
1	0	1	1	0	0	0	0	0	0	0	1	1	0	0	1	0	0	0	1	1	0	0	4	2	1800	900	13	3	7	4	0	68	1	8452.5	4	2
1	0	0	0	0	1	0	0	1	0	0	0	1	0	0	0	1	0	0	0	1	0	0	2	2	200	5000	11	2	1	7	1	71	3	1732.5	2.5	2
1	1	1	0	0	1	0	0	0	0	0	0	0	0	0	0	0	0	0	0	1	1	1	2	1	5000	2300	3	4	0	6	1	72	1	1732.5	5	2
1	1	1	1	0	1	0	0	0	0	0	1	0	0	0	0	0	0	0	0	0	1	1	2	2	100	0	16	4	9	7	0	62	1	0	5.5	2
1	0	0	0	0	1	0	0	0	0	0	0	1	0	0	0	0	0	0	0	1	1	1	2	3	9500	0	21	2	8	5	0	78	2	264	4.5	2
1	0	1	1	0	1	1	1	0	0	0	1	1	0	0	1	0	1	0	0	1	0	0	2	2	2800	800	21	4	2	5	0	68	1	1732.5	1.5	2
1	0	1	1	0	1	0	0	0	1	0	1	0	0	0	1	0	0	0	1	1	0	0	5	4	3500	0	12	4	11	5	0	79	1	3870	6	2
1	1	1	0	0	1	1	0	1	1	0	1	1	0	0	1	1	1	0	1	0	0	1	2	1	1000	16500	17	3	1	6	0	67	4	6720	3.5	2
1	0	0	1	0	1	0	0	1	1	0	1	1	1	1	0	1	0	0	0	0	0	0	1	2	0	0	6	4	11	7	0	60	1	0	2	2
1	1	1	1	0	0	0	0	1	1	0	1	1	0	0	1	0	0	1	1	1	1	1	3	2	5800	21300	10	3	1	4	3	57	3	984	6	2
1	0	1	1	0	1	0	0	0	1	0	0	1	0	0	1	0	0	0	0	1	0	0	6	4	12400	0	11	3	8	8	2	72	2	1732.5	3.5	2
1	0	0	0	0	1	0	0	0	1	0	1	0	0	0	0	0	0	0	0	1	0	1	5	3	1100	600	15	3	0	6	1	70	1	1732.5	1.5	2
1	0	1	1	0	1	0	1	0	0	0	0	1	0	0	0	0	0	0	1	0	0	0	2	3	600	0	12	3	0	6	1	80	1	5040	1	2
1	0	1	1	0	1	0	0	0	0	0	1	1	0	0	0	0	0	0	1	1	0	0	2	2	600	100	7	4	8	7.5	1	73	1	2292.5	5	2
1	0	1	0	0	1	0	0	0	1	0	0	1	0	0	0	0	1	0	1	1	0	0	2	2	2500	2500	15	5	2	6	0	62	1	2682	4.5	2
1	1	1	0	1	1	0	0	0	0	0	1	1	0	0	1	0	1	0	0	1	1	0	2	2	2500	2500	13	3	3	4	0	67	2	1732.5	4.5	2
1	0	1	0	0	1	1	1	0	1	0	1	1	0	0	0	0	1	0	1	1	0	0	2	2	4500	700	15	5	12	4	0	68	2	3832.5	5.5	2
1	0	1	0	0	0	0	0	0	1	0	1	1	1	0	1	0	1	0	0	1	0	0	2	2	5000	0	7	3	12	4	5	78	3	1732.5	5.5	2
1	1	1	1	0	1	1	0	0	0	0	0	0	0	0	0	0	0	0	0	0	1	1	2	3	5300	0	6	4	0	5	0	78	1	0	0	2
1	0	1	0	0	1	1	0	0	1	0	1	1	0	0	0	0	0	0	0	0	1	1	2	4	14400	0	14	3	0	2.5	0	76	1	0	4	2
1	1	1	1	0	1	1	0	0	0	0	1	1	0	1	1	0	1	1	0	1	1	1	2	3	4500	3600	7	3	7	4	2	72	2	18984	3.5	2
1	0	1	1	0	1	0	0	0	1	0	0	1	0	0	1	0	0	1	0	0	0	0	2	5	900	1100	23	4	13	4	0	71	1	2880	1	2
1	0	1	1	0	0	0	0	0	0	0	1	1	0	1	0	0	0	0	0	0	0	0	2	1	5000	0	9	3	4	8	0	65	1	0	4	2
1	1	1	1	0	1	0	0	0	0	0	0	0	0	0	0	0	0	0	0	1	0	1	4	4	10100	1600	20	4	0	6	1	75	1	5544	5	2
1	0	1	1	0	1	0	0	1	1	0	0	1	0	1	0	1	0	0	0	0	0	0	2	4	910	50510	11	4	3	7.5	0	79	1	0	2.5	2
1	0	1	0	0	1	1	0	0	1	0	0	1	0	0	0	0	0	0	0	1	0	0	2	1	3000	150000	12	3	1	3	1	66	2	4158	4.5	2
1	0	1	0	0	1	0	0	0	1	0	0	1	0	0	1	0	1	0	0	1	1	0	2	3	6100	10780	8	3	8	3	0	75	2	5544	6	2
1	0	1	0	0	1	1	0	0	1	0	0	1	0	0	1	0	0	1	0	1	0	0	4	4	1500	0	7	3	1	4	0	73	1	3142.5	4	2
1	0	1	1	0	1	1	0	0	1	0	0	1	0	0	0	0	1	0	0	1	0	0	2	4	2100	400	11	4	3	8	0	66	1	4158	5.5	2
1	0	1	1	0	0	0	0	0	0	0	1	1	0	1	0	0	0	1	0	1	0	0	3	2	400	14100	25	2	6	3	2	50	2	8917.5	5	2
1	0	1	0	0	1	1	0	1	0	1	1	1	0	0	1	0	1	0	1	1	0	0	8	2	0	0	17	3	4	5	1	66	3	3397.5	6	2
1	0	1	1	0	0	0	0	1	0	0	1	1	0	0	1	1	1	1	0	1	1	0	2	3	500	0	17	2	2	3	0	69	1	7492.5	2	2
1	1	1	1	0	1	1	0	0	1	0	1	0	0	0	0	0	0	0	1	1	1	1	3	1	5200	600	19	3	2	8	4	64	4	2052.5	3.5	2
1	1	1	0	0	0	0	0	0	0	0	1	1	0	0	0	0	1	0	0	1	1	1	2	4	1700	400	11	3	3	4	0	58	2	1732.5	3.5	2
1	1	0	0	0	1	0	0	0	0	0	0	1	0	0	1	0	0	0	1	1	1	1	4	4	3600	2700	15	3	0	5	1	83	2	3832.5	4	2
1	1	1	1	0	1	1	0	0	1	0	0	1	0	0	1	0	1	1	1	1	0	1	2	1	2500	500	22	3	0	7	1	64	2	4372.5	0	2
1	0	1	0	0	0	0	0	0	1	0	1	0	0	0	0	0	0	0	0	1	1	0	2	2	6150	1150	7	4	6	4	0	73	1	1732.5	7	2
1	0	1	1	0	0	0	0	0	0	0	1	0	0	0	0	0	0	1	1	1	1	0	6	1	200	500	7	4	9	5	0	62	1	16852.5	1.5	1
1	0	1	0	0	1	0	1	0	0	0	1	0	0	0	0	0	0	1	1	1	0	0	2	5	8030	130	26	4	8	3	2	73	1	5090	3.5	1
1	0	1	1	0	0	0	0	0	0	0	1	0	0	1	1	0	0	1	1	1	0	1	7	3	1000	500	24	2	13	3	2	70	1	20902.5	1.5	1
1	0	0	1	0	0	0	0	0	1	0	0	1	0	1	1	0	0	0	0	1	0	0	5	4	3000	3400	4	3	4	6	0	59	1	4158	3.5	1
1	1	1	0	0	1	0	0	0	1	0	0	0	0	0	0	1	0	0	0	0	0	1	4	2	300	4000	24	1	4	-1	0	63	1	0	4.5	1
1	0	1	1	0	1	0	0	0	1	0	1	0	1	0	1	0	0	0	0	1	1	0	2	3	6000	0	10	4	5	10	0	71	1	462	0	1
1	1	1	1	0	1	0	0	0	1	0	1	0	1	0	1	0	1	0	0	1	1	1	4	3	33700	6200	28	3	9	4	1	60	1	1485	3	1
1	0	1	0	0	1	0	0	1	1	1	1	1	0	1	1	0	0	0	0	0	0	0	1	5	14250	0	17	3	9	3	2	57	1	0	3	1
1	0	1	1	0	1	0	0	0	0	0	1	1	0	0	0	0	0	1	1	1	0	0	2	2	8500	1500	13	4	2	3	1	65	2	15648	0.5	1
1	0	0	1	0	1	1	1	1	1	1	1	1	1	1	1	0	1	0	0	0	0	0	1	3	5950	200	22	3	0	6	0	68	1	0	2.5	1
1	1	1	1	0	1	0	0	0	0	0	1	1	0	0	0	0	0	0	0	1	0	1	2	3	0	400	30	1	2	1.5	0	59	3	3960	4.5	1
1	0	1	0	0	1	0	0	0	1	0	0	1	0	0	0	0	0	1	1	1	0	0	2	2	1500	500	13	3	3	5	0	64	1	17272.5	4	1
1	0	1	0	0	1	1	0	0	1	0	0	1	0	0	1	0	0	0	0	1	0	0	2	2	4000	100	18	3	3	3.5	0	67	2	5544	7.5	1
1	0	0	0	0	1	1	0	0	1	0	0	1	0	0	1	0	0	0	0	1	0	0	2	2	900	0	12	3	1	5	0	61	1	1732.5	3.5	1
1	0	1	1	0	0	0	0	0	0	0	1	0	0	0	0	0	0	0	1	1	0	0	6	3	3300	600	1	4	1	7	0	68	1	847.5	3	5
1	1	1	1	0	1	1	0	0	1	0	0	1	0	0	0	0	1	1	1	1	0	0	2	4	19150	800	4	3	1	5	1	77	1	5062.5	5	4
1	0	1	0	0	0	0	0	0	0	0	1	0	0	0	0	0	0	1	1	0	0	0	2	6	520	0	6	4	0	6	0	70	1	15540	4	4
1	0	0	1	0	1	1	1	1	1	0	1	1	1	1	1	1	0	0	1	1	0	0	2	4	12550	0	22	3	8	4	1	73	2	1837.5	4.5	4
1	1	1	1	0	1	0	0	0	1	0	0	0	1	0	0	0	0	0	0	0	0	0	4	2	0	0	9	4	8	6	0	68	2	0	2.5	4
1	0	0	1	0	1	1	0	0	0	0	0	1	0	0	0	0	0	0	0	1	0	0	4	2	1500	1200	22	2	0	5.5	0	77	1	4158	3.5	4
1	0	0	0	0	0	0	0	0	0	0	0	0	0	0	0	0	0	0	1	1	0	0	1	2	0	0	10	2	0	10	0	62	1	2632.5	2	4
1	0	0	1	0	0	0	0	0	0	0	0	0	0	0	1	0	0	0	1	1	0	0	2	5	420	0	15	4	3	8	1	63	1	4758	4	4
1	1	1	0	0	0	0	0	0	0	0	0	0	0	0	0	0	0	0	1	1	0	0	2	3	16000	230000	11	3	0	7	0	66	4	3832.5	2	4
1	0	0	0	0	1	0	0	0	0	0	1	0	0	0	0	0	0	0	0	0	0	0	1	4	250	0	11	4	3	6	1	80	1	0	0	4
1	0	0	0	0	1	0	0	0	1	0	1	1	0	0	0	0	0	0	1	1	1	0	1	4	8100	4795	8	3	0	6	1	79	3	2332.5	5	4
1	1	1	1	0	1	0	0	1	0	0	1	0	0	0	1	0	1	1	1	1	1	1	5	3	1400	600	8	3	6	8	1	74	2	12472.5	3	3
1	0	1	0	0	1	0	0	0	1	0	1	1	0	1	0	0	0	0	1	1	0	0	2	1	5000	106000	3	3	8	4	4	70	3	3832.5	5	3
1	1	1	0	0	0	0	0	0	0	0	0	0	1	0	1	0	0	1	1	1	0	1	3	1	300	1300	5	3	1	8	0	47	2	13912.5	4	3
1	1	1	1	0	1	0	0	0	0	0	0	1	0	0	0	0	0	0	1	1	0	0	2	4	17800	0	17	2	0	7	0	77	3	1098	4.5	3
1	0	1	0	0	0	0	0	0	0	1	0	0	0	0	0	0	0	0	1	0	1	0	3	1	100	0	11	4	8	3	2	57	1	560	0	3
1	0	1	0	0	1	0	0	0	0	0	1	0	0	0	0	0	0	0	0	1	0	0	4	2	2500	0	11	3	0	7	0	70	1	1732.5	2	3
1	1	1	0	0	0	0	0	0	1	0	0	0	0	0	0	0	0	0	0	0	0	1	2	2	2500	0	12	2	0	4	0	77	1	0	0.5	3
1	1	1	1	0	1	0	0	0	1	0	1	0	0	1	1	0	1	1	1	1	0	1	2	4	11420	0	17	4	4	6	3	77	2	2812.5	0	3
1	1	0	1	0	1	1	0	0	0	0	0	0	0	0	0	0	1	0	0	1	0	1	2	1	1500	0	10	3	0	6	1	73	1	1732.5	1	3
1	1	1	1	0	1	1	0	0	0	0	1	0	0	0	0	0	0	1	1	1	0	1	6	2	3250	1000	15	3	0	7	1	72	1	8058	2.5	3
1	0	1	1	0	1	0	0	0	1	0	1	0	0	0	1	0	0	0	0	0	0	0	4	2	0	0	8	5	4	6	0	71	1	0	4	3
1	0	1	0	0	1	0	0	0	1	0	0	0	0	0	0	0	1	0	0	1	0	0	5	3	3100	200	28	3	4	5	1	78	2	1732.5	1.5	3
1	1	1	1	0	0	0	0	0	0	0	1	0	0	0	0	0	0	1	0	1	0	1	2	2	2800	100	3	3	6	7	1	79	1	4117.5	6	3
1	0	1	1	0	0	0	0	0	0	0	1	0	0	0	1	0	0	0	0	0	0	0	2	2	650	1550	11	3	0	5	0	74	2	0	4	3
1	0	1	0	0	1	0	0	0	1	0	1	1	0	1	0	0	0	0	1	1	0	0	2	2	7500	222000	7	3	4	5	0	69	2	7182	6.5	3
1	1	1	0	0	0	0	0	0	0	0	1	0	0	0	0	0	1	0	1	1	1	1	2	2	9000	4800	2	3	0	6	0	68	4	7038	4.5	3
1	1	1	1	0	1	0	0	0	0	0	1	1	0	1	0	0	0	1	0	0	1	1	2	1	0	200	5	3	5	8	0	70	1	1800	3	3
1	0	0	0	0	1	0	0	0	1	0	1	0	0	1	1	0	0	0	0	1	1	0	1	4	2800	4100	5	3	0	2	1	84	3	4158	2.5	3
1	0	1	1	0	1	0	0	1	1	0	1	1	0	0	1	0	0	0	1	1	0	0	2	2	3000	6000	6	5	11	5	0	61	2	3832.5	6	3
1	1	1	1	0	1	0	0	0	0	0	0	0	0	0	0	0	0	1	1	0	0	0	2	2	4000	25000	1	4	0	6	2	50	4	1280	4.5	3
1	1	1	0	0	1	0	0	0	0	0	0	1	0	0	0	0	0	0	1	1	1	1	3	1	0	17000	18	2	2	5	1	48	4	3832.5	5	3
1	1	1	0	0	1	1	0	0	1	0	0	1	0	0	0	0	0	1	1	1	1	1	3	2	10000	10000	7	3	1	5	0	68	2	12372	5	3
1	1	1	0	0	0	0	0	0	1	0	0	0	0	1	0	0	0	0	1	0	0	0	2	2	0	0	8	3	5	5	0	69	1	6720	3.5	3
1	1	1	0	0	0	0	0	1	1	0	0	0	0	1	1	0	0	0	0	1	0	1	5	2	1000	5000	11	3	0	5	1	72	2	1732.5	7	3
1	1	1	0	0	0	0	0	1	0	0	0	1	0	0	0	0	0	0	0	1	0	1	2	2	30000	0	15	3	3	7	2	72	3	1732.5	2.5	3
1	0	0	0	0	1	0	0	0	1	0	1	0	1	1	1	0	1	0	0	1	0	0	2	4	1500	31000	26	2	9	6	0	77	1	1732.5	2.5	3
1	0	0	0	0	1	0	0	0	1	0	0	1	0	0	1	0	0	0	1	1	0	0	1	2	11650	500	15	4	3	5	1	68	1	2332.5	0	3
1	1	1	0	0	1	0	0	1	0	0	1	1	0	0	0	1	0	0	0	1	0	1	2	2	1500	10750	15	4	0	6	1	81	4	132	5	3
1	1	0	1	0	1	0	0	0	0	0	0	0	0	0	1	0	0	0	0	0	1	1	1	4	3900	18000	11	2	0	9	0	79	2	0	4	3
1	1	1	0	0	1	0	0	0	0	0	0	0	0	0	0	0	0	1	0	1	1	1	2	2	700	400	5	3	0	5	0	56	3	14430	6	3
1	1	1	0	0	1	0	0	0	1	0	0	1	0	0	0	0	0	0	0	1	1	1	3	3	3000	68500	6	3	1	6.5	1	72	4	1237.5	3	3
1	1	1	0	0	1	0	0	0	0	0	0	1	0	1	0	0	0	0	0	1	0	1	2	1	5000	0	3	4	0	8	0	64	3	5544	2.5	3
1	1	0	0	0	1	1	0	0	0	0	0	1	0	0	0	0	0	0	0	0	1	0	1	3	7300	10000	0	4	1	9	1	82	1	0	6	3
1	0	1	0	0	1	0	0	0	0	0	0	1	0	0	0	0	0	0	1	1	0	0	3	2	7000	0	26	3	0	6	0	67	1	1972.5	2	3
1	0	1	0	0	1	0	0	0	0	0	0	1	0	0	0	0	0	0	1	1	0	0	2	3	9500	0	4	4	0	4	0	67	4	9198	7	3
1	0	1	0	0	0	1	0	0	0	0	0	1	0	0	0	0	0	0	1	1	0	0	2	3	5400	300	1	4	0	7	1	64	1	9888	4	3
1	0	1	0	0	1	0	0	0	0	0	1	0	0	0	0	0	0	1	1	1	0	0	3	4	4800	0	17	3	6	5	1	66	1	13912.5	3.5	3
1	0	1	1	0	0	0	0	0	0	0	1	0	0	1	1	0	0	0	1	0	0	0	5	3	0	0	27	1	3	5	0	58	3	5760	5	3
1	1	1	1	0	0	0	0	0	1	0	0	0	0	1	1	0	0	1	1	0	0	1	2	4	13000	0	18	3	4	5	0	63	2	5700	1.5	3
1	1	1	0	0	1	0	0	0	0	0	0	0	0	0	0	0	0	0	0	1	1	1	2	3	35000	24000	0	5	3	7	1	77	4	1732.5	2.5	3
1	0	1	1	0	1	0	0	1	1	0	0	0	1	0	0	1	0	0	1	0	1	0	2	2	1500	1000	14	4	1	6	0	75	2	300	5	3
1	1	1	0	0	1	0	0	0	0	0	1	1	0	0	0	0	0	0	1	1	1	1	2	0	0	0	9	4	0	6	1	63	3	10584	5	3
1	0	1	1	0	1	1	0	1	1	0	1	1	0	0	0	0	0	0	0	1	0	1	2	2	1290	400	14	4	0	6	0	65	1	1732.5	5.5	3
1	0	0	0	0	1	0	0	0	1	0	1	1	0	0	1	0	1	0	0	1	1	1	2	2	2000	0	15	3	11	3	0	69	1	1732.5	5	3
1	0	1	0	0	0	0	0	0	0	0	1	0	0	0	0	0	0	1	1	1	0	0	2	4	6200	2400	8	3	0	7	1	75	3	10662.5	4	3
1	1	1	0	0	0	0	0	0	0	0	1	0	0	1	0	0	1	1	0	0	1	1	3	3	6600	37000	4	3	2	6.5	3	64	3	7200	2	3
1	0	0	0	0	1	0	0	0	1	0	1	1	0	0	0	0	1	0	1	1	1	0	1	2	1300	2700	19	3	3	3.5	2	79	4	3652.5	6	3
1	0	1	1	0	0	1	0	1	1	1	1	0	1	1	1	1	0	1	1	1	0	0	2	1	800	350	8	3	3	8	0	54	1	4702.5	0	3
1	0	1	1	0	1	1	0	0	0	0	1	1	0	0	0	0	0	1	1	1	0	0	2	4	900	400	14	4	7	6	0	62	2	4432.5	4.5	3
1	0	1	1	1	1	0	0	1	0	0	1	1	0	0	1	1	0	0	0	0	0	1	3	5	13900	400	11	4	3	7	1	69	1	0	2.5	3
1	0	1	1	0	1	0	0	0	1	0	1	1	0	0	0	0	0	1	1	1	0	0	3	5	7800	100	6	5	6	3	1	72	1	11508	5	3
1	1	1	1	0	1	0	0	1	0	0	0	1	0	0	1	0	0	1	1	1	0	1	6	2	1000	0	14	3	0	9	0	64	2	8844	4.5	3
1	0	0	1	0	0	1	0	0	0	0	1	1	0	0	0	0	0	1	1	1	0	0	2	4	1700	0	6	4	2	2.5	0	72	1	17724	3.5	3
1	1	1	0	0	0	0	0	1	0	0	0	0	0	0	0	1	0	0	0	1	1	1	2	2	1480	430	28	2	3	5	0	68	1	1732.5	2.5	3
1	0	0	0	0	1	0	0	0	0	0	0	1	1	0	0	0	0	0	0	1	0	0	3	3	1000	0	17	3	1	4	0	79	4	1732.5	7	3
1	0	0	0	0	1	1	0	0	1	0	0	1	0	0	1	0	0	0	1	1	1	0	1	2	10000	67500	3	4	2	4.5	4	76	4	3832.5	3.5	3
1	0	0	0	0	0	1	0	0	1	0	1	0	0	1	1	0	1	0	0	1	1	1	1	3	6050	14800	7	4	5	8	0	80	3	198	5	3
1	0	1	0	0	1	0	0	1	1	1	0	0	0	1	0	1	1	0	1	1	0	0	2	2	100	26500	15	3	3	6.5	1	77	3	9198	3	3
1	1	1	1	0	1	0	0	0	0	0	0	1	0	1	0	0	0	1	1	1	0	1	2	3	1200	1200	17	3	1	9	1	61	3	8364	4	3
1	0	1	0	0	1	1	0	0	1	0	1	1	0	1	0	0	1	0	1	1	0	0	2	2	7500	15000	11	3	2	7	1	77	4	5664	0	3
1	1	1	0	0	1	0	0	1	1	0	0	1	0	0	0	0	0	0	0	1	0	0	2	1	300	0	8	3	0	5	2	75	2	5544	6	3
1	1	0	1	0	1	1	0	1	0	0	1	1	0	1	0	0	0	0	0	1	0	1	2	5	13900	700	7	4	3	6	0	71	1	1732.5	6	3
1	1	1	0	0	1	1	0	0	1	0	0	0	0	0	1	0	0	0	0	1	1	1	6	4	20600	0	6	3	1	6	1	63	3	1732.5	5.5	3
1	1	1	1	0	0	1	0	0	0	0	0	0	1	0	0	0	0	0	0	1	1	1	3	2	4500	0	1	3	0	7	0	57	4	66	5.5	3
1	1	1	1	0	1	0	0	1	1	0	0	0	0	0	1	0	0	0	1	0	0	1	3	2	400	10	4	4	0	8	0	66	1	160	3.5	3
1	0	1	1	0	0	0	0	0	0	0	1	0	1	0	0	0	0	0	1	1	0	0	2	3	18150	20	10	4	1	5	1	70	2	2332.5	5.5	3
1	1	1	1	0	1	0	0	0	1	0	1	1	0	0	0	0	0	1	0	1	0	1	6	2	5000	6000	3	3	6	6	0	60	3	11812.5	4.5	2
1	0	1	1	0	0	0	0	0	0	0	0	0	0	0	0	0	1	0	0	1	0	1	4	2	300	0	14	3	11	7	0	59	2	5544	4	2
1	1	1	0	0	0	0	0	0	0	0	1	0	0	0	0	0	0	0	1	1	1	1	2	4	6500	1500	16	3	5	3	1	68	1	3150	2.5	2
1	1	1	1	0	1	1	0	1	1	0	0	0	0	0	0	1	0	0	0	1	1	1	2	2	300	700	4	3	0	5	1	71	1	1732.5	2	2
1	1	1	1	0	0	0	0	1	0	0	1	1	0	0	0	0	1	1	1	1	0	1	6	2	0	0	14	3	14	4.5	1	78	1	12372.5	0	2
1	1	1	1	0	0	0	0	0	1	0	1	1	1	1	1	0	0	1	1	1	0	1	2	2	600	0	24	4	7	2	1	64	2	16338	5	2
1	0	1	0	0	1	1	0	0	1	0	1	1	1	1	1	0	0	1	1	1	0	1	2	3	25000	0	21	1	14	6	2	47	2	10296	8	2
1	0	1	1	0	1	0	0	0	1	0	0	1	0	0	0	0	0	0	1	1	0	0	3	3	200	0	22	3	1	5	1	71	2	2045	3	2
1	0	1	1	0	1	0	0	1	0	0	0	0	0	0	1	0	0	0	1	1	0	0	2	2	1500	0	6	3	3	4	3	71	2	6772.5	3	2
1	1	1	1	0	1	0	0	0	0	0	0	1	0	0	0	0	0	0	1	0	0	1	2	3	6830	205	6	5	1	3	0	66	3	6720	5	2
1	1	1	0	0	1	0	0	1	1	0	0	1	0	1	0	0	1	0	0	1	1	1	2	2	7500	222000	1	4	3	6	0	68	4	1732.5	5	2
1	1	1	1	0	1	1	0	1	1	0	1	1	0	1	0	1	0	1	0	1	1	1	2	2	5400	200	5	3	8	3.5	1	66	1	15172.5	3	2
1	0	0	0	0	1	0	0	0	1	0	1	1	0	0	0	0	1	0	0	1	0	0	2	4	3000	10000	19	5	5	7	1	73	1	1732.5	3.5	2
1	1	1	1	0	1	0	1	0	0	0	1	0	0	1	0	0	0	0	0	1	0	1	2	3	2800	500	7	3	10	7	1	66	1	1732.5	3.5	2
1	0	1	0	0	1	0	0	0	0	0	1	1	0	0	1	0	0	0	1	1	0	0	2	5	6700	550	12	4	5	4	1	72	1	4398	5.5	2
1	1	1	1	0	1	1	0	0	1	0	0	1	0	1	0	0	1	1	0	1	1	1	2	3	6100	0	11	3	0	4	0	68	1	3622.5	1.5	2
1	1	1	0	0	1	1	0	1	1	0	0	0	1	1	0	0	0	0	0	1	0	1	2	2	14000	1000	9	3	0	8	0	74	1	264	4	2
1	0	1	1	0	0	1	0	0	1	0	1	0	1	0	1	0	0	0	0	0	0	1	5	2	7500	1000	10	4	4	7	0	62	1	0	7.5	2
1	0	1	0	0	1	1	0	0	1	0	1	1	0	0	1	0	0	1	1	1	0	0	3	2	1000	60	25	2	14	10	0	56	1	6762	0.5	2
1	0	1	1	0	0	0	0	0	0	0	1	0	1	0	1	0	1	0	0	0	0	0	2	3	0	100	27	3	5	2	1	59	1	0	1	2
1	1	1	1	0	1	1	0	1	1	0	1	1	0	0	1	0	0	0	0	1	1	1	2	2	2200	0	15	2	10	6	1	58	3	1584	6.5	2
1	0	1	0	0	1	0	0	0	1	0	1	0	1	1	1	0	0	0	1	0	0	0	3	3	3000	68500	10	3	6	2	2	69	4	560	4.5	2
1	1	0	0	0	1	0	0	0	0	0	0	0	0	0	0	0	0	0	1	1	1	1	6	4	21250	0	8	4	2	6	0	71	2	4758	4	2
1	1	1	1	0	0	0	0	0	0	0	1	0	0	0	1	0	0	0	0	1	0	1	3	1	0	0	11	2	2	6	0	63	3	495	5	2
1	1	1	1	0	1	0	0	0	0	0	0	1	0	0	0	0	0	0	0	1	0	1	2	2	7000	1500	5	3	0	10	0	72	3	4158	4	2
1	0	1	0	0	1	0	0	0	1	0	0	1	0	0	0	0	1	0	1	1	0	0	2	3	800	6900	12	3	0	7	1	69	1	3276	1.5	2
1	0	1	0	0	1	0	0	0	1	0	1	1	0	0	1	0	0	0	0	0	0	0	2	4	54000	5000	4	5	5	9	1	73	3	0	4.5	2
1	0	0	1	0	1	1	0	0	1	0	0	1	1	0	1	0	0	0	0	1	0	0	1	5	5100	300	15	3	6	4	1	75	3	462	3	2
1	1	1	1	0	1	0	0	0	1	0	0	0	0	1	0	0	0	0	1	1	1	1	2	3	2300	0	6	3	0	7	0	70	3	6772.5	6.5	2
1	1	1	1	0	0	0	0	0	1	0	1	1	0	0	1	0	0	0	0	1	0	1	2	1	1000	10100	2	5	3	6	0	64	3	4158	6	2
1	1	1	0	0	0	0	0	0	0	0	0	0	0	0	1	0	0	1	0	1	1	0	3	2	0	3000	6	3	2	5	2	41	2	13224	6	2
1	1	1	0	0	1	1	0	0	1	0	0	1	1	1	0	0	0	0	0	1	0	0	2	2	1000	2000	9	3	3	6	0	80	2	1732.5	5.5	2
1	1	1	1	0	1	0	0	1	1	0	0	1	0	0	1	1	0	0	0	1	1	1	4	4	2500	0	6	3	1	9	0	70	1	1732.5	7.5	2
1	1	1	1	0	1	1	0	0	0	0	0	0	0	0	0	0	0	0	0	1	0	1	2	2	1500	0	24	1	0	4	0	74	1	4158	0	2
1	1	1	1	0	1	0	0	0	1	0	0	1	0	0	0	0	0	1	0	1	1	1	3	0	0	0	23	3	2	6	0	69	1	2052.5	5	2
1	1	1	0	0	1	1	0	1	1	0	1	1	0	0	0	1	1	0	1	1	0	1	2	2	13000	400	24	1	0	2	2	65	3	12264	4	2
1	0	1	1	0	1	1	0	0	0	0	0	0	0	0	0	0	0	0	1	1	0	0	4	3	19000	3800	3	4	1	5	1	67	1	3832.5	3	2
1	0	1	0	0	0	0	0	0	1	0	1	1	0	1	1	0	1	0	0	1	0	0	2	3	50	1300	15	3	8	3.5	2	79	2	1732.5	5	2
1	1	1	0	0	1	1	0	1	1	0	1	0	0	1	1	1	0	0	0	1	0	1	2	2	7000	3500	6	3	8	5	1	68	2	1732.5	4.5	2
1	1	1	0	0	1	0	0	0	1	0	0	0	0	0	0	0	1	0	0	1	0	1	2	2	13000	800	6	3	1	8.5	0	69	3	1732.5	4	2
1	0	1	0	0	0	0	0	0	0	1	0	0	0	0	0	0	1	1	1	1	0	0	3	1	0	0	20	3	5	7	2	50	3	8572.5	5	2
1	1	1	1	0	0	0	0	0	0	0	0	0	0	0	0	0	0	1	1	1	1	1	2	3	1200	700	27	3	0	4	1	58	2	15108	5	2
1	0	1	0	0	1	0	0	1	0	0	1	1	0	0	1	0	0	0	1	1	0	1	6	2	3500	1500	17	3	11	7	1	54	2	2347.5	4	2
1	0	1	1	0	1	0	0	0	1	0	0	1	0	0	0	0	0	0	0	1	0	0	2	2	6000	2500	3	3	0	6	2	62	3	4158	4.5	2
1	0	1	1	0	1	0	0	0	0	0	0	1	0	0	0	0	0	1	1	1	0	0	3	2	750	16000	5	4	0	6	1	54	1	21864	3	2
1	0	1	0	0	0	1	0	0	1	0	1	1	0	0	1	0	0	1	1	1	0	0	3	1	0	0	11	3	10	6	2	53	2	10972.5	6.5	2
1	1	1	1	0	1	0	0	0	1	0	0	1	0	0	0	0	0	1	1	1	0	0	3	2	500	11800	6	4	1	7	3	50	3	20212.5	6	2
1	1	1	1	0	1	0	0	0	1	0	1	1	0	1	1	0	0	0	1	1	1	1	2	6	5200	260	9	3	5	6	2	66	3	1042.5	5	2
1	1	1	1	0	1	1	0	1	1	0	1	1	0	0	0	0	0	1	1	1	0	1	3	3	9200	2500	6	4	2	5	0	65	3	7044	4.5	2
1	0	0	0	0	1	1	0	0	1	0	1	0	1	0	0	0	0	0	1	1	0	0	1	2	8200	0	2	3	3	7	1	73	1	2292.5	5	2
1	1	1	1	0	0	1	0	0	1	0	0	0	0	0	0	0	0	0	0	0	1	1	2	4	2850	40	6	3	2	4	2	75	3	0	7.5	2
1	0	0	0	0	0	0	0	0	0	0	1	1	0	0	1	0	0	0	1	0	0	0	2	2	29400	700	23	1	6	5	0	57	3	560	6.5	2
1	0	1	1	0	0	0	0	1	0	0	0	0	0	0	0	0	0	0	1	1	0	0	2	4	16500	0	16	4	7	3	0	60	1	824	4	2
1	0	1	1	0	0	0	0	1	1	0	1	0	0	0	1	0	0	1	1	0	0	0	2	2	500	200	15	3	3	6	2	68	1	9360	1.5	2
1	0	1	1	0	1	1	0	1	1	0	1	1	1	0	1	1	0	1	1	1	0	0	2	3	13600	150	16	3	6	0.5	1	79	3	5918	5.5	2
1	1	1	1	0	1	0	0	0	0	0	1	0	0	0	0	0	0	0	0	1	1	1	2	3	14500	0	16	3	3	6	0	70	2	1732.5	3	2
1	0	1	1	0	1	0	0	1	1	0	1	1	0	0	1	0	0	1	1	1	0	0	5	3	4000	0	9	3	3	5	2	68	4	19278	2.5	2
1	0	1	0	0	1	0	0	0	1	0	1	1	1	1	1	0	1	0	1	1	0	0	2	4	33500	300	10	4	5	5	2	57	2	2632.5	2.5	2
1	0	1	1	0	1	1	0	0	1	1	1	1	0	1	0	0	0	0	0	0	0	0	2	3	3000	1200	10	3	2	1.5	1	69	1	0	2	2
1	0	0	1	0	1	1	0	0	1	1	1	1	0	0	0	0	1	1	1	1	0	0	1	2	2200	80	18	3	1	7	3	71	2	3642	4.5	2
1	0	0	1	0	1	0	0	0	0	1	1	0	0	0	1	0	0	0	1	1	0	0	2	2	40	130	29	1	15	0	0	50	1	10878	4.5	1
1	1	1	1	0	1	0	0	0	0	0	1	0	0	0	0	0	0	1	1	1	1	1	3	2	2200	0	11	4	4	5	0	62	1	21892.5	5	1
1	1	1	0	0	0	0	0	0	0	0	0	0	0	0	0	0	0	0	1	1	0	1	2	4	4710	650	21	3	7	6	1	78	2	1662	1.5	1
1	0	1	1	0	1	1	0	0	1	0	1	1	0	0	1	0	0	0	0	0	0	0	6	2	0	0	25	1	12	3	0	54	1	0	0.5	1
1	1	1	1	1	0	0	0	0	0	1	1	0	0	0	1	1	0	0	0	1	0	1	4	6	4900	750	18	3	14	3	0	76	1	198	3.5	1
1	1	1	0	0	0	0	0	0	0	0	0	1	1	0	1	0	0	0	1	1	1	1	5	1	0	0	16	3	7	5	2	63	4	2682	5	1
1	1	0	1	0	1	0	0	1	0	0	1	0	0	0	0	0	0	0	0	1	0	1	5	2	0	0	15	4	5	4	0	68	1	5544	3	1
1	1	0	1	0	1	0	0	1	0	0	1	0	0	1	1	0	0	0	1	0	1	1	1	1	0	2000	22	2	0	11	1	61	2	2100	2	1
1	1	1	0	0	1	1	0	0	1	0	1	1	0	1	0	0	0	0	0	1	0	1	3	1	0	0	4	2	3	7	0	51	3	1732.5	5	1
1	0	0	0	0	1	1	0	0	1	0	1	1	0	1	1	0	1	0	1	1	0	0	1	1	0	0	20	2	2	5	0	61	3	1022	4.5	1
1	0	0	1	0	1	1	0	0	1	0	1	1	1	1	1	1	0	0	1	0	0	0	1	2	3500	50	30	2	6	1	1	67	1	1200	1.5	1
1	0	1	1	0	1	0	1	0	0	0	1	0	0	1	1	0	0	0	1	1	0	0	2	4	1850	31500	13	3	15	6	0	58	2	7644	4	1
1	1	1	0	0	1	1	0	0	1	0	0	1	1	0	0	0	0	0	0	1	0	1	3	2	20000	20000	9	3	2	2.5	3	70	4	1485	5	1
1	0	1	0	0	1	1	0	0	1	0	1	1	0	0	1	0	0	0	1	1	1	0	5	2	0	0	11	3	6	2	2	50	1	6772.5	4	1
1	0	0	0	1	1	0	0	1	1	0	1	0	0	1	1	0	0	0	0	1	0	0	2	2	50000	200	19	2	4	4	2	58	4	1732.5	7	1
1	1	1	1	0	1	1	0	0	0	0	0	1	1	0	0	0	0	0	0	1	0	0	3	4	270	430	11	3	0	2	0	72	2	4158	1	1
1	1	1	0	0	1	1	0	0	0	0	0	1	0	0	0	0	0	0	0	1	0	1	2	1	1000	16000	8	4	2	8	0	76	1	1732.5	0.5	1
1	1	0	1	0	1	1	0	0	1	0	1	1	1	0	0	0	0	0	0	1	1	1	2	3	2000	15000	17	3	2	5	1	58	3	1732.5	6	1
1	0	0	0	0	1	1	0	0	1	0	1	1	0	0	0	0	1	0	0	1	0	0	4	3	8000	200	24	4	0	2.5	0	73	2	4158	6	1
1	0	1	0	0	1	0	0	0	0	0	0	1	0	0	0	0	1	0	0	1	0	0	2	2	6800	2400	11	5	0	7	1	71	3	1732.5	2.5	1
1	0	1	1	0	1	1	0	0	0	0	1	1	0	0	1	0	0	0	1	0	0	0	2	2	3650	0	19	3	4	5	0	63	1	400	5	1
1	0	1	1	0	0	0	1	0	0	0	0	0	0	0	1	0	0	0	1	1	0	0	2	2	0	5000	6	4	0	3.5	1	72	2	1537.5	3.5	1
1	0	1	0	0	1	0	0	0	0	0	0	0	0	0	1	0	0	1	1	1	0	1	2	3	500	10000	12	3	1	6	0	63	1	9198	0.5	1
1	1	1	1	0	1	1	0	0	1	0	1	1	0	0	1	0	1	1	0	1	0	0	3	5	1150	0	16	4	4	6	0	58	1	15172.5	7	1
1	1	1	1	0	1	0	0	1	1	0	1	1	0	1	1	0	0	1	1	1	1	1	2	3	1500	54600	19	2	1	7	2	51	2	12444	4	1
1	0	1	1	0	0	0	0	0	0	0	0	0	0	0	0	0	0	0	0	0	1	0	2	2	6800	2500	15	3	6	4	0	70	1	0	5	1
1	1	1	0	0	1	1	0	1	1	0	1	1	0	0	0	0	0	0	0	1	1	1	2	3	5500	0	8	4	10	5	0	66	2	4158	3	1
1	0	1	1	0	0	0	0	1	0	0	1	0	0	0	1	0	0	1	1	1	0	0	6	1	0	0	14	3	4	4	0	63	1	4932	5.5	1
1	0	0	1	0	0	0	0	0	1	0	1	0	0	0	1	0	0	1	1	1	0	0	3	2	0	0	5	3	4	6	0	55	2	7224	2.5	1
1	0	1	1	0	1	0	0	0	0	0	0	1	0	0	0	0	0	1	1	0	0	0	6	1	0	0	27	1	6	3	0	52	1	18480	1.5	1
1	0	1	1	0	0	0	0	0	1	0	1	0	0	1	1	0	0	0	0	1	0	0	2	4	510	200	25	2	9	1	0	80	1	462	5	1
1	0	1	1	0	1	1	0	1	1	0	0	1	0	0	0	0	0	0	1	1	0	0	2	3	1180	0	6	3	0	6	0	72	1	4612.5	4	1
1	0	0	1	0	0	1	0	0	0	0	0	1	0	0	0	0	1	0	1	1	0	0	1	4	11500	0	8	3	3	9.5	2	68	1	10878	3.5	1
1	0	0	1	0	1	0	0	0	0	0	1	1	0	0	0	0	0	0	0	1	0	0	1	4	2850	0	25	3	7	1	1	78	1	1732.5	4.5	1
1	1	1	0	0	1	0	0	0	0	0	0	0	0	1	1	0	0	0	0	1	0	1	5	3	0	0	17	3	8	3	1	67	1	1732.5	4.5	1
1	1	0	1	0	1	0	0	1	1	0	1	1	0	0	0	0	0	1	1	1	0	1	3	3	3000	0	26	2	7	6	1	74	2	18702	4.5	1
1	1	1	1	0	1	1	0	1	0	1	1	1	0	0	1	0	1	1	1	1	1	0	3	0	0	0	18	4	3	7	0	50	2	9702	4	1
0	1	0	1	0	1	0	0	0	0	0	0	0	0	0	0	0	0	0	0	1	0	0	1	3	28750	0	3	4	1	7	1	79	2	462	6	5
0	1	1	1	0	1	0	0	0	0	0	0	0	0	0	0	0	0	1	0	0	1	1	4	2	0	0	3	3	0	5	0	62	1	7680	4	5
0	0	1	1	0	1	0	0	0	0	0	0	0	0	0	0	0	1	0	1	1	0	0	2	5	5200	550	18	4	9	9	2	77	1	5502	0	5
0	1	0	1	0	0	0	0	0	0	0	0	1	0	0	1	0	0	0	0	1	1	1	1	3	260	0	0	4	0	4	0	73	2	4158	5.5	5
0	1	1	0	0	1	1	0	0	1	0	0	1	1	0	0	0	0	0	1	1	1	1	2	1	2500	1000	0	3	0	8	2	65	1	1395	6.5	5
0	1	1	1	0	0	0	0	0	1	0	0	0	0	0	1	0	0	1	1	1	1	1	3	1	5000	5000	3	5	6	7	1	54	3	25704	4	5
0	1	1	0	0	0	0	0	0	0	0	0	0	0	0	0	0	0	1	1	1	1	1	2	1	0	0	4	3	0	6	0	57	2	14364	6	5
0	1	0	0	0	1	0	0	1	1	0	1	1	0	1	1	1	0	0	0	1	0	0	3	3	650	0	16	4	1	7	0	85	2	462	0	5
0	0	0	0	0	0	0	0	0	1	0	1	1	0	0	0	0	0	1	1	1	0	0	5	4	4100	0	1	3	0	6	0	79	2	6882	5	5
0	1	1	0	0	1	0	0	0	0	0	0	1	0	0	0	0	1	0	0	1	0	1	3	3	1500	0	3	4	0	8	0	76	4	1732.5	4.5	5
0	0	1	0	0	1	0	0	0	0	0	0	1	0	0	1	0	0	0	1	1	1	0	2	1	5000	0	11	3	1	5	3	67	1	7704	2.5	5
0	1	1	1	0	1	0	0	0	0	0	0	0	0	0	0	0	0	1	1	1	0	1	4	2	0	0	2	4	0	8	3	62	1	18798	1.5	5
0	1	1	1	0	0	0	0	0	0	0	1	0	0	0	0	0	0	0	0	0	1	1	3	1	600	20500	5	3	1	5	2	53	1	0	5.5	5
0	0	1	0	0	0	0	0	0	0	0	0	1	0	0	0	0	0	0	0	1	1	1	2	1	0	0	3	4	6	5	0	65	1	4158	4	5
0	1	1	1	0	1	0	0	1	0	0	0	0	0	0	0	0	0	0	0	1	1	0	2	1	10000	23000	1	4	0	6	2	60	3	5544	5	5
0	1	1	1	0	0	0	0	0	0	0	0	0	0	0	0	0	0	0	0	1	1	1	3	2	1900	1300	12	3	0	7	1	51	2	4158	4	5
0	1	1	1	0	1	1	0	0	0	0	0	0	0	0	1	0	0	1	0	1	1	1	2	3	200	650	4	4	0	8	2	70	2	5685	4	5
0	0	1	1	0	1	1	0	0	0	0	0	1	0	0	0	0	0	0	1	1	0	0	2	2	2600	0	3	4	1	6	3	67	2	5664	6	5
0	1	1	0	0	1	0	0	0	0	0	1	1	0	0	0	0	0	0	0	1	0	0	2	3	0	0	16	4	0	6	0	67	1	5544	1	5
0	1	1	1	0	0	0	0	0	0	0	0	0	0	0	1	0	0	1	1	0	1	1	2	5	6800	1500	0	3	0	7.5	0	81	3	4140	4.5	5
0	1	1	0	0	1	1	0	0	0	0	0	0	0	0	0	0	0	0	0	0	0	1	4	3	1500	550	6	4	0	7.5	0	76	3	0	4	5
0	0	1	0	0	0	0	0	0	1	0	0	0	0	0	0	0	0	0	0	1	0	1	5	3	5000	2000	3	4	0	7	0	70	3	1237.5	5	5
0	1	1	1	0	0	0	0	0	0	0	1	0	1	0	0	0	0	1	0	0	1	0	4	5	17100	0	1	4	0	7	0	72	1	13440	0	5
0	1	1	1	0	0	0	0	0	0	0	0	0	0	0	0	0	0	1	0	0	1	1	5	2	3000	0	8	5	0	4	0	51	2	13440	5	5
0	1	1	1	0	1	1	1	1	1	1	1	1	1	1	1	1	1	0	1	1	1	0	3	2	500	0	3	4	0	7	0	53	2	9198	4.5	5
0	1	1	1	0	1	0	0	0	0	0	0	0	0	0	0	0	0	1	0	1	0	1	6	3	4750	0	11	4	1	5	1	64	2	2852.5	3	5
0	1	0	0	0	0	0	0	0	0	0	0	0	0	0	0	0	0	0	0	0	0	1	1	4	5100	0	6	4	0	2	0	61	1	0	2.5	5
0	0	0	1	0	1	1	0	0	0	0	1	1	0	0	0	0	1	0	0	1	0	0	2	5	10000	500	23	4	0	2	0	73	1	462	2	5
0	1	1	1	0	0	0	0	0	0	0	0	0	0	0	0	0	0	1	1	1	1	1	2	2	27000	0	0	4	0	8	2	59	2	5632.5	4.5	5
0	0	1	1	0	0	0	0	0	0	0	0	0	0	0	0	0	0	0	0	0	0	0	2	6	2650	0	6	4	0	5	0	79	1	0	3	5
0	1	1	1	0	0	0	0	0	0	0	0	1	0	0	0	0	0	1	1	0	1	1	4	3	350	65	8	5	0	4	1	56	3	3960	5.5	5
0	1	1	1	0	0	0	0	0	0	0	0	0	0	0	0	0	0	1	0	1	0	1	2	2	3000	3300	0	4	0	8	0	64	3	2932.5	3	5
0	0	0	1	0	1	1	0	0	0	0	1	0	0	0	1	0	0	0	0	1	0	0	3	4	15350	0	14	4	0	-1	0	81	1	4158	2.5	5
0	1	1	0	0	0	1	0	0	0	0	0	0	0	0	0	0	0	0	1	1	1	1	2	1	500	40000	6	3	0	6	0	67	2	3585	4.5	5
0	1	1	1	0	1	0	0	0	0	0	0	1	0	0	0	0	0	0	0	1	0	1	5	3	4700	200	7	3	0	5	0	71	1	1732.5	3	5
0	1	1	1	0	0	0	0	0	0	0	0	0	0	0	0	0	0	0	0	1	0	1	2	1	0	0	3	3	0	12.5	0	68	2	1732.5	1.5	5
0	0	0	1	0	1	1	0	1	1	0	1	1	0	0	1	1	0	0	0	0	0	0	1	2	7000	0	12	2	14	3	0	72	1	0	1	5
0	1	1	0	0	1	1	0	0	0	0	1	0	0	1	1	0	0	0	1	1	0	1	4	3	6890	0	1	4	4	5	3	71	1	996	4.5	4
0	1	1	0	0	1	0	0	0	0	0	1	0	0	0	0	0	0	1	0	1	1	1	5	2	1100	0	3	4	4	5	0	68	1	13252.5	0.5	4
0	1	0	1	0	0	0	0	0	0	0	1	0	0	0	0	0	0	0	0	0	0	1	2	9	2435	0	3	3	0	-1	0	120	1	0	7.5	4
0	1	1	0	0	0	0	0	0	0	0	0	0	0	0	0	0	0	0	0	1	1	1	2	5	3508	17700	9	3	0	6	3	63	1	4158	3.5	4
0	0	0	1	0	1	0	0	0	0	0	1	1	0	0	0	0	0	1	1	1	0	0	3	5	10150	0	1	3	0	9	1	69	1	8392.5	4.5	4
0	0	1	0	0	1	1	0	0	0	0	1	0	0	0	1	0	0	0	1	0	0	0	5	1	4000	0	3	4	0	7	0	67	1	5040	2	4
0	0	1	1	0	0	0	0	0	0	0	1	0	0	1	1	0	0	0	1	1	0	0	2	4	5300	50	18	4	2	4	1	73	1	5058	5	4
0	1	1	0	0	0	0	0	0	0	0	0	0	0	0	0	0	0	0	1	1	1	1	6	2	6666	1200	0	4	0	10	1	66	2	1892.5	2.5	4
0	0	1	1	0	1	1	0	1	1	0	1	1	1	0	1	0	0	1	1	1	1	0	2	5	4665	0	14	4	11	7	0	76	2	5222	4	4
0	0	1	1	0	1	0	0	0	0	0	1	0	0	0	0	0	0	1	1	1	0	0	6	4	2000	3000	4	5	0	8	0	49	1	18360	5.5	4
0	0	1	1	0	0	0	0	0	1	0	1	0	0	0	1	0	0	0	1	0	0	0	4	2	0	1500	3	4	4	7	1	53	1	2100	5.5	4
0	0	0	0	0	0	0	0	0	0	0	1	0	0	0	0	0	0	0	0	1	0	0	1	3	3600	0	3	3	1	7	1	82	1	594	4	4
0	0	0	0	0	0	0	0	0	0	0	0	0	0	0	0	0	0	0	1	1	0	0	1	6	5000	0	3	4	0	8	3	80	1	2632.5	7	4
0	1	1	1	0	1	0	0	0	0	0	0	0	0	0	0	0	0	0	0	1	1	1	7	2	0	0	0	5	1	7	0	55	3	5544	8	4
0	1	1	0	0	1	0	0	1	1	0	0	0	0	0	1	0	0	0	0	1	0	1	3	1	0	300	8	3	2	7	1	67	3	1732.5	5	4
0	1	1	1	0	1	0	0	0	1	0	0	0	0	0	1	0	0	0	0	1	1	1	5	1	0	0	0	3	0	4	4	64	4	4158	4	4
0	0	1	0	0	0	0	0	0	1	0	1	0	0	0	1	0	0	0	1	1	0	0	2	3	16900	222800	3	3	7	6	4	76	4	7644	8.5	4
0	1	1	0	0	0	0	0	0	1	0	0	1	0	0	0	0	0	0	1	1	1	1	2	2	3000	10300	0	3	4	7	2	79	4	7038	6	4
0	1	1	1	0	1	0	0	0	0	0	1	0	0	0	0	0	0	1	1	1	0	1	2	5	1700	0	0	5	2	6	0	76	1	10458	1.5	4
0	0	1	1	0	1	1	0	1	1	0	1	1	0	1	0	1	0	0	1	1	0	0	2	5	1700	0	11	5	1	5	0	77	2	6772.5	0	4
0	0	1	1	0	1	0	0	0	0	0	0	0	0	0	0	0	0	0	0	0	0	0	2	3	5060	0	3	4	0	8	0	69	1	0	3.5	4
0	0	1	1	0	0	0	0	1	1	0	0	0	0	0	0	1	0	0	1	0	0	0	2	2	3000	3300	8	3	0	7	0	63	1	560	5.5	4
0	1	1	1	0	1	1	0	0	1	0	1	1	0	0	0	0	0	0	0	0	0	0	2	3	24000	0	0	4	0	8	0	71	2	0	4.5	4
0	1	1	0	0	0	0	0	0	0	0	0	0	0	0	0	0	0	0	1	1	1	1	3	1	0	0	0	5	0	7	0	68	4	9198	5	4
0	0	1	0	0	1	0	1	0	1	0	1	1	0	1	0	0	0	0	1	1	0	0	3	1	0	0	3	3	0	6	3	67	4	9198	2.5	4
0	1	1	1	0	1	0	0	0	0	0	0	0	0	0	0	0	0	1	0	0	0	1	3	5	2400	560	6	4	0	2	1	75	2	13440	4	4
0	0	1	1	0	1	0	0	0	0	1	0	0	0	0	1	0	0	0	1	1	0	0	2	2	240	100	6	3	4	7	1	66	1	2332.5	0	4
0	0	0	1	0	1	0	0	0	1	0	1	1	0	0	1	0	0	1	1	1	0	0	1	5	0	3500	20	4	2	3	0	72	1	6157.5	3.5	4
0	1	0	1	0	0	0	0	0	0	0	0	0	0	0	0	0	0	0	1	1	1	1	2	6	9050	0	9	4	2	5.5	0	78	3	2985	4.5	4
0	1	1	0	0	0	0	0	0	0	0	0	1	0	0	0	0	0	0	0	0	0	1	2	5	11300	0	6	5	0	3	2	86	1	0	4.5	4
0	0	1	1	0	1	0	0	0	0	0	0	0	0	0	0	0	0	0	1	1	0	0	2	2	24000	2000	15	2	1	6	0	56	1	3832.5	0.5	4
0	1	1	1	0	0	0	0	0	0	0	1	1	0	0	0	0	0	1	1	1	1	1	2	2	54000	7000	5	4	0	5	2	68	3	8178	5	4
0	1	1	1	0	0	0	0	0	0	0	1	0	0	0	0	0	0	1	1	1	0	1	2	2	1600	1800	0	4	0	4	1	61	4	6762	8	4
0	0	1	1	0	1	1	0	0	1	0	0	1	1	1	0	0	0	0	1	0	0	0	3	3	6500	0	2	4	2	8	1	72	1	5760	2.5	4
0	0	1	1	0	0	0	0	0	0	0	0	1	0	0	1	0	0	0	1	1	0	0	4	2	600	89000	1	3	1	6	4	54	3	7044	6	4
0	0	1	0	0	0	0	0	0	0	0	0	0	0	0	0	0	0	1	1	1	0	0	2	1	7500	0	6	3	0	-1	1	55	3	4612.5	6	4
0	1	0	1	0	1	1	0	1	0	0	0	0	0	0	0	0	0	0	0	1	0	1	2	0	0	0	6	3	0	7	0	84	1	1732.5	4	4
0	0	0	1	0	1	1	0	0	0	0	0	0	0	0	0	0	0	1	0	0	0	0	1	3	2170	0	23	3	0	5	2	63	1	10080	4	4
0	1	1	1	0	0	0	0	0	0	0	1	0	0	0	0	0	0	1	0	1	0	1	2	2	5400	450	17	3	1	8	2	58	2	17598	5.5	3
0	0	1	1	0	0	0	0	0	0	0	1	0	0	0	0	0	0	1	1	1	0	1	3	2	16200	8500	5	4	2	6	0	57	2	18158	4	3
0	0	1	1	0	1	0	0	0	0	0	0	0	0	0	0	0	0	1	1	0	0	1	2	2	15000	4000	2	3	2	6	0	64	1	18480	7.5	3
0	1	0	1	0	1	0	0	0	0	0	1	0	0	0	0	0	0	1	1	1	0	1	3	2	2350	600	22	3	12	5.800000191	1	67	2	2407.5	3	3
0	0	0	0	0	1	0	0	1	0	0	1	0	0	0	0	0	0	0	0	0	0	0	5	4	600	0	15	3	6	2	0	76	1	0	1.5	3
0	0	1	0	0	0	0	0	0	0	0	1	0	0	0	1	0	0	1	1	1	0	0	3	4	7000	800	11	2	14	5	0	49	1	8437.5	5	3
0	0	1	0	0	0	0	0	1	0	0	1	1	0	0	1	0	1	0	1	1	0	0	2	2	1540	1320	19	3	3	4	1	50	1	10584	0.5	3
0	1	1	0	0	0	0	0	0	0	0	0	0	0	0	0	0	0	0	1	1	1	1	2	1	0	0	2	3	0	5.5	0	70	2	2292.5	6	3
0	0	1	0	0	1	1	0	0	0	0	0	1	0	0	0	0	0	0	1	1	0	0	2	3	8000	400	0	3	0	8	1	54	2	6772.5	2	3
0	0	0	0	0	1	0	0	1	0	0	1	1	1	1	1	0	0	1	1	1	0	0	1	3	2700	1300	17	3	9	6	3	71	1	8032.5	3.5	3
0	1	1	0	0	0	0	0	0	0	0	1	1	0	0	0	0	0	1	1	1	1	1	2	3	14000	2000	6	3	0	8	0	63	1	1022	3	3
0	1	1	1	0	1	0	0	0	0	0	1	0	0	0	1	0	0	1	0	0	0	1	3	5	7000	20000	12	3	7	6	0	68	1	9600	5	3
0	1	1	1	0	1	0	0	0	0	0	1	0	0	0	0	0	0	1	0	1	0	1	4	2	6650	0	8	3	4	9	2	52	2	4302	5	3
0	1	0	1	0	1	0	0	0	0	0	1	0	0	0	0	0	0	0	0	1	1	1	1	0	0	0	6	3	0	5	1	55	1	742.5	0.5	3
0	0	1	1	0	0	0	0	0	0	0	0	0	0	0	0	0	0	0	1	1	0	0	3	4	13400	3400	19	3	5	6	2	59	2	1972.5	4	3
0	1	1	1	0	1	1	0	0	1	0	1	1	1	0	0	0	0	1	1	0	0	1	3	2	400	50	18	3	5	8	2	70	1	4800	7.5	3
0	1	1	0	0	1	0	0	0	0	0	0	0	0	0	0	0	0	0	1	1	0	1	2	4	5000	300	4	4	1	8	0	80	2	6318	2.5	3
0	1	1	1	0	0	0	0	0	0	0	1	0	0	0	0	0	1	1	1	1	1	1	3	2	6900	0	12	3	2	7	3	65	4	13912.5	5	3
0	0	1	1	0	1	0	0	0	0	0	1	0	0	0	1	0	1	1	1	1	0	0	2	4	10350	0	11	3	1	7	1	75	3	7092	4	3
0	1	1	1	0	0	1	0	1	1	1	1	1	1	0	1	1	1	0	0	1	1	1	2	2	0	5000	10	3	2	5	0	62	1	462	1.5	3
0	0	0	1	0	1	0	0	0	0	0	1	0	0	0	1	0	0	0	0	1	0	0	1	2	6300	400	12	3	6	4	1	68	2	4158	2.5	3
0	1	1	0	0	0	0	0	0	0	0	1	1	0	0	1	0	0	1	0	1	1	1	2	1	0	0	7	3	3	5	4	52	3	7492.5	2.5	3
0	0	0	1	0	0	0	0	0	0	0	1	0	1	0	0	0	0	1	0	0	0	0	1	6	3850	8	10	3	0	2	0	79	1	13440	4.5	3
0	0	1	1	0	0	1	0	1	1	0	1	1	1	0	1	1	1	1	0	1	0	0	2	2	0	0	21	4	15	5	0	68	2	18984	1.5	3
0	0	0	1	0	1	0	0	0	1	0	1	0	0	0	0	0	0	0	0	0	0	0	3	2	200	0	4	4	7	6	0	70	1	0	4.5	3
0	0	1	1	0	1	0	0	0	0	0	1	0	0	0	0	0	0	0	0	0	0	0	4	5	3000	15000	1	5	0	8	0	56	1	0	4	3
0	0	1	1	0	0	0	0	1	0	1	1	0	0	0	0	0	0	0	0	0	0	0	5	5	200	0	9	4	3	5	0	71	1	0	4.5	3
0	1	1	1	0	1	0	0	0	1	0	1	0	0	0	1	0	0	0	0	0	0	0	5	5	200	0	9	4	3	6	0	72	1	0	5.5	3
0	1	1	1	0	1	0	0	0	1	1	1	0	0	0	1	1	0	0	0	0	0	1	5	3	1300	0	20	3	7	7	0	54	1	0	2	3
0	0	1	1	0	1	0	0	0	1	1	1	1	0	0	1	1	0	0	1	0	0	0	5	3	1300	0	9	5	6	7	0	51	1	5760	5.5	3
0	1	1	1	0	1	0	0	1	0	0	0	0	0	0	1	0	0	0	1	1	0	1	5	3	0	0	12	5	4	6	0	55	1	6156	0	3
0	0	1	1	0	0	0	0	0	1	0	1	1	0	0	1	0	0	1	1	1	0	0	4	2	0	0	10	4	5	5	0	44	1	16832	2	3
0	0	0	1	0	1	0	0	0	1	0	1	1	0	0	0	1	0	0	0	1	0	0	2	6	6000	0	13	4	3	5	1	65	1	1732.5	4	3
0	1	1	1	0	0	0	0	0	1	0	1	1	0	0	1	0	0	0	1	1	0	0	5	4	600	1300	4	4	11	7	1	62	1	3702	7	3
0	0	0	1	0	1	0	0	1	1	0	1	1	0	0	1	1	0	0	0	0	0	0	3	3	2300	0	7	4	15	7	1	62	1	0	3.5	3
0	1	1	1	0	1	1	0	0	0	0	0	1	0	0	0	0	0	0	1	1	1	1	2	3	4100	400	12	3	0	7	1	68	4	3832.5	5.5	3
0	1	1	1	0	1	0	0	0	0	0	0	0	0	0	0	0	0	0	0	1	1	1	2	2	4000	1600	6	3	0	8	0	64	4	4158	4.5	3
0	0	1	0	0	0	0	0	0	0	0	0	0	0	0	0	0	0	0	1	1	0	0	5	0	0	0	3	3	1	6	2	67	3	3832.5	3	3
0	0	1	1	0	1	0	0	1	0	0	0	0	0	0	0	0	0	1	1	1	0	0	2	2	1000	0	7	3	0	6	2	59	1	15630	5.5	3
0	1	1	1	0	1	0	0	0	0	0	0	0	0	0	0	0	0	0	0	1	0	1	7	3	41100	0	6	3	0	6	0	66	2	1732.5	4	3
0	1	1	1	0	1	0	0	0	1	0	0	0	0	0	0	0	0	0	1	1	0	0	2	1	0	0	20	4	0	3	0	66	1	12264	2	3
0	1	0	0	0	1	0	0	0	0	0	0	1	0	0	0	1	0	0	0	0	0	0	1	3	4200	5000	8	3	0	5	1	80	2	0	1.5	3
0	1	1	0	0	1	1	0	0	1	0	0	1	0	0	0	0	0	1	1	1	0	1	3	3	8000	0	0	4	0	8	0	60	3	19278	7	3
0	1	1	0	0	1	0	0	0	0	0	0	1	0	0	0	0	0	0	1	1	1	1	3	1	0	35000	4	3	3	6	2	55	4	3832.5	6	3
0	0	1	0	0	1	1	0	0	1	0	0	1	0	0	0	0	0	0	0	0	0	0	3	2	0	0	10	3	2	6	0	63	4	0	6.5	3
0	0	1	1	0	0	0	0	0	0	0	1	0	0	0	0	0	0	1	1	0	1	0	3	2	2000	0	5	3	8	5	1	65	1	20160	3	3
0	0	1	1	0	1	0	0	0	0	0	1	0	0	0	0	0	0	1	1	1	0	0	2	2	600	100	12	3	2	6	0	65	1	11256	0.5	3
0	0	1	1	0	1	0	0	0	0	0	0	0	0	0	0	0	0	0	0	1	1	0	2	1	0	200	3	3	3	7	1	66	1	198	3.5	3
0	1	1	1	0	1	0	0	0	0	0	0	0	0	0	0	0	0	1	0	1	1	1	2	1	800	5000	6	3	0	6	1	57	3	10212	5	3
0	1	0	0	0	0	0	0	0	0	0	0	0	0	0	0	0	0	1	1	1	0	1	1	1	0	0	8	3	0	10	0	63	2	3232.5	3	3
0	1	1	0	0	0	0	0	0	0	0	0	0	0	0	1	0	0	0	1	1	0	1	2	2	200	600	2	3	1	8	1	69	1	3832.5	4	3
0	1	1	1	0	1	0	0	0	0	0	1	0	1	1	0	1	0	1	1	1	1	0	2	2	1800	0	11	5	9	5	0	73	2	7542	3.5	3
0	1	1	0	0	0	1	0	0	1	0	0	1	0	1	1	0	0	0	0	1	1	1	3	1	0	0	2	3	0	5	2	60	4	742.5	5.5	3
0	1	1	0	0	1	0	0	0	0	0	0	0	0	0	0	0	0	1	0	0	1	1	2	2	1200	4000	4	3	0	5	0	67	1	13440	4	3
0	1	1	1	0	1	0	0	1	1	0	1	1	0	1	1	0	0	1	1	1	0	1	2	5	6100	30000	2	4	2	8	4	73	3	18558	5	3
0	0	0	0	0	0	0	0	1	1	0	1	1	1	1	1	0	1	1	0	1	0	0	1	2	0	0	22	4	8	6	1	56	2	1582	1.5	3
0	0	0	0	0	1	0	0	0	0	0	0	0	0	0	0	0	0	0	0	1	0	0	1	2	4300	0	9	3	4	4	0	50	2	462	6.5	3
0	1	1	0	0	0	1	0	0	1	0	0	1	0	0	0	0	0	0	0	1	0	1	2	3	200	10000	9	3	0	6	0	74	3	1732.5	5	3
0	1	1	0	0	1	0	0	0	0	0	0	0	0	0	0	0	0	0	1	0	0	1	6	2	2000	250	8	3	0	7	0	62	3	720	3.5	3
0	0	0	1	0	1	0	0	1	1	0	0	0	0	0	0	0	0	0	0	0	0	0	1	6	350	0	1	4	0	2	0	77	4	0	2.5	3
0	1	1	0	0	1	0	0	0	1	0	1	0	0	1	0	0	0	0	1	1	0	1	2	2	700	0	5	4	0	8	1	71	1	1972.5	3	3
0	1	1	1	0	1	0	0	0	0	0	0	0	0	0	1	0	0	0	0	1	1	1	2	1	800	2000	0	4	0	6	0	52	3	5544	4.5	3
0	1	1	1	0	0	1	0	0	0	0	0	1	0	0	0	1	0	0	0	1	0	0	5	1	0	0	5	3	0	6.5	1	64	1	1732.5	2.5	3
0	0	1	1	0	1	1	0	0	0	0	1	1	0	0	0	0	0	1	1	1	0	0	6	1	2500	0	1	4	0	8	0	69	1	25704	4.5	3
0	1	1	1	0	1	0	0	1	0	0	0	1	0	0	0	0	0	1	1	1	0	0	2	1	5000	15000	6	3	1	6	1	67	1	22638	0	3
0	0	1	0	0	0	0	0	0	1	0	1	1	0	0	0	0	1	0	0	0	0	0	4	2	0	0	6	4	5	5.5	0	67	1	0	6	3
0	1	1	0	0	1	0	0	0	1	0	0	1	0	0	0	0	0	0	1	1	0	0	2	2	21000	0	17	3	2	5	1	63	3	3576	5.5	3
0	1	1	0	0	1	0	0	0	1	0	0	0	0	0	0	0	0	1	1	1	1	1	2	3	4000	30500	12	4	0	7	1	79	3	2392	5	3
0	0	1	0	0	1	1	0	0	0	0	0	1	0	0	0	0	0	0	1	1	0	0	5	2	1000	5000	9	4	1	6	1	66	3	2032.5	3.5	3
0	1	1	0	0	1	1	0	0	0	0	0	0	0	0	0	0	0	0	0	1	1	0	5	1	0	0	2	3	1	8	2	70	3	1732.5	5.5	3
0	1	1	0	0	1	1	0	0	0	0	1	0	0	0	0	0	0	0	1	1	0	1	2	1	2000	25000	3	3	1	8	3	69	2	3832.5	4.5	3
0	0	0	1	0	1	0	0	0	0	0	0	0	0	0	0	0	0	1	1	1	1	0	4	2	800	300	5	3	2	6	3	70	1	7230	4	3
0	1	1	0	0	1	0	0	0	0	0	0	1	0	1	0	0	0	0	0	0	1	1	2	2	4450	27200	1	4	0	6	0	64	1	0	1.5	3
0	1	1	0	0	0	0	0	1	0	0	0	0	0	0	0	1	0	1	0	1	0	1	2	2	6500	1600	3	4	0	5	1	68	1	4830	4.5	3
0	1	1	1	0	1	0	0	1	0	0	1	1	0	0	0	0	0	1	1	1	0	1	2	2	19400	0	10	4	0	10	2	67	3	8388	5	3
0	1	1	1	0	0	0	0	1	1	0	0	0	0	1	1	0	0	1	1	1	0	1	2	2	1200	0	5	3	1	7	2	69	2	5715	5	3
0	0	1	0	0	1	0	0	0	0	0	0	1	0	0	0	0	0	0	1	1	0	0	2	2	3000	15600	6	4	0	8	3	68	3	3232.5	5.5	3
0	0	1	1	0	1	1	0	0	0	0	1	0	0	1	0	0	0	0	0	0	0	0	4	1	0	0	6	3	1	6	0	67	1	0	4.5	3
0	0	1	0	0	1	1	0	0	1	0	1	0	0	1	1	1	0	0	0	0	0	0	2	3	2400	0	6	4	3	3	0	75	1	0	0.5	3
0	1	1	1	0	0	0	0	0	0	0	0	0	0	1	0	0	1	1	1	1	1	1	4	2	1500	3150	9	3	0	8	1	65	4	5184	8	3
0	0	0	1	0	1	0	0	0	1	0	1	0	0	0	0	0	0	1	1	1	0	0	3	4	6900	0	22	5	10	3	0	54	1	7662	3.5	3
0	1	1	1	0	0	0	0	0	0	0	1	0	0	0	0	0	0	1	1	1	1	1	2	3	7320	1580	3	4	5	11	1	67	1	20212.5	2.5	3
0	1	1	1	0	1	1	0	0	0	0	1	1	0	0	1	0	0	1	1	1	0	0	2	3	1280	50	15	3	6	7	0	75	1	2812.5	0	3
0	1	1	0	0	1	0	0	0	0	0	0	1	1	0	0	0	0	0	1	1	1	0	2	3	16900	222800	8	3	0	6	2	74	4	11304	5.5	3
0	0	0	1	0	1	0	0	0	1	0	1	1	0	0	0	0	0	1	1	1	0	1	3	3	1200	0	14	3	6	4	0	67	1	5032.5	5	3
0	1	1	1	0	0	0	0	0	0	0	1	0	0	0	0	0	0	0	0	1	1	1	2	2	1000	1500	10	3	1	6	1	67	1	990	4.5	3
0	1	1	0	0	1	1	1	0	1	0	1	0	0	1	0	0	0	0	0	1	1	0	2	2	2200	2000	2	4	6	8	2	66	3	1732.5	4.5	3
0	1	1	0	0	0	0	0	0	0	0	0	0	0	0	1	0	0	0	1	1	0	1	2	2	2900	200	3	4	0	10	1	58	2	12264	4.5	3
0	1	1	0	0	1	0	0	1	1	0	1	0	0	0	0	0	0	0	0	1	1	0	2	3	1000	22000	2	2	10	8	2	64	4	4158	5	3
0	0	0	0	0	1	1	0	1	1	1	1	0	1	1	1	0	1	0	0	0	0	1	1	2	0	0	12	4	0	3	0	67	1	0	4	3
0	1	1	0	0	1	0	0	0	0	0	1	0	0	0	0	0	0	0	1	0	1	1	3	1	500	3500	22	3	1	5	2	60	3	2100	3.5	3
0	0	1	0	0	1	0	0	0	1	0	1	1	0	0	1	0	0	0	1	1	0	0	2	5	5750	10600	13	3	5	5	0	72	1	2842.5	4.5	3
0	1	1	0	0	1	0	0	0	0	0	0	1	0	0	0	0	0	1	1	1	1	0	2	1	2000	0	1	3	0	6	0	56	4	4372.5	3	3
0	0	1	0	0	1	1	0	0	0	0	0	0	0	0	0	0	0	0	0	1	0	0	2	4	31300	6000	7	4	2	7	0	84	4	1237.5	7	3
0	1	1	0	0	0	0	0	1	1	0	1	0	0	0	0	0	0	0	1	1	1	1	2	2	3120	0	3	4	2	4	2	71	4	3644	6	3
0	1	1	0	0	1	1	0	0	1	0	0	1	0	0	0	0	0	0	0	1	1	1	7	2	25000	0	4	3	0	6	1	66	2	1732.5	0.5	3
0	1	1	0	0	1	1	0	0	0	0	0	1	0	0	0	0	0	1	1	1	0	0	2	3	9400	0	4	3	0	7	1	72	3	16852.5	5.5	3
0	1	1	0	0	1	0	0	0	0	0	1	0	0	0	0	0	0	0	0	0	1	1	6	2	1500	0	6	2	0	5	0	66	2	0	5	3
0	0	0	0	0	0	1	0	0	0	0	1	1	0	0	0	0	0	0	1	1	0	0	5	1	4000	0	1	3	1	6	2	61	3	3832.5	7	3
0	0	0	1	0	1	0	0	0	0	0	1	0	0	0	0	0	0	1	0	1	0	0	1	3	2500	0	2	4	0	-1	0	72	2	1638	4	3
0	0	1	1	0	1	0	0	0	1	0	0	1	0	0	1	0	0	1	1	1	0	0	6	4	12500	30000	4	3	3	10	0	74	1	8918	4	3
0	1	1	0	0	1	0	0	0	1	0	0	1	0	1	1	0	0	1	0	0	0	1	4	3	0	0	12	2	0	3	4	65	2	5760	3	3
0	1	1	1	0	1	0	0	0	0	0	0	0	0	0	0	0	0	1	1	1	0	1	2	2	180	0	25	3	0	3	1	51	1	13902	4.5	3
0	1	0	0	0	1	0	0	0	0	0	1	1	0	0	0	0	0	0	1	1	0	1	5	5	2600	820	6	1	1	6	1	70	2	490	1.5	3
0	0	1	0	0	1	0	0	0	0	0	1	1	0	0	0	0	0	0	1	1	0	0	2	2	12500	100	14	2	0	5	0	68	1	2595	5.5	3
0	0	0	0	0	1	0	0	0	1	0	1	1	0	0	1	0	0	1	1	1	0	1	1	5	12600	17500	13	3	8	3	1	82	4	4952.5	5	3
0	1	1	0	0	1	0	0	0	0	0	0	1	0	0	1	0	0	0	1	1	0	1	2	2	34000	4000	9	3	0	8	1	65	2	862	5.5	3
0	1	1	1	0	1	1	1	0	0	0	1	1	0	1	0	0	0	0	1	1	0	0	2	5	4400	0	0	4	1	7	1	63	4	5262	3.5	3
0	0	1	1	0	1	0	0	0	0	0	0	0	0	0	1	0	0	0	1	0	0	0	2	4	2200	300	12	3	7	4	1	68	1	560	2	3
0	1	1	1	0	1	0	0	0	0	0	1	1	0	0	1	0	0	0	0	0	0	0	2	4	44200	800	5	4	4	6	1	77	1	0	3	3
0	0	1	1	0	1	0	0	0	1	0	1	0	0	1	0	0	0	0	0	1	0	0	3	2	0	10000	13	3	2	5	1	46	1	1732.5	5.5	3
0	1	1	1	0	0	0	0	1	0	0	1	0	0	1	1	0	0	1	1	1	0	1	3	2	2000	5600	15	4	9	4.5	0	50	3	23784	4.5	3
0	1	1	1	0	0	0	0	0	0	0	0	0	0	0	1	0	0	0	1	1	0	1	2	2	300	400	0	4	2	7	0	69	1	9198	0	3
0	1	0	1	0	1	0	0	0	1	0	0	1	0	0	0	0	0	0	1	1	0	1	2	4	3000	80	10	4	4	7.5	1	66	4	1290	6.5	3
0	1	0	1	0	1	0	0	0	0	0	0	1	0	0	0	0	0	0	0	1	1	1	1	3	9300	0	20	3	0	9	2	66	2	1732.5	5.5	3
0	1	0	1	0	1	0	0	0	0	0	1	0	0	0	1	0	0	1	0	0	1	1	1	2	1000	11500	9	3	2	7	2	57	3	5760	5.5	3
0	1	1	0	0	0	0	0	0	0	0	1	0	0	0	0	0	0	1	0	1	0	1	7	3	2200	2700	20	3	0	5	0	69	3	5598	4.5	3
0	0	1	0	0	1	1	0	0	0	0	1	1	0	0	0	0	0	0	0	0	0	0	5	3	17000	4500	3	3	0	8	0	67	2	0	3	3
0	1	1	0	0	1	0	1	1	0	0	0	1	0	0	1	0	0	0	0	1	1	1	2	1	1800	10000	5	3	1	7.5	1	62	4	1732.5	5.5	3
0	1	1	0	0	0	0	0	0	0	0	0	0	0	0	0	0	0	0	0	1	1	0	3	1	0	0	10	3	0	6	0	68	2	1732.5	1.5	3
0	1	1	0	0	1	1	0	0	1	0	0	1	0	0	1	0	0	0	1	1	1	1	4	1	0	0	5	2	4	8	2	54	2	3832.5	6.5	3
0	1	1	0	0	1	0	0	0	1	0	1	1	0	1	0	0	0	0	1	1	1	1	2	2	7500	16500	1	3	2	7	0	74	3	278	6	3
0	0	0	0	0	1	1	0	0	1	0	0	0	0	0	0	0	1	0	0	1	0	0	4	4	14750	10450	4	4	0	6	1	73	1	1485	3.5	3
0	1	1	0	0	1	0	0	0	1	0	1	1	0	0	0	0	0	0	0	1	1	1	2	1	5000	10000	2	3	2	6	0	62	3	990	4	3
0	0	1	1	0	1	0	0	0	0	0	1	1	1	0	1	0	0	0	0	0	0	0	2	2	0	0	6	3	0	5	0	72	1	0	3.5	3
0	1	1	1	0	1	0	0	0	0	0	0	0	1	0	1	0	0	1	1	0	1	1	5	1	0	0	8	3	0	8	1	64	1	18480	2.5	3
0	1	1	0	0	1	1	0	0	0	0	0	1	0	0	1	0	0	0	1	1	0	1	2	2	10000	0	2	4	2	7	0	74	2	3832.5	5.5	3
0	1	1	1	0	1	0	0	0	1	0	1	0	0	1	1	0	0	1	0	0	0	1	2	4	27700	2400	3	3	0	7	0	85	1	5760	4	3
0	1	1	1	0	1	1	0	0	0	1	1	1	1	1	1	0	0	1	0	1	1	1	5	2	200	0	3	3	0	9	0	65	1	8358	3.5	3
0	0	1	1	0	1	0	0	0	0	0	0	1	0	0	0	0	0	0	0	0	0	0	2	2	0	100	6	3	0	5	0	68	1	0	2.5	3
0	1	1	1	0	1	1	1	0	1	0	1	0	0	0	1	0	0	0	0	1	0	1	2	3	1020	800	6	3	0	5	1	77	1	1732.5	3	3
0	1	1	1	0	0	0	0	0	0	0	0	0	0	0	1	0	0	0	0	0	1	1	2	2	0	100	6	3	0	5	0	71	1	0	2	3
0	1	1	1	0	1	0	0	0	0	0	0	0	0	0	0	0	0	0	0	0	1	1	3	2	1000	500	11	3	0	5	1	72	2	0	0.5	3
0	1	1	0	0	1	0	0	0	0	0	0	1	0	0	1	0	0	0	1	1	1	1	3	1	200	17550	3	4	0	5	0	49	3	6258	6	3
0	1	1	1	0	1	0	0	0	0	0	1	1	0	0	0	0	0	1	1	1	1	1	2	2	1200	10008	8	3	0	8	1	57	1	19222.5	5.5	3
0	0	1	1	0	0	1	0	0	0	0	1	0	0	0	0	0	0	0	1	1	0	0	3	1	0	0	6	5	0	7	1	58	2	3832.5	5.5	3
0	1	1	1	0	1	1	0	0	0	0	1	1	0	1	0	0	1	1	0	0	1	1	2	2	0	0	6	4	0	8	0	65	1	4200	1.5	3
0	0	0	0	0	0	0	0	0	0	0	0	0	0	0	0	0	0	1	1	1	0	0	2	2	0	1000	15	2	2	4	0	67	2	23358	4.5	3
0	1	1	1	0	0	0	0	0	0	0	1	0	0	0	0	0	0	1	1	1	1	0	2	3	5100	100	3	4	1	9	0	76	2	9412.5	4	3
0	0	1	0	0	1	0	0	0	0	0	1	1	0	0	0	0	0	0	0	1	0	0	2	3	22700	0	5	4	2	3	0	63	3	990	3.5	3
0	0	1	1	0	1	0	0	0	0	0	0	0	0	0	0	0	0	1	0	1	0	0	3	5	34000	0	0	4	0	9	0	57	2	5932.5	4	3
0	0	1	1	0	0	0	0	1	0	0	0	1	0	0	0	0	0	1	1	1	0	0	2	3	9200	600	10	3	1	6	0	61	2	24120	4	3
0	1	1	1	0	0	0	0	0	1	1	0	0	1	1	1	0	0	1	1	1	1	0	3	5	13900	400	6	4	2	6	2	69	3	21397.5	6.5	3
0	0	1	1	0	1	0	0	0	0	0	0	0	0	0	0	0	0	0	0	1	0	0	4	2	12400	0	6	3	1	8	1	70	1	4158	3.5	3
0	1	0	1	0	0	0	0	0	0	0	0	1	0	0	1	0	0	0	0	1	0	1	2	5	6800	0	3	4	1	10	1	79	1	1732.5	0.5	3
0	1	1	1	0	1	0	0	0	1	0	1	1	1	0	1	0	0	0	0	1	1	1	2	5	13500	0	6	4	2	3.5	0	80	3	1732.5	5.5	3
0	1	0	1	0	1	0	0	0	0	0	0	0	0	0	0	0	0	0	0	1	1	1	1	5	6000	0	7	3	0	9	0	78	1	1732.5	1	3
0	0	1	1	0	0	0	0	1	1	0	1	0	0	0	1	0	0	1	1	1	0	0	3	3	18260	8600	23	2	10	5	0	65	1	12078	4.5	3
0	0	1	1	0	1	1	0	1	0	0	0	1	0	0	1	1	0	1	1	1	0	1	1	5	16050	1100	30	4	0	3	2	74	1	14238	1.5	3
0	0	1	0	0	0	0	0	0	0	0	1	1	0	1	0	0	0	0	1	1	0	0	2	4	7100	0	4	3	2	6	0	73	1	6772.5	9.5	3
0	1	1	0	0	0	0	0	0	0	0	1	0	0	0	0	0	0	1	1	0	0	0	5	3	6000	0	10	3	4	6	0	58	4	20160	6	3
0	1	1	1	0	1	0	0	0	1	0	1	0	0	1	1	0	0	1	1	1	1	0	2	1	0	8000	8	3	9	8	0	68	2	18024	5.5	3
0	1	1	1	0	1	0	0	0	1	0	0	1	0	0	0	0	1	0	0	1	0	0	2	3	8500	1100	11	4	0	8	0	70	1	4158	5.5	3
0	0	0	0	0	1	0	0	0	0	0	1	1	0	0	1	0	0	0	1	1	0	0	5	2	3500	0	0	4	2	9	2	70	2	6772.5	5	3
0	0	0	0	0	0	0	0	1	1	0	1	0	0	0	1	0	0	0	0	1	0	0	1	2	4210	0	18	4	8	8	0	76	1	1732.5	4	3
0	1	1	0	0	1	0	0	0	0	0	1	0	0	0	1	0	0	0	1	1	0	1	2	4	6500	850	5	3	0	10	2	72	3	3832.5	3.5	3
0	1	1	1	0	0	1	0	0	0	0	1	1	0	0	1	0	0	1	1	1	1	1	2	3	1800	400	9	4	6	6	1	62	1	19278	4	3
0	1	1	1	0	1	0	0	0	0	0	0	0	0	0	1	0	0	0	1	1	0	1	3	3	2000	0	6	3	4	6	0	55	1	10878	2.5	3
0	0	1	1	0	1	1	0	1	0	0	1	1	0	1	0	0	0	1	1	0	0	0	2	2	3500	100	13	4	2	5	0	54	1	1920	4	3
0	0	1	0	0	0	0	0	0	0	0	1	0	0	0	0	0	0	1	1	1	0	0	2	2	13600	2000	16	4	11	4	1	67	1	6930	5.5	3
0	0	1	1	0	0	0	0	0	0	0	1	0	1	1	1	0	0	1	1	1	1	0	2	1	2000	2600	20	3	3	8	1	61	1	21864	4.5	3
0	1	0	1	0	0	1	0	0	0	0	1	0	0	1	1	0	0	1	0	1	0	1	1	0	0	0	19	4	9	6	0	63	1	13758	2.5	3
0	1	1	1	0	1	0	0	0	0	0	0	0	0	1	0	0	0	0	0	1	1	1	4	5	0	2000	4	3	1	8	0	67	3	1732.5	4.5	3
0	1	1	0	0	1	0	0	0	0	0	0	1	0	0	0	0	0	0	0	1	1	1	3	2	7000	5000	3	3	0	4	1	54	4	4158	3.5	3
0	0	1	1	0	0	1	0	1	1	0	0	1	0	0	0	0	0	1	0	1	0	0	2	3	900	800	21	3	0	4.5	2	71	1	6052.5	2.5	3
0	1	1	1	0	1	1	0	0	0	0	0	1	0	0	0	0	0	0	0	1	1	1	3	2	24500	0	7	3	1	7	1	58	2	495	2.5	3
0	1	1	1	0	1	0	0	0	0	0	0	0	0	0	0	0	0	0	0	1	0	0	3	5	8700	3000	4	4	0	6	1	70	2	1732.5	5	3
0	1	1	1	0	0	0	0	0	0	0	0	0	0	0	1	0	0	1	1	0	1	1	4	2	0	0	6	2	3	6	0	52	1	16320	4	3
0	1	0	1	0	1	0	0	0	1	0	1	0	0	0	1	0	1	0	0	1	0	1	1	3	3500	0	9	3	1	4.5	0	74	2	1732.5	3	3
0	0	1	1	0	1	1	0	0	1	0	1	0	0	0	1	0	0	0	0	1	0	0	5	3	3500	0	20	3	0	5	1	67	2	4158	3	3
0	0	1	0	0	0	0	0	1	1	0	1	1	0	0	1	0	0	0	0	1	1	0	3	2	3000	20000	5	3	8	5	2	61	3	1237.5	8	3
0	0	1	0	0	1	0	0	1	1	1	1	1	0	1	1	1	1	0	1	1	0	0	2	3	6000	4000	6	4	14	8	0	67	1	4612.5	7	3
0	1	1	0	0	1	0	0	0	0	0	0	0	0	0	1	0	0	0	1	1	0	1	2	2	3000	2000	2	3	0	7	2	74	4	4398	7	3
0	1	1	0	0	1	0	0	1	1	0	0	1	1	0	0	0	1	0	1	1	1	1	2	1	3000	2600	7	4	11	4	4	70	3	3832.5	6.5	3
0	0	1	1	0	0	0	0	0	0	0	0	0	0	0	0	0	0	1	1	1	1	0	5	2	7950	500	5	3	0	5	1	49	3	6172.5	6	3
0	0	0	0	0	1	1	0	0	0	0	1	0	0	0	0	0	1	0	1	1	0	0	1	2	0	4000	9	3	5	8	1	70	1	3532.5	5	3
0	1	1	1	0	0	0	0	0	0	0	0	0	0	0	1	0	0	0	1	1	0	1	5	2	6500	8000	3	3	2	8	2	64	3	9198	4.5	3
0	1	1	0	0	1	1	0	0	1	0	1	1	0	1	1	0	0	0	1	1	1	1	2	2	1700	500	6	3	1	8	0	79	2	2292.5	3.5	3
0	0	0	1	0	0	0	0	0	1	0	0	0	0	0	1	0	0	0	1	1	0	0	1	3	210	0	7	4	0	5	0	72	1	3285	3	3
0	1	1	0	0	1	0	0	0	1	0	0	0	0	0	0	0	1	0	0	1	0	1	4	1	0	0	6	3	0	-1	0	63	4	495	3	3
0	1	1	0	0	1	0	0	0	0	0	1	0	0	0	0	0	0	0	0	1	1	1	2	3	13000	3000	0	3	0	9	2	80	3	4158	1	3
0	1	0	1	0	0	0	0	0	0	0	0	0	0	0	0	0	0	1	0	1	0	1	1	0	0	0	10	3	0	5	1	60	4	7998	4.5	3
0	0	1	1	0	0	0	1	1	0	0	1	0	0	0	1	0	0	1	1	1	0	0	4	3	2700	13000	6	4	5	5	1	50	1	23784	3.5	3
0	0	1	1	0	0	0	0	0	0	0	0	0	0	0	0	0	0	0	1	0	0	0	2	4	18000	3500	6	3	0	-1	0	69	1	1440	1.5	3
0	0	1	1	0	1	0	0	0	1	1	1	1	0	0	1	0	0	1	0	1	0	0	2	3	1200	1200	18	4	5	8	0	62	1	11838	1	3
0	1	1	0	0	0	1	0	1	1	0	1	1	0	0	1	0	1	0	1	1	1	1	5	2	500	3000	17	3	4	5	3	70	3	7164	4.5	3
0	0	0	0	0	1	0	0	0	1	0	0	0	0	0	0	0	0	0	0	1	0	0	1	4	13108	0	12	4	0	8	0	75	1	4158	3	3
0	0	1	0	0	1	0	0	0	1	1	1	1	0	0	0	0	0	0	1	0	0	0	3	4	0	10	6	3	3	6	1	78	1	400	2.5	3
0	1	1	0	0	1	0	0	1	0	0	1	1	0	0	0	1	0	0	0	1	1	1	2	2	3000	200	9	3	0	7	0	70	2	1732.5	4	3
0	0	1	0	0	1	1	0	0	0	0	0	1	0	0	0	0	0	1	1	1	0	0	2	2	6360	500	10	4	8	7.5	0	64	1	12078	2.5	3
0	0	1	0	0	1	0	0	0	1	0	1	1	0	0	0	0	0	0	0	1	0	0	2	1	4000	2000	0	4	3	7	0	68	2	1732.5	5.5	3
0	0	1	0	0	1	0	0	0	1	0	0	1	0	0	0	0	0	0	1	1	0	0	5	2	1100	200	10	4	0	6	2	67	1	8478	4	3
0	1	1	0	0	0	0	0	0	0	0	0	0	0	0	0	0	0	0	0	1	1	1	2	1	500	1.00E+05	1	4	1	6	1	72	3	1485	2.5	3
0	1	1	1	0	1	0	0	0	0	0	0	1	0	0	0	0	0	1	0	0	1	1	3	3	2000	2000	0	3	0	6	0	53	1	10080	4.5	3
0	0	0	1	0	1	1	0	0	1	0	0	1	0	0	0	0	0	0	0	0	0	0	1	2	6000	0	17	4	0	6	1	64	1	0	4	3
0	1	0	0	0	1	0	0	0	0	0	0	0	0	0	0	0	0	0	1	1	0	1	2	2	1200	1500	3	5	0	5	0	60	3	10344	4	3
0	1	1	0	0	1	0	0	0	1	0	0	1	0	1	1	0	0	0	0	1	0	0	2	1	300	500	10	3	0	4	1	64	4	1732.5	2.5	3
0	0	1	1	0	1	0	0	1	0	0	0	0	0	0	0	1	0	0	1	1	0	0	3	2	1200	0	11	2	0	10	0	72	1	3276	0.5	3
0	1	1	1	0	0	0	0	0	0	0	0	0	0	0	0	0	0	1	0	1	0	0	3	1	0	0	3	4	1	5	1	52	3	6750	4.5	3
0	0	0	1	0	0	0	0	0	0	0	1	0	0	0	1	0	0	1	1	0	0	0	1	1	500	200	10	3	2	7	1	57	2	4200	3	3
0	0	1	0	0	1	0	0	0	0	0	0	1	0	0	0	0	1	0	0	1	0	0	2	2	2600	400	6	3	0	6	0	67	1	1732.5	5.5	3
0	1	1	0	0	1	0	0	0	0	0	0	0	0	0	0	0	0	0	1	0	1	1	2	1	300	0	6	3	0	6	0	63	3	2100	4	3
0	0	0	0	0	1	0	0	0	1	0	0	0	0	0	1	0	0	0	1	1	0	1	5	3	1800	0	8	3	1	7	1	72	1	2662.5	3	3
0	1	1	0	0	1	0	0	0	0	0	1	0	0	0	0	0	0	0	0	0	1	0	2	2	10000	0	0	4	1	7	0	57	4	0	3.5	3
0	0	0	1	0	1	0	0	0	1	0	1	0	0	0	1	0	0	0	1	1	1	1	1	3	8000	0	6	3	6	9	2	68	1	3832.5	3.5	3
0	1	1	1	0	1	0	0	0	1	0	0	0	1	0	0	0	0	0	1	1	1	1	2	4	6908	700	6	3	1	5	0	67	2	824	5.5	3
0	1	0	1	0	1	1	0	0	0	0	0	1	0	0	0	0	0	0	0	0	0	1	6	4	2700	0	17	4	0	4	0	79	3	0	4.5	3
0	1	1	1	0	1	0	0	0	0	0	0	0	0	0	0	0	0	0	0	0	0	1	2	3	800	0	0	3	0	8	0	64	3	0	4.5	3
0	1	0	1	0	1	0	0	0	0	0	1	1	0	0	1	0	0	0	0	1	0	1	1	6	2600	60	19	3	5	9	0	72	3	742.5	4	3
0	1	1	1	0	1	1	0	0	0	0	0	1	0	0	0	0	0	0	0	1	1	1	3	3	8200	16900	2	4	0	8	2	56	2	1732.5	0.5	3
0	1	1	0	0	0	0	0	0	0	0	0	0	0	0	0	0	0	0	0	0	1	0	3	2	1500	3000	7	4	0	7	0	49	2	0	9	3
0	0	1	0	0	0	0	0	0	1	0	0	0	0	0	0	0	0	0	0	1	0	0	2	1	500	13000	2	4	1	5	0	69	3	1732.5	7.5	3
0	0	1	0	0	0	0	0	0	0	0	0	0	0	0	0	0	0	0	1	0	0	0	2	3	7000	500	3	3	0	4	0	62	3	2100	5.5	3
0	0	1	0	0	1	1	0	0	0	0	0	1	0	0	0	0	0	0	0	1	0	0	6	2	0	0	4	3	0	8	3	57	3	1732.5	5	3
0	1	1	0	0	1	0	0	0	1	0	0	0	0	0	0	0	0	0	0	0	1	1	5	3	7000	6000	6	3	0	5	0	56	2	0	5	3
0	0	1	0	0	1	1	0	0	1	0	1	1	0	0	0	0	0	0	1	0	1	0	2	3	1600	241792	0	3	5	6	4	76	2	2100	4.5	3
0	0	1	0	0	0	1	0	0	0	0	1	1	0	0	0	0	0	0	0	1	0	0	2	2	2000	3000	0	3	0	6	2	69	1	4158	4.5	3
0	0	1	0	0	1	1	0	0	0	0	0	1	0	1	1	0	0	0	0	1	0	0	3	1	0	0	1	3	2	6	1	62	4	1732.5	3.5	3
0	0	0	0	0	0	1	0	0	0	0	0	0	0	0	0	0	0	0	0	1	0	0	1	1	5000	2000	7	4	1	5	1	58	4	1732.5	3.5	3
0	1	1	0	0	0	0	0	0	0	0	0	0	0	0	1	0	0	0	0	0	0	0	2	4	200	0	14	4	0	7	0	66	1	0	2	3
0	1	1	0	0	0	1	0	0	0	0	1	1	0	0	0	0	0	0	0	1	1	1	6	3	300	0	6	3	1	6	1	66	3	742.5	6.5	3
0	1	1	1	0	0	0	0	0	0	0	0	1	0	0	0	0	0	0	0	1	1	1	4	2	5300	300	0	3	0	5	2	67	4	1732.5	4.5	3
0	1	1	0	0	1	0	0	0	0	0	0	0	0	0	0	0	0	1	1	1	0	1	2	3	7500	1100	0	4	0	6	0	68	3	7602	5	3
0	1	1	0	0	1	0	0	1	1	1	0	1	0	0	1	0	0	0	1	1	0	1	2	5	615	200	8	3	4	5	1	76	1	956	1.5	3
0	0	1	1	0	0	0	0	0	0	0	1	0	0	0	0	0	0	0	0	0	0	0	2	5	7700	1100	9	4	0	4	0	69	1	0	0	3
0	0	1	1	0	1	0	0	0	0	0	0	1	1	0	0	0	0	0	0	1	0	0	3	2	5900	150	19	1	4	5	2	64	2	462	6	3
0	1	1	1	0	1	0	0	0	0	0	1	0	1	1	0	0	0	1	0	0	1	0	2	2	900	0	6	2	2	7	1	49	3	13440	5.5	3
0	0	1	1	0	0	0	0	0	0	0	0	1	0	0	1	0	0	0	1	1	0	0	2	3	1500	1000	6	3	1	2	0	57	1	1892.5	4.5	3
0	0	1	1	0	1	0	0	0	0	0	1	0	0	0	0	0	0	1	0	1	0	0	3	2	1000	1000	1	3	2	6	0	73	1	3342	3	3
0	0	1	0	0	1	1	0	0	1	0	0	0	0	0	0	0	0	0	1	1	0	0	5	1	1800	1300	3	4	2	7	0	56	3	2430	6.5	3
0	1	1	1	0	0	1	0	1	1	0	1	1	1	0	0	0	0	0	1	1	0	1	5	2	0	26000	2	3	1	6	0	55	3	1095	6.5	3
0	0	0	1	0	0	0	0	0	0	0	1	0	0	0	1	0	0	0	0	1	0	0	8	3	8800	0	21	2	9	4	1	64	1	4158	6.5	3
0	1	1	1	0	1	1	0	0	1	0	0	1	1	1	0	0	0	1	1	1	0	1	7	2	300	0	7	3	2	8	3	68	1	2932.5	6	3
0	1	1	0	0	1	0	0	0	0	0	0	0	0	1	0	0	0	0	0	1	0	1	6	2	30	0	6	3	0	8	0	58	3	4158	5	3
0	1	1	0	0	1	0	0	0	0	0	1	1	0	0	0	0	0	0	1	1	1	1	2	2	1000	0	6	3	0	5	1	68	2	1637.5	5	3
0	1	1	1	0	1	0	0	0	1	0	0	1	1	0	0	0	1	0	1	1	1	0	2	3	1000	220	8	3	0	6	0	74	3	655	3	3
0	0	1	1	0	0	0	0	0	0	0	1	0	0	0	0	0	0	0	0	0	0	0	2	3	6600	0	3	4	0	7	0	70	1	0	2	3
0	0	0	0	0	1	0	0	0	0	0	1	1	0	0	0	0	0	0	1	1	0	0	1	3	1600	2850	7	3	7	8	0	79	4	2632.5	8.5	3
0	1	1	0	0	0	0	0	0	0	0	1	0	0	0	0	0	0	1	1	1	1	1	7	2	5000	2000	2	3	0	7	2	58	4	15582	7	3
0	1	0	1	0	0	0	0	0	0	0	1	0	0	0	0	0	0	0	1	1	1	1	1	3	6700	30300	14	2	3	6	1	68	1	3832.5	5.5	3
0	1	1	0	0	0	0	0	0	0	0	1	0	0	0	1	0	0	0	0	1	1	1	6	3	1850	500	0	4	0	5	2	69	4	1732.5	5.5	3
0	1	1	0	0	1	1	0	0	0	0	0	1	0	0	1	0	0	0	0	1	1	0	2	2	5000	9000	6	3	0	6	4	71	4	1485	5	3
0	1	1	1	0	1	0	0	0	0	0	1	1	0	0	0	1	0	0	0	0	1	1	3	2	2000	1300	12	3	0	8	0	69	3	0	4.5	3
0	1	1	0	0	1	1	0	0	0	0	0	1	0	0	0	0	0	0	0	1	1	0	6	2	8000	150	15	3	1	5	1	70	3	1188	4	3
0	1	1	1	0	0	0	0	0	0	0	1	0	0	1	0	0	0	0	0	1	1	0	2	3	550	0	7	4	2	10	0	78	3	1237.5	1	3
0	0	1	0	0	1	0	0	0	1	0	1	1	0	0	0	0	0	1	1	1	0	0	3	2	4500	0	0	3	4	6	2	60	3	2010	6.5	3
0	1	1	0	0	1	1	0	0	1	0	1	1	0	1	1	0	0	0	0	1	1	1	3	2	4500	0	1	3	4	7	2	64	3	1732.5	4.5	3
0	1	1	0	0	0	0	0	0	1	0	1	0	0	0	1	0	0	1	1	1	0	1	5	2	20	200	6	3	4	6.5	1	72	1	7222.5	3.5	3
0	1	1	1	0	0	0	0	0	0	0	1	0	1	0	0	0	0	0	0	1	1	1	4	2	0	0	5	4	0	6	0	53	2	1732.5	5.5	3
0	0	0	0	0	1	0	0	0	1	0	0	1	1	0	0	0	0	0	0	1	0	0	2	3	4000	1000	5	4	2	5	2	79	3	264	5.5	3
0	0	0	1	0	1	0	0	0	1	1	1	1	0	0	1	0	0	0	1	1	0	0	1	3	3300	100	21	2	2	3	3	66	2	902.5	4	3
0	0	1	0	0	1	1	0	0	0	0	1	1	0	0	0	0	0	0	1	0	0	0	3	2	2000	0	0	4	3	10	2	56	3	900	4	3
0	1	0	1	0	0	0	0	0	0	0	0	0	0	0	0	0	0	0	1	1	1	1	1	0	0	0	7	3	2	6	1	63	1	3832.5	4	3
0	1	1	1	0	0	0	0	0	0	0	1	0	0	0	1	0	0	1	1	1	1	1	2	2	1400	0	16	3	4	9	0	71	1	19278	3.5	3
0	1	1	0	0	0	0	0	0	1	0	1	0	1	1	1	0	0	0	1	1	1	1	5	2	3000	1000	1	3	10	5	2	62	3	8452.5	4.5	2
0	0	0	1	0	1	1	0	0	1	0	0	0	0	0	0	0	0	0	1	0	0	0	3	5	2450	0	10	5	4	6	1	72	2	600	3.5	2
0	1	1	1	0	1	0	0	1	1	0	1	1	0	1	0	0	1	1	0	1	1	1	3	3	3330	1120	4	3	9	9	0	68	2	17598	3.5	2
0	1	1	0	0	1	0	0	1	0	0	1	0	0	0	0	0	0	0	1	1	0	0	2	4	600	0	10	3	4	11	0	59	1	4458	2	2
0	0	0	1	0	0	0	0	0	0	0	1	0	0	0	1	0	0	0	1	0	0	0	1	7	2300	800	7	5	11	1	0	79	1	160	0.5	2
0	0	1	1	0	1	0	1	0	0	0	1	0	0	1	0	0	1	1	1	0	0	0	2	4	5900	100	8	4	11	7	2	66	1	11700	1.5	2
0	1	1	1	0	0	0	0	0	0	0	0	0	0	0	0	0	0	1	0	1	0	1	2	4	200	0	0	4	2	8	0	50	1	8142	3.5	2
0	1	1	1	0	0	0	0	1	0	0	0	0	0	1	0	0	0	0	1	1	0	1	2	4	12900	700	5	4	2	8	0	76	2	622	4	2
0	0	1	1	0	0	0	0	0	0	0	1	0	0	0	0	0	0	1	1	1	0	0	4	3	45900	7000	22	4	1	2	1	69	1	6570	2.5	2
0	1	1	0	0	1	0	0	0	0	0	0	0	0	0	0	0	0	1	1	1	1	1	2	4	3700	0	7	4	0	3	0	64	1	4212.5	0.5	2
0	0	0	1	0	1	0	0	0	1	0	1	0	1	0	1	0	0	1	1	1	1	0	1	5	2973	510	19	3	11	3	1	79	1	5632.5	4	2
0	0	0	1	0	1	0	0	0	1	0	1	0	0	0	1	0	0	1	1	0	1	0	3	2	1130	50	9	4	10	4	0	74	1	7920	1.5	2
0	1	1	1	0	1	0	0	0	1	0	1	1	0	1	1	0	0	0	1	1	0	1	3	2	2400	6000	17	3	10	8	1	71	2	1557.5	1.5	2
0	1	1	1	0	1	1	0	0	0	0	0	1	0	0	0	0	0	0	0	1	0	0	3	3	8100	50	9	4	2	6	2	73	2	1732.5	6	2
0	0	1	1	0	0	0	0	0	0	0	1	0	0	0	0	0	0	1	1	1	0	0	3	3	100	0	6	3	5	5	0	53	2	20212.5	4	2
0	1	1	1	0	1	1	0	1	1	1	1	0	0	1	0	0	0	1	1	1	1	1	2	3	7610	0	16	2	5	4	1	69	2	8092.5	3.5	2
0	0	0	1	0	1	0	0	1	1	0	1	0	0	0	0	0	0	0	0	1	0	0	2	5	2000	0	4	3	6	8	0	63	1	4158	3	2
0	0	1	1	0	0	0	0	0	1	0	1	1	1	0	1	1	0	0	0	0	0	0	2	0	0	0	15	3	3	8	0	54	1	0	5	2
0	0	1	1	0	1	0	0	0	1	1	0	0	0	0	0	1	0	0	0	0	0	0	9	6	39800	200	17	3	4	5	0	69	1	0	3	2
0	0	1	1	0	1	1	0	0	1	1	0	1	0	0	0	0	0	0	0	1	0	0	2	2	10500	0	25	3	1	3	1	57	1	742.5	6.5	2
0	1	1	1	0	1	0	0	0	0	0	1	0	0	0	0	0	0	0	0	1	1	0	2	1	6000	0	15	4	1	8	0	65	4	1782	3	2
0	1	0	1	0	1	0	0	0	1	0	0	1	0	0	0	0	1	0	1	0	0	1	1	2	7000	0	11	3	1	3	1	66	4	240	5.5	2
0	1	1	1	0	1	0	0	0	0	0	0	0	0	1	0	0	1	1	1	1	1	1	3	2	2000	1900	17	2	0	9	1	54	2	12936	4.5	2
0	1	1	1	0	0	1	0	0	1	0	1	1	0	0	0	0	0	0	0	1	0	1	2	3	1200	0	13	3	0	5	0	73	3	1188	2.5	2
0	1	1	1	0	1	0	0	0	0	0	0	1	0	0	0	0	0	1	1	1	1	1	2	3	0	0	7	3	0	8	0	55	2	12018	2	2
0	1	1	1	0	1	0	0	0	0	0	0	1	0	0	0	0	0	0	1	1	0	1	6	2	5000	2080	4	3	0	8	0	59	3	8452.5	4.5	2
0	1	1	0	0	1	0	0	0	1	0	0	1	0	0	1	0	1	0	0	0	1	1	2	1	0	0	8	2	0	4	0	64	3	0	4	2
0	1	1	0	0	1	0	0	1	0	0	1	1	0	1	0	0	0	0	0	1	1	1	5	1	0	0	4	3	1	5	2	71	4	1732.5	5.5	2
0	0	1	0	0	1	1	0	0	0	0	0	1	0	0	0	0	0	0	1	1	0	1	2	2	200	600	24	2	6	3	0	67	1	6772.5	3	2
0	1	1	0	0	1	0	0	1	1	0	1	1	0	0	0	1	0	0	0	1	0	1	3	3	7000	20000	5	3	4	7	1	64	1	4158	1	2
0	0	1	1	0	1	1	0	0	1	0	1	1	0	1	0	0	1	1	1	0	0	0	2	4	5700	100	8	3	0	7	1	71	1	4360	5	2
0	0	1	0	0	1	1	0	0	1	0	0	1	0	0	1	1	0	0	1	1	0	0	3	4	10300	1800	15	4	3	0	1	66	1	3832.5	3	2
0	1	1	0	0	0	1	0	1	0	0	1	1	0	0	1	0	1	0	0	1	1	1	3	1	0	0	7	3	0	8	0	56	3	1485	2	2
0	1	1	1	0	0	1	0	0	0	0	0	1	0	0	1	0	0	0	0	1	1	1	2	2	0	0	8	3	0	5	2	63	4	1237.5	6	2
0	0	1	0	0	1	1	0	1	1	0	1	1	1	1	1	0	0	0	0	0	0	0	3	2	5500	0	13	3	11	5	0	60	4	0	5	2
0	0	1	0	0	1	1	1	0	1	0	0	0	0	0	0	0	0	0	1	1	0	0	2	4	9300	40000	9	3	0	3.5	1	78	3	902.5	4.5	2
0	0	0	0	0	1	1	0	0	0	0	0	0	0	0	1	0	0	0	1	1	0	0	1	5	3880	0	12	3	8	6	0	77	1	6318	3.5	2
0	1	1	1	0	1	1	0	0	0	0	1	1	0	0	1	0	1	1	0	1	1	0	2	3	200	0	8	4	2	4	0	55	3	18984	5	2
0	1	1	0	0	1	0	0	0	0	0	1	0	0	0	1	0	0	0	0	0	0	0	6	3	0	0	1	5	4	10	2	68	1	0	0.5	2
0	1	1	1	0	1	0	0	0	0	0	0	0	0	0	0	0	0	0	0	1	0	1	2	1	600	100	8	3	2	3	0	68	2	1732.5	3.5	2
0	1	1	1	0	0	0	0	0	0	0	0	0	0	0	0	0	0	1	0	1	1	1	2	3	1200	0	10	3	4	5	1	67	2	4068	5	2
0	1	1	0	0	0	0	0	0	1	0	1	0	1	0	0	0	0	1	1	1	0	1	2	2	3000	3000	13	3	3	7	2	63	4	24024	6	2
0	1	1	1	0	0	1	0	0	1	0	1	1	0	0	1	0	0	0	0	1	0	1	4	2	3000	0	2	3	1	7	0	60	1	5544	3.5	2
0	1	1	0	0	0	0	0	0	0	0	0	0	0	0	1	0	0	1	1	1	1	1	3	1	0	0	12	2	1	6	2	53	4	9652.5	7	2
0	1	1	0	0	0	0	0	0	1	0	1	0	0	0	0	0	0	0	0	0	1	1	2	1	500	0	5	3	11	5	1	54	4	0	6.5	2
0	1	1	0	0	1	1	0	0	0	0	0	1	0	0	0	0	1	0	0	1	0	1	3	1	0	0	7	5	0	5	1	57	3	4158	6	2
0	1	1	0	0	1	0	1	0	1	0	0	1	0	1	1	0	0	0	1	1	0	0	2	2	1300	95000	10	2	6	4	1	74	4	1395	3	2
0	0	0	0	0	1	1	0	0	0	0	0	1	0	0	0	0	0	1	1	1	0	0	5	2	0	0	6	3	0	6	1	65	1	6832.5	4	2
0	1	1	1	0	0	0	0	0	0	0	1	1	0	0	0	0	1	1	1	1	0	1	2	3	19000	0	22	3	0	4	4	65	2	5255	4.5	2
0	1	1	0	0	1	0	0	0	1	0	0	1	0	0	0	0	0	1	1	1	0	1	2	4	11270	0	8	4	0	6	1	72	1	3814	3	2
0	0	1	0	0	1	0	0	0	1	0	0	0	0	0	0	0	0	0	1	1	0	0	7	5	2800	0	4	4	0	4	1	58	1	1042.5	2.5	2
0	0	1	1	0	1	0	0	1	0	0	1	0	0	0	1	0	0	1	1	0	0	0	2	6	9000	0	18	4	9	6	1	76	1	10560	1	2
0	1	1	1	0	1	0	0	1	1	0	0	1	0	1	0	1	0	1	1	0	1	1	2	2	2300	4000	6	3	3	5	1	71	3	8880	4	2
0	1	1	0	0	0	0	0	0	0	0	0	1	0	0	0	0	0	0	0	1	1	1	2	2	6000	500	3	3	0	5	0	68	4	4158	3.5	2
0	0	1	1	0	0	0	0	0	0	0	1	1	1	0	1	0	0	0	1	1	0	0	2	5	50	0	3	4	4	5	0	78	1	6444	2.5	2
0	1	1	0	0	1	0	0	0	0	0	0	1	0	1	0	0	1	0	0	1	1	1	2	2	13000	3800	17	4	0	8	2	56	3	1732.5	3	2
0	1	1	0	0	1	0	0	0	0	0	0	0	0	0	0	0	0	0	1	1	0	1	2	2	4000	0	11	2	1	4	1	65	4	2595	2.5	2
0	0	1	0	0	1	1	0	0	0	0	1	0	0	0	0	0	0	0	1	1	0	0	2	3	1400	0	13	1	1	3	2	62	1	9198	0	2
0	1	1	1	0	1	0	0	1	0	0	0	1	0	0	0	0	1	1	0	0	1	0	2	2	6300	1500	12	3	1	8	1	68	1	2400	4.5	2
0	1	1	1	0	1	1	1	1	1	0	1	1	0	1	1	0	1	0	1	1	0	1	3	2	200	0	7	2	0	8	0	71	1	2424	0	2
0	0	1	0	0	1	0	0	0	0	0	0	1	0	0	1	0	0	0	1	1	0	0	2	4	4000	0	10	4	7	6	2	59	2	2632.5	3.5	2
0	1	1	1	0	1	1	0	0	0	0	0	1	0	0	1	0	0	1	0	1	0	1	2	2	2000	0	13	3	0	5	2	56	3	10542	6	2
0	0	0	1	0	1	0	0	0	0	0	0	0	0	0	0	0	0	1	1	1	0	0	1	4	2000	0	5	3	1	5	0	72	2	3822	3	2
0	0	1	0	0	1	1	0	0	0	0	0	0	1	0	0	0	0	0	1	1	0	0	2	3	61000	0	14	3	8	6	0	78	2	2632.5	2.5	2
0	0	1	1	0	1	0	0	0	0	0	1	0	0	1	0	0	0	0	1	1	0	0	2	2	800	0	4	3	0	8	1	64	1	5598	3	2
0	1	1	1	0	1	0	0	0	0	0	0	0	0	0	0	0	0	1	0	1	0	1	2	1	17000	2000	20	3	0	7	1	63	2	3172.5	6	2
0	0	1	1	0	1	0	0	0	0	0	1	0	0	0	0	0	0	0	0	0	0	0	2	4	12000	400	9	3	0	9	0	73	2	0	2.5	2
0	1	0	1	0	1	0	0	0	0	0	0	0	0	0	0	0	0	1	0	1	0	0	2	2	0	20000	3	3	0	6	0	55	2	3532.5	2.5	2
0	1	1	1	0	1	0	0	0	0	0	1	1	0	0	0	0	0	0	1	0	0	1	2	3	600	0	17	3	0	4	0	80	2	2100	2.5	2
0	0	1	1	0	1	0	0	0	1	0	0	1	0	0	0	0	0	0	0	0	0	0	2	3	600	0	8	3	0	7	0	72	2	0	0	2
0	1	1	0	0	1	1	0	1	1	0	0	0	0	0	0	0	0	0	0	1	0	1	3	2	12000	48000	7	3	0	7	1	60	4	1237.5	5.5	2
0	0	1	0	0	1	0	0	0	1	0	0	0	0	0	0	0	1	0	0	1	0	0	2	2	4500	0	4	3	0	8	0	71	2	462	5.5	2
0	0	1	0	0	1	0	0	0	0	0	0	1	1	1	1	0	1	0	0	1	1	0	3	2	0	0	15	2	0	5	0	67	3	990	5.5	2
0	1	0	0	0	1	1	0	0	1	1	0	1	0	0	1	0	1	0	1	0	0	1	3	1	0	2000	10	3	1	6	1	58	4	2100	3.5	2
0	0	1	0	0	0	0	0	0	0	0	0	0	0	0	1	0	0	0	0	1	0	0	3	2	0	0	19	1	1	7	1	82	3	1732.5	2	2
0	0	1	1	0	1	0	0	0	0	0	0	1	0	0	0	0	0	0	0	1	0	0	2	6	10650	0	2	3	2	8	0	87	1	5544	4.5	2
0	1	1	1	0	1	0	0	0	0	0	1	1	1	1	1	0	0	1	0	1	0	1	4	2	3670	0	17	3	2	5	2	71	2	3652.5	4.5	2
0	1	1	1	0	1	1	0	0	0	0	0	1	0	0	1	0	0	0	1	1	0	1	2	3	9200	600	13	1	5	5	0	71	1	824	0	2
0	1	0	1	0	1	0	0	0	0	0	0	1	0	0	0	0	0	0	0	0	1	0	1	4	800	0	11	4	0	11	0	74	1	0	6	2
0	0	1	1	0	0	1	0	0	1	0	1	0	0	0	0	0	0	1	0	1	0	0	5	2	3000	0	15	3	3	8	1	53	3	9384	5.5	2
0	1	0	1	0	1	1	0	1	1	0	1	1	1	1	1	0	0	0	1	1	1	1	2	2	0	2000	8	3	1	6	1	54	4	570	5.5	2
0	1	1	1	0	1	0	0	1	1	0	0	1	0	1	0	0	0	0	1	1	0	1	4	3	13000	0	7	5	0	6	1	63	4	6318	4.5	2
0	1	1	1	0	1	0	0	0	0	0	0	0	0	0	0	0	0	1	0	1	1	1	2	3	10000	5900	8	3	0	5	1	62	3	2190	6	2
0	1	1	1	0	0	0	0	0	0	0	0	0	0	0	1	0	0	0	0	0	1	1	5	3	800	1000	15	5	13	5	1	51	1	0	3.5	2
0	1	1	0	0	1	1	0	0	1	0	1	1	1	1	0	0	0	0	0	0	0	0	2	4	3900	1000	13	3	0	5	0	69	4	0	3.5	2
0	1	1	0	0	0	0	0	1	1	0	1	1	0	0	1	0	0	0	0	1	1	1	3	2	25000	11000	6	4	2	8	3	54	4	462	5.5	2
0	1	1	0	0	1	1	0	0	1	0	0	1	0	1	0	0	0	0	1	1	1	1	1	2	21500	7500	5	3	0	5	4	68	3	6772.5	5.5	2
0	1	1	1	0	1	1	0	0	0	0	0	1	0	0	0	0	0	1	0	1	1	1	3	4	3300	50	20	2	0	2	0	75	3	6502.5	4.5	2
0	1	0	1	0	0	0	0	0	0	0	0	1	0	0	0	0	0	0	0	1	1	1	2	3	3600	350	18	3	0	8	4	56	3	1732.5	3.5	2
0	0	0	0	0	1	0	0	0	1	0	1	1	1	0	0	0	0	0	0	1	0	0	2	2	3000	15000	5	3	9	6	0	60	4	4158	5.5	2
0	1	0	1	0	1	0	0	0	1	1	0	0	0	0	1	0	1	0	0	1	0	1	1	4	7800	300	19	1	0	6	0	76	2	3960	5	2
0	1	1	0	0	0	0	0	0	1	0	0	0	0	0	0	0	1	0	1	1	1	1	2	3	6000	4000	5	4	0	8	0	69	3	1972.5	5	2
0	1	1	0	0	1	0	0	1	0	0	1	1	0	1	1	0	0	0	1	1	1	1	3	3	3500	4400	20	2	0	8	1	57	3	6037.5	4.5	2
0	0	1	1	0	1	1	0	1	1	0	1	0	0	0	0	1	0	0	1	0	0	0	2	3	600	0	13	3	0	7	0	56	1	2100	4	2
0	0	1	1	0	1	1	0	0	0	0	0	1	0	0	0	0	0	0	0	0	0	1	3	2	500	5000	9	2	2	8	1	61	1	0	2.5	2
0	0	0	1	0	0	0	0	0	1	0	1	0	0	0	1	0	0	0	0	0	0	0	1	4	2900	0	19	3	2	3	0	79	1	0	3	2
0	1	1	0	0	1	0	0	0	0	0	1	0	0	1	1	0	0	0	1	1	0	1	5	2	1000	1600	15	4	2	4	0	61	2	6772.5	5	2
0	1	1	0	0	1	0	0	0	0	0	1	0	0	0	0	0	0	0	1	1	0	1	5	2	0	0	17	2	2	6	0	58	3	10878	4.5	2
0	0	1	1	0	1	0	0	0	1	0	1	1	0	0	1	1	1	1	1	1	0	0	2	4	4650	100	13	4	2	6	0	73	1	14250	0.5	2
0	0	0	1	0	1	0	0	1	0	0	1	1	0	0	1	0	1	0	0	0	0	0	1	5	3500	300	6	4	1	8	1	78	1	0	2	2
0	1	1	0	0	1	1	0	0	1	0	0	1	0	0	0	0	0	0	0	1	0	1	6	4	2300	900	6	3	0	6	0	68	3	5544	8	2
0	1	1	0	0	1	1	0	1	1	0	1	0	1	1	1	0	0	1	1	1	0	1	5	2	10500	0	13	3	1	3.5	5	66	3	3450	2.5	2
0	0	1	1	0	1	0	0	0	0	0	0	1	0	0	0	0	0	0	0	1	0	0	2	2	15000	15000	6	3	0	7	0	64	4	4158	4	2
0	1	1	0	0	0	0	0	0	0	0	0	0	0	0	0	0	0	0	0	1	0	1	2	3	4200	400	3	4	1	8	0	71	2	1732.5	2	2
0	0	1	1	0	1	0	0	0	0	0	1	0	0	0	0	0	0	1	0	0	0	0	2	4	3230	488	19	3	0	-1	0	74	1	2880	0.5	2
0	0	1	1	0	1	0	0	0	0	0	0	1	0	0	0	0	0	0	0	1	0	0	3	3	11300	21300	15	2	1	7	1	58	3	1782	7.5	2
0	1	1	1	0	0	0	0	0	0	0	0	0	0	0	0	0	0	1	0	1	1	1	4	2	3500	0	0	4	6	6	1	68	4	2932.5	7	2
0	0	0	1	0	1	0	0	0	0	0	1	1	0	0	0	0	0	0	0	1	0	0	1	1	5000	1000	20	1	5	4	1	67	1	1732.5	4	2
0	1	1	1	0	1	0	0	0	1	1	1	1	0	0	1	0	0	0	1	0	0	1	6	3	2200	0	26	1	9	6	0	59	1	6720	5	2
0	1	0	0	0	1	0	0	1	0	0	1	1	0	0	1	0	0	0	1	1	1	1	1	3	6500	0	7	5	0	6	1	54	3	1362	4.5	2
0	0	1	1	0	1	1	0	0	0	0	0	1	0	0	0	0	0	1	0	1	0	0	2	3	8100	200	7	2	2	5	2	65	1	2182.5	4.5	2
0	1	1	1	0	1	0	0	0	0	0	0	0	0	0	0	0	0	0	1	1	0	0	2	2	4400	20200	9	4	1	7	1	68	3	6258	4	2
0	0	1	1	0	1	1	0	1	0	0	1	1	0	0	1	1	0	1	1	0	0	0	6	3	2200	0	25	2	14	3	0	55	4	15120	3	2
0	1	1	1	0	1	1	0	0	0	0	1	1	0	0	0	0	0	1	1	1	0	1	6	3	11700	0	12	3	4	3	2	56	1	21084	1	2
0	0	0	1	0	0	0	0	0	0	0	1	0	0	0	1	0	0	0	1	1	0	1	2	5	2700	300	15	2	2	5	0	73	1	3288	1	2
0	0	1	1	0	1	0	0	0	0	0	0	0	0	0	1	0	0	0	1	0	0	0	2	2	5000	4500	7	3	2	6	1	54	1	1440	6.5	2
0	1	1	1	0	0	0	0	0	0	0	1	0	0	0	1	0	1	1	1	0	0	1	2	4	4150	50	15	4	4	7	0	71	1	20160	2	2
0	1	1	1	0	1	0	0	0	0	0	1	0	1	0	1	0	0	0	1	1	1	1	2	2	800	3000	11	3	0	5	4	64	3	542	5.5	2
0	0	1	1	0	1	0	0	0	0	0	0	0	0	0	0	0	0	1	1	1	0	0	6	1	0	10000	14	3	1	4	1	51	3	16852.5	4.5	2
0	1	1	1	0	1	1	1	0	1	0	1	1	0	1	1	0	0	0	0	1	0	1	4	2	0	0	16	3	1	4	0	67	1	1732.5	4	2
0	0	1	1	0	1	1	0	0	1	0	0	1	0	1	1	0	0	1	1	1	0	0	2	2	6800	0	9	3	2	7	0	64	1	6498	4.5	2
0	0	1	1	0	0	0	0	0	0	0	1	0	1	0	0	0	0	1	1	1	1	0	2	2	800	4180	4	3	10	3	2	48	2	7104	8	1
0	1	0	1	0	0	0	0	0	0	0	1	0	0	0	0	0	0	1	0	1	1	1	1	0	0	0	14	3	0	10	1	55	1	8685	2	1
0	1	1	1	0	0	0	0	0	0	0	1	0	0	0	1	0	0	1	1	1	0	0	3	2	500	3000	3	5	11	6	0	57	2	11142	5	1
0	1	1	1	0	0	0	0	0	0	0	1	0	0	0	1	0	0	1	0	1	1	1	2	0	0	0	9	3	8	4	2	67	1	6052.5	5.5	1
0	0	1	1	0	0	0	0	0	0	0	0	0	0	0	0	0	0	1	1	1	0	0	2	2	3640	2000	26	3	14	7	1	63	1	18102	2.5	1
0	0	0	1	0	1	0	0	0	1	0	1	1	0	0	1	0	1	0	1	1	0	0	1	2	14350	3900	17	3	13	4	0	68	1	2628	0	1
0	0	1	0	0	1	0	0	0	0	0	0	0	0	0	1	0	0	0	0	1	0	0	6	2	3500	0	12	4	7	5	2	67	1	4158	4	1
0	1	1	1	0	1	1	0	0	0	0	0	1	0	1	0	0	0	0	0	0	0	1	2	2	0	0	0	4	0	10	0	56	1	0	3	1
0	0	1	1	0	1	1	0	0	1	0	1	1	0	1	0	0	0	1	1	1	0	0	9	2	14500	100	20	2	10	4	0	55	2	12546	5	1
0	1	1	1	0	0	0	0	0	1	0	1	0	0	0	1	0	0	0	0	0	1	0	7	2	0	25200	20	4	1	6	3	50	4	0	3	1
0	1	1	1	0	1	0	0	0	1	0	1	1	0	0	1	0	0	0	1	1	0	1	3	2	5000	0	5	3	0	5	1	54	2	9324	6	1
0	1	1	1	0	1	0	0	0	0	0	0	1	0	1	1	0	0	0	0	1	1	1	4	2	0	0	1	4	1	7.5	1	59	4	1732.5	7	1
0	0	1	0	0	0	0	0	0	1	0	1	1	0	0	1	0	0	1	1	1	0	0	3	3	6000	1800	14	4	13	6	0	66	1	9637.5	4.5	1
0	1	1	1	0	1	0	0	0	1	0	0	1	0	1	0	0	0	0	1	1	1	1	3	1	0	0	7	3	4	5	0	54	2	890	6	1
0	1	1	0	0	1	0	0	0	0	0	0	1	0	0	1	0	0	0	1	1	0	1	3	1	400	60000	2	3	2	6	0	52	4	2132.5	7	1
0	1	1	1	0	0	0	0	0	1	0	1	1	0	0	1	0	0	1	1	1	0	1	4	3	36900	37000	5	3	7	9	1	67	4	9558	7.5	1
0	0	1	0	0	0	0	0	0	0	0	0	1	0	0	1	0	0	0	1	1	1	0	2	2	4000	0	18	3	3	5	3	65	3	2190	6	1
0	1	1	0	0	1	1	0	0	1	0	0	1	1	0	0	0	0	0	0	1	1	1	4	1	0	0	6	4	0	5	0	68	2	1732.5	4.5	1
0	0	1	1	0	0	0	0	0	1	1	1	0	0	0	1	0	1	1	0	1	0	0	2	3	2100	1000	15	2	11	8	0	61	1	8358	2.5	1
0	1	1	1	0	1	1	0	0	0	0	1	1	0	0	1	0	0	1	1	1	0	1	2	4	900	400	15	3	5	6	0	67	4	8212.5	2	1
0	1	1	1	0	1	0	0	0	0	0	0	1	0	0	0	0	0	0	1	1	1	0	2	2	300	0	8	5	2	6	1	59	3	2562	5.5	1
0	0	1	0	0	1	0	0	0	1	0	1	0	0	0	1	0	0	0	1	1	0	0	2	4	6500	850	10	3	7	7	1	71	2	2292.5	4.5	1
0	1	1	1	0	0	0	0	1	0	0	1	0	0	0	1	0	0	0	1	1	1	1	3	2	0	1700	18	3	14	3	1	54	3	2292.5	3.5	1
0	1	1	1	0	1	1	0	1	1	1	1	1	0	1	1	1	1	1	1	1	0	1	2	4	3560	20	21	4	15	3	0	82	1	8976	3	1
0	1	1	1	0	0	0	0	0	0	0	1	0	0	0	0	0	0	1	0	0	0	1	3	4	515	0	18	2	0	5	0	78	1	3840	1.5	1
0	1	1	0	0	0	0	0	1	0	0	0	1	1	0	0	1	1	1	1	1	1	1	6	2	3500	1500	17	3	12	8	2	56	2	7908	4	1
0	1	1	1	0	1	0	0	0	1	0	1	1	0	0	1	0	0	0	0	1	0	0	7	2	900	0	1	4	4	8	0	55	1	4158	1.5	1
0	0	1	1	0	0	1	0	0	0	0	0	0	1	0	1	0	0	0	0	1	0	0	2	2	2000	0	10	2	5	8	0	65	1	495	2	1
0	0	0	0	0	0	1	0	1	1	0	0	1	0	0	1	0	0	0	1	1	0	0	5	3	6000	600	0	4	0	8	0	65	3	5502	4	1
0	1	1	1	0	1	1	0	0	0	0	0	0	0	0	0	0	0	0	1	1	0	1	2	2	15000	15000	4	2	4	5	0	63	4	10878	5.5	1
0	1	1	0	0	0	0	0	1	1	0	1	1	1	1	1	0	1	1	0	1	1	1	2	1	500	10000	5	3	0	8	3	77	4	3532.5	1.5	1
0	1	1	0	0	0	0	0	0	1	0	0	0	0	0	1	0	0	1	0	0	1	1	4	4	2060	500	7	3	1	6	0	61	2	13440	4.5	1
0	1	1	0	0	1	1	0	0	0	0	1	1	1	1	0	0	1	0	0	1	0	0	2	2	7000	500	17	3	0	5	0	70	1	1732.5	3.5	1
