# Supplementary material for: Development and validation of a risk prediction model for activities of daily living dysfunction in stroke survivors
Source: Front Neurol. 2025 May 30;16:1529724. doi: 10.3389/fneur.2025.1529724 (PMC12164166; doi:10.3389/fneur.2025.1529724)
Supplement: Supplementary file 3 [file Data_Sheet_3.CSV]

	diagnosis	gender	marry	rural	hip	hibpe	diabe	cancre	lunge	hearte	psyche	arthre	dyslipe	livere	kidneye	digeste	asthmae	memrye	vgact_c	mdact_c	ltact_c	drinkl	smokev	family_size	hchild	fcamt	tcamt	cesd10	satlife	pain	sleep	act	age	edu	totmet	memeory	srh
1	1	1	1	1	0	1	0	0	0	1	0	0	0	0	1	0	0	1	0	0	0	0	1	2	5	6150	0	12	3	0	1	0	80	2	0	1	3
2	1	1	1	1	0	1	0	0	0	0	0	1	1	0	0	0	0	0	0	0	1	1	1	2	1	0	0	16	3	3	4	2	68	3	1732.5	6.5	3
4	1	0	0	1	0	1	0	0	1	1	0	0	0	0	0	1	0	0	0	0	1	0	0	2	4	1200	0	16	2	5	-1	0	75	1	1732.5	3.5	2
7	1	0	0	1	0	1	0	0	1	1	0	1	0	0	0	0	0	0	1	0	1	0	0	1	3	2520	0	22	2	15	4	1	78	1	13560	2	1
10	1	0	0	0	0	1	1	0	0	0	0	1	1	0	0	0	0	1	0	0	1	0	0	2	4	2000	0	19	3	1	7	0	69	1	462	6.5	1
14	1	1	1	1	0	1	0	0	0	1	0	0	0	0	0	0	0	1	0	0	1	0	0	2	4	2200	80	20	2	10	12	0	71	2	4158	2.5	1
18	1	1	1	1	0	1	0	0	0	0	0	0	0	0	0	0	0	1	0	0	1	1	1	4	3	300	300	24	2	0	5	0	66	3	990	3.5	3
21	1	1	1	1	0	1	0	0	0	0	0	1	1	0	0	0	0	0	0	0	0	0	1	2	3	700	0	23	4	1	6	0	68	1	0	0	2
23	1	1	1	1	0	0	0	0	0	0	0	0	0	0	0	0	0	0	0	0	0	0	1	6	5	950	0	15	3	0	4	0	90	1	0	2	2
24	1	0	1	1	0	1	0	0	0	0	0	0	0	0	0	0	0	0	0	0	0	1	0	2	2	150	0	30	1	13	4	0	51	1	0	1	1
26	1	0	1	0	0	1	0	0	0	1	0	1	0	0	0	0	0	0	1	0	1	0	0	3	5	12100	200	21	4	2	-1	0	70	1	15222	3	1
32	1	1	1	1	0	1	0	0	1	0	0	1	1	1	0	1	1	1	1	1	1	1	1	4	5	70500	18100	15	3	7	4	2	65	3	14958	6	1
34	1	1	1	0	0	1	0	0	0	0	0	1	0	0	0	0	0	0	0	0	0	0	1	2	2	6150	1150	18	2	0	2	0	80	2	0	2.5	1
38	1	0	0	0	0	0	0	0	0	0	1	0	0	0	0	0	0	0	0	0	0	0	0	1	2	0	0	9	1	0	0	0	55	1	0	0	3
46	1	0	1	1	0	1	0	0	0	0	0	0	1	0	1	1	0	0	0	0	1	0	0	3	3	10750	0	13	4	2	5.5	0	67	1	1732.5	1.5	2
47	1	1	1	1	0	1	0	0	1	1	0	1	0	0	0	0	0	0	0	0	0	0	1	2	4	14800	0	18	4	0	-1	0	69	1	0	1.5	2
50	1	0	1	1	0	0	0	0	0	0	0	1	0	0	0	0	0	0	0	0	1	1	0	5	3	14000	0	18	3	2	2	1	70	1	1732.5	4.5	2
52	1	1	1	0	0	1	0	0	1	0	0	0	1	0	0	0	1	0	0	0	1	0	1	5	1	0	0	23	1	0	4	0	67	3	132	1.5	1
53	1	0	1	1	0	1	0	0	0	0	0	1	0	0	1	0	0	0	0	0	0	0	1	2	3	4700	1250	22	3	5	8	0	58	3	0	3.5	1
55	1	1	0	1	0	0	1	0	0	1	1	1	1	1	0	1	0	0	0	0	1	0	0	2	3	700	500	18	3	7	4	0	72	2	462	5	1
57	1	1	1	1	0	1	0	0	1	0	0	0	1	0	0	1	1	0	0	0	0	0	1	2	2	15100	0	27	2	1	8	0	56	3	0	0.5	1
59	1	1	1	1	0	1	0	0	0	0	0	0	0	0	0	0	0	0	0	1	1	0	0	2	7	9360	0	18	4	2	7	0	78	3	2292.5	3.5	3
63	1	0	0	0	0	1	0	0	0	0	0	1	0	0	0	0	1	0	0	0	0	0	1	3	4	0	0	24	1	8	2	0	75	1	0	4	3
64	1	1	1	0	1	1	0	0	0	0	0	0	0	0	0	0	0	0	0	0	1	0	0	2	1	2000	0	1	3	0	3	0	70	2	1732.5	0.5	3
67	1	0	1	1	0	1	0	0	0	0	0	1	1	0	0	1	0	0	1	1	1	0	0	2	4	7555	300	27	2	6	5	1	73	1	11472	0	3
68	1	0	1	1	0	0	0	0	0	1	0	1	1	0	1	1	0	0	1	0	1	0	0	2	2	0	10	12	2	15	6	1	60	1	15144	3	2
74	1	1	1	0	0	1	0	1	0	0	0	0	1	0	0	0	0	0	0	0	1	0	1	2	2	24000	10000	8	3	3	7	1	61	4	1732.5	3	2
75	1	1	1	0	0	1	1	0	0	1	0	1	1	0	1	1	0	0	0	0	1	1	1	2	2	4500	0	20	4	0	4	0	72	3	1732.5	4	2
76	1	0	1	0	0	0	1	0	0	1	0	0	1	0	0	1	0	0	0	0	1	1	1	4	2	0	0	10	5	4	5	0	57	3	462	4	2
78	1	0	1	1	0	1	1	0	0	1	0	1	0	0	0	0	0	0	1	0	0	0	0	2	3	3500	500	15	4	0	12	0	65	1	7680	2	2
82	1	0	1	1	0	1	1	0	0	1	0	1	0	0	0	0	0	0	0	0	1	0	0	2	5	11812	0	13	5	3	0.5	0	78	2	462	2.5	2
88	1	0	1	1	0	1	0	0	1	0	1	1	1	0	0	1	1	0	0	0	0	0	0	2	4	5700	0	25	3	15	2	0	73	2	0	2	1
90	1	0	1	1	0	1	0	0	0	0	0	1	0	0	1	0	0	1	0	1	1	0	0	3	2	0	0	17	3	10	2	1	49	1	6570	4	1
94	1	1	1	1	0	1	0	0	0	0	1	1	1	0	0	1	0	0	0	1	1	0	1	3	3	1100	200	14	3	7	2	0	75	1	2332.5	1.5	1
95	1	1	1	1	0	0	1	0	0	0	0	0	1	0	0	0	0	1	0	0	1	0	1	2	3	5500	72700	16	3	1	4	2	71	1	1732.5	1	1
96	1	1	1	1	0	1	0	0	0	0	0	0	0	0	0	0	0	0	0	0	1	1	1	2	5	7600	0	10	3	0	8	0	71	1	1732.5	3.5	1
98	1	0	1	0	0	0	0	0	0	1	0	0	0	1	1	1	0	0	0	0	0	0	1	2	7	24050	1250	16	3	9	3	0	86	1	0	3.5	1
101	1	1	1	1	0	0	0	0	0	0	0	1	0	0	0	0	0	0	0	0	1	1	1	2	4	3560	6345	11	4	6	3	2	77	1	1732.5	4.5	4
103	1	0	1	1	0	1	0	0	0	0	0	0	1	0	0	0	0	0	0	0	1	0	0	2	2	800	0	3	4	3	7	0	57	2	4158	5	3
106	1	1	1	0	0	1	0	0	0	0	0	0	0	0	0	0	0	0	0	0	1	0	1	7	2	4300	0	11	3	1	5	0	73	1	1732.5	1	3
107	1	1	1	1	0	1	0	0	0	0	0	0	0	0	0	0	0	0	0	0	0	0	1	2	2	7400	0	10	3	0	8	0	67	2	0	3.5	3
113	1	0	1	0	0	1	0	0	0	0	0	0	0	0	0	0	0	0	0	1	1	0	0	5	6	900	0	21	5	3	3.5	1	72	1	6772.5	3	2
114	1	1	1	0	0	0	0	0	0	0	0	0	0	0	0	0	0	0	1	0	0	1	1	2	3	11400	305	12	2	8	4	1	68	1	10080	5.5	2
120	1	1	1	0	0	1	1	0	0	0	0	0	1	0	0	0	0	0	0	0	1	1	1	2	2	1700	2500	24	3	0	5	0	70	3	1732.5	4.5	2
123	1	0	0	0	0	1	0	0	0	0	0	0	1	0	0	0	0	0	0	0	1	0	1	3	2	2000	0	13	4	0	4	0	78	2	198	3.5	2
124	1	1	1	0	0	1	1	0	0	1	0	0	1	0	0	0	0	1	0	0	1	0	1	2	4	10500	40000	9	4	0	10	0	79	4	1732.5	1	2
125	1	0	1	1	0	1	0	0	0	0	0	0	0	0	0	0	0	0	0	0	1	0	0	2	1	0	0	7	3	0	10	0	79	1	462	0	2
131	1	1	1	1	0	1	0	0	0	0	0	1	0	0	0	1	0	0	0	0	1	0	1	3	2	300	0	16	3	10	5	1	68	2	1732.5	7.5	2
134	1	0	1	1	0	1	0	0	0	1	1	1	1	1	1	1	0	0	0	0	0	0	0	4	2	0	2000	25	3	6	3	0	58	2	0	6	2
136	1	0	0	1	0	0	0	0	1	1	0	1	0	1	1	1	0	0	0	1	1	0	0	5	3	4500	200	25	3	15	3	0	69	1	2292.5	3	1
142	1	0	0	1	0	1	0	0	0	0	0	0	0	0	1	1	0	1	0	0	0	0	1	2	4	5080	40	19	4	8	4	0	85	1	0	3	1
143	1	1	0	1	0	1	0	0	1	1	0	0	1	1	1	1	0	1	0	0	0	0	1	1	1	200	0	22	1	3	3	0	67	1	0	4	1
144	1	0	0	1	0	1	1	0	0	1	0	1	1	0	0	0	0	0	0	0	1	0	0	1	3	0	0	22	4	2	-1	0	71	1	462	1.5	1
145	1	0	1	1	0	1	1	0	1	0	0	1	1	0	0	1	0	0	0	0	0	0	0	2	3	7800	1000	26	1	5	5	1	73	1	0	3	1
147	1	0	1	1	0	0	0	0	0	1	0	1	0	0	0	1	0	0	0	0	1	0	0	4	4	2500	0	19	5	15	6	0	65	1	264	2.5	1
149	1	1	1	1	0	1	0	0	1	1	0	1	1	0	1	0	0	1	0	0	1	0	1	4	4	32150	0	9	3	13	3	0	77	3	4158	3	3
151	1	0	1	1	0	0	0	0	0	0	0	0	0	0	0	0	0	0	0	1	0	0	0	2	3	3000	3	20	1	2	4	2	62	1	6720	1.5	3
152	1	0	1	0	0	1	0	0	0	1	0	1	1	0	0	0	0	0	0	0	0	0	0	2	2	1000	0	6	3	5	7.5	0	74	1	0	0	3
154	1	1	1	0	0	1	0	0	0	0	0	1	0	0	0	0	0	0	0	1	1	0	1	2	4	6200	2400	2	4	7	7	2	78	2	1022	5.5	3
155	1	0	1	1	0	0	0	0	0	0	0	1	0	0	0	0	0	0	1	0	1	1	1	2	3	4300	250	18	3	13	3	0	74	1	3972	3.5	3
156	1	0	0	1	0	0	0	0	0	1	0	1	0	0	1	1	0	0	1	1	1	0	0	1	1	1000	0	13	2	3	7	0	68	2	16608	4.5	3
157	1	0	1	1	0	0	0	0	1	1	0	1	0	0	0	1	0	1	0	1	1	0	0	2	2	4800	600	17	3	10	5	0	64	4	1890	6	2
160	1	0	0	1	0	1	1	0	1	1	0	1	1	0	0	0	0	0	0	0	0	0	0	1	3	17000	0	25	1	2	6	0	73	2	0	3.5	2
162	1	0	0	0	0	1	1	0	1	1	1	1	1	0	1	1	0	1	0	1	1	0	0	2	0	0	0	27	1	14	2	1	55	2	2292	3	2
163	1	0	1	0	0	1	0	0	1	1	0	1	0	0	1	1	1	1	0	0	0	0	0	2	8	8860	200	12	5	15	1	0	85	1	0	2	2
165	1	1	1	0	0	1	1	0	0	0	0	0	1	0	0	0	0	0	0	0	0	0	0	2	2	2500	2000	12	4	4	7.5	0	70	1	0	4.5	2
170	1	0	1	1	0	0	0	0	0	1	1	1	1	0	0	1	0	0	0	0	1	0	0	3	4	515	0	21	4	15	5	1	76	2	462	3	2
171	1	0	0	0	0	0	0	0	0	0	0	0	0	0	0	0	0	0	0	0	0	1	0	4	3	4600	20600	14	2	1	5	1	70	1	0	2	2
172	1	0	1	1	0	1	1	0	0	1	0	0	1	0	0	0	0	0	0	0	1	0	0	4	2	700	0	6	4	0	2	0	67	1	4158	2.5	2
174	1	0	1	0	0	1	0	1	0	1	1	0	1	0	1	0	0	0	0	0	1	0	0	6	4	20600	0	16	1	1	9	0	65	1	1732.5	4.5	2
176	1	0	0	1	0	1	1	0	1	0	0	1	1	0	0	0	0	0	0	0	0	0	0	2	3	842	8	21	4	2	3	0	76	1	0	4	1
178	1	0	1	1	0	0	1	0	0	1	0	1	1	0	0	1	0	0	0	0	1	0	0	2	1	0	0	23	3	2	3	0	74	1	1782	4	1
184	1	0	1	1	0	0	0	0	1	1	0	0	1	0	0	1	1	1	1	1	1	0	0	3	1	0	0	25	1	1	4	2	56	1	15157.5	5	1
186	1	1	0	1	0	1	1	0	1	1	1	1	1	1	1	1	0	1	0	0	1	0	1	1	3	1400	0	27	2	14	4	0	79	3	742.5	1.5	1
187	1	1	1	0	0	0	0	0	0	0	0	1	0	0	0	1	0	1	0	1	1	0	1	2	4	6700	800	18	4	7	5	2	67	1	3832.5	4	1
188	1	0	1	1	0	1	1	0	0	1	0	1	1	0	0	0	0	0	1	1	1	0	0	2	2	8400	300	18	3	3	6	3	50	1	3112.5	5	1
189	1	0	1	1	0	1	1	0	0	1	1	1	1	0	0	1	1	1	0	0	1	0	0	4	5	70500	18100	24	2	8	6	0	61	3	2376	4	1
191	1	1	0	0	0	1	0	0	0	0	0	1	1	0	0	0	0	1	0	1	1	0	1	1	4	9000	1600	11	4	0	8	1	75	1	2332.5	1.5	5
195	1	0	0	1	0	1	0	0	0	0	0	0	0	0	0	0	0	0	0	0	1	0	0	4	3	5000	0	6	4	1	-1	1	92	1	462	2.5	4
196	1	0	1	1	0	0	0	0	1	0	0	1	0	0	0	0	0	0	1	0	1	0	0	2	3	6200	100	10	3	3	5	0	66	3	13902	2.5	4
199	1	0	1	0	0	1	0	0	0	0	0	0	0	0	0	0	0	0	1	1	1	0	0	6	4	10750	0	5	3	0	8	0	78	2	16852.5	5.5	3
200	1	0	1	1	0	0	0	0	1	0	0	1	1	0	1	0	0	0	1	1	1	0	0	4	3	36900	37000	9	4	13	11	2	62	3	22398	4.5	3
202	1	0	1	1	0	1	0	0	1	0	0	1	1	0	0	1	0	0	1	0	0	0	0	2	2	6500	320	15	4	10	6	0	62	1	160	4	3
203	1	0	1	1	0	1	0	0	0	0	0	0	0	0	0	0	0	0	0	0	0	0	0	6	6	16200	0	6	2	3	10	0	77	1	0	3.5	3
204	1	1	1	1	0	0	0	0	1	0	0	1	0	0	1	1	1	0	0	0	0	0	1	2	2	14120	20	18	3	6	7	0	69	1	0	4	2
205	1	1	1	1	0	1	0	0	0	0	0	0	1	0	0	0	0	0	0	0	1	1	1	5	2	0	0	7	3	1	10	0	62	4	4158	4	2
210	1	1	1	1	0	1	1	0	0	0	0	0	0	0	0	0	0	0	0	0	0	0	0	7	4	3600	0	27	1	0	8	0	72	4	0	0	2
212	1	0	1	1	0	0	0	0	0	1	0	0	0	0	0	0	0	0	0	0	1	0	0	2	1	80	2000	8	4	3	5	0	55	1	462	3.5	2
213	1	1	1	1	0	1	1	0	0	0	0	0	1	0	0	0	0	0	0	0	1	0	1	2	2	1100	0	14	3	2	8	0	69	2	1732.5	4.5	2
214	1	0	1	1	0	1	0	0	0	0	0	0	1	0	0	0	0	0	0	0	0	0	0	3	3	0	14800	19	4	2	7	0	63	2	0	7	2
215	1	0	0	0	1	1	1	0	0	0	0	1	1	0	0	0	0	1	0	0	1	0	0	1	2	9000	0	9	3	8	5	0	74	3	1732.5	3.5	2
216	1	1	1	0	0	1	1	0	0	0	0	1	1	0	1	0	0	0	0	0	0	1	1	2	3	4100	0	19	3	1	7	1	75	1	0	2.5	2
221	1	0	1	0	0	0	0	0	0	0	1	1	0	0	0	1	0	0	1	1	1	1	0	2	2	3000	1024000	22	2	0	4	2	63	1	10972.5	4	2
223	1	1	1	0	0	0	0	0	0	0	0	0	0	0	0	0	0	0	0	1	1	1	1	2	1	51000	200	9	2	1	5	2	52	3	1890	4.5	2
224	1	1	1	1	0	1	1	0	1	1	0	1	0	1	1	1	0	0	1	0	1	1	0	2	3	31500	2000	11	3	5	6	1	62	4	13224	4.5	2
227	1	0	1	1	0	1	0	0	0	1	0	0	0	0	0	0	0	0	0	0	1	0	0	2	7	23810	600	6	4	2	10	1	82	1	742.5	2	1
228	1	1	1	1	0	0	1	0	1	0	0	0	0	0	0	0	0	0	0	0	0	0	1	2	3	2300	600	21	2	0	-1	0	67	1	0	0	1
230	1	0	1	0	0	1	1	0	0	1	0	1	1	0	1	1	0	0	0	1	1	0	0	6	2	5000	5500	12	4	15	2.5	2	68	2	3832.5	4.5	1
231	1	0	1	1	0	1	0	0	0	1	0	1	0	1	1	1	1	0	0	0	1	0	0	5	2	1600	0	11	4	12	2	0	69	1	990	2.5	1
236	1	1	1	1	0	1	0	0	0	1	0	1	0	1	0	1	0	0	0	1	1	0	1	2	3	600	0	27	2	14	3	0	73	1	4458	0.5	1
237	1	1	1	0	0	1	0	0	0	1	0	0	0	0	0	0	0	1	0	0	1	0	1	9	4	2700	0	19	3	1	2	0	64	3	1732.5	0.5	1
238	1	0	1	1	0	0	1	0	1	1	0	1	1	1	1	1	0	0	0	0	1	0	0	3	3	0	200	15	2	4	4	0	62	1	495	3.5	1
239	1	0	1	0	0	1	0	0	0	1	1	0	1	0	1	0	0	0	0	0	0	0	0	2	1	2000	1200	17	3	11	4	1	72	3	0	5	1
240	1	1	1	0	0	1	0	0	0	1	1	1	1	0	0	1	0	1	0	0	0	1	1	2	2	700	455	24	2	1	4	0	56	3	0	3.5	1
244	1	0	0	0	0	1	0	0	0	0	0	0	1	0	0	0	0	0	0	0	0	0	0	2	1	300	0	18	4	0	4	0	88	1	0	0.5	5
246	1	0	1	1	0	0	0	0	0	0	0	1	1	0	0	0	0	0	0	0	0	0	0	4	4	465	0	12	3	11	9	0	68	1	0	0	4
249	1	0	1	1	0	0	0	0	1	1	0	1	0	0	0	1	0	0	0	1	1	0	0	5	3	6000	2000	17	2	1	5	0	57	1	9198	2.5	3
251	1	0	1	1	0	1	0	0	1	0	0	1	0	0	0	0	0	0	0	0	0	0	0	2	3	6000	0	11	5	12	6	1	86	1	0	3	3
253	1	1	1	0	0	1	1	0	0	0	0	0	0	0	1	0	0	0	0	0	0	1	1	5	4	3700	0	9	1	2	4	1	69	1	0	6	3
254	1	0	1	0	0	1	1	0	0	1	0	1	0	0	0	0	0	0	0	1	1	0	0	3	1	0	0	15	3	5	4.5	0	69	2	5502	3	3
255	1	0	1	0	0	0	0	0	0	1	1	0	1	1	0	1	0	0	0	0	1	0	1	2	3	6000	10000	22	2	1	5	1	69	3	462	6	3
259	1	0	1	1	0	1	1	0	1	1	1	1	1	1	1	1	1	1	0	0	1	0	0	2	2	1000	80	25	1	1	3	0	70	2	1732.5	1	3
263	1	0	1	1	0	1	0	0	0	1	0	1	1	0	0	1	0	0	0	1	1	0	0	3	2	300	15700	11	3	7	9	0	50	1	3832.5	5	3
265	1	0	1	0	0	1	0	0	0	0	0	0	1	0	0	1	0	0	0	0	1	0	0	3	1	0	3000	10	4	2	9	2	62	1	1732.5	1.5	3
267	1	1	1	1	0	1	0	0	0	0	1	1	0	0	1	0	0	0	0	0	1	0	0	2	2	850	17300	8	3	12	6	0	62	1	66	1.5	2
269	1	1	1	1	0	1	0	0	0	1	0	1	1	0	0	1	0	0	0	0	1	0	1	2	4	15500	0	11	3	0	4	0	74	1	1732.5	3.5	2
272	1	1	1	1	0	1	1	0	0	1	0	0	1	0	0	0	0	0	0	1	1	0	1	2	3	11200	170	19	3	7	5.5	0	62	2	4758	3	2
274	1	1	1	1	0	1	0	0	0	1	0	1	0	0	0	0	0	0	0	1	1	0	0	2	4	6750	200	7	4	11	8	0	75	2	3832.5	5	2
275	1	0	1	1	0	0	0	0	0	0	0	1	0	0	0	1	0	0	0	1	0	0	1	2	4	13700	280	13	3	1	4	2	68	1	2100	4.5	2
280	1	0	0	1	0	0	0	0	0	0	0	1	1	0	0	1	0	0	1	1	1	0	0	1	6	960	5	20	4	10	3	2	77	1	3162	4.5	2
283	1	1	1	0	0	1	0	0	0	0	0	0	0	0	0	0	0	0	0	0	1	0	1	2	1	1000	2000	14	3	0	6	0	54	4	1732.5	1	2
289	1	1	1	1	0	1	0	0	0	0	0	0	0	0	0	0	0	0	0	0	1	1	1	3	3	1700	1200	13	3	2	7	2	56	2	4158	5	1
290	1	0	0	1	1	1	0	0	1	0	0	1	0	0	0	0	0	0	0	1	1	0	0	5	4	100	0	23	5	1	11	0	75	1	2304	1.5	1
292	1	1	1	1	0	1	0	1	0	1	0	0	0	1	1	0	1	1	0	0	0	0	1	3	4	1000	100	6	3	10	4	0	65	4	0	4.5	1
293	1	0	1	1	0	1	1	0	0	1	0	0	1	0	0	1	0	0	0	1	0	0	0	2	2	600	200	12	3	4	5	1	55	2	160	3.5	1
297	1	0	1	0	0	1	1	0	0	1	0	0	1	0	1	0	0	1	0	0	1	0	1	2	4	4200	400	17	1	2	7	0	71	1	4158	1.5	1
298	1	1	1	1	0	0	0	0	1	0	0	1	1	1	0	1	0	0	0	0	1	0	0	5	5	2750	0	29	2	4	5.5	0	85	2	198	2.5	1
301	1	1	1	0	0	1	0	0	0	1	0	1	1	1	1	0	0	1	0	0	1	0	1	2	3	10000	1000	15	4	1	4	1	72	3	1732.5	5	1
304	1	0	0	1	0	1	0	0	1	1	0	1	1	0	0	1	0	1	0	0	1	0	1	3	5	1550	0	21	4	6	7	0	70	1	1732.5	1.5	5
307	1	1	1	0	0	0	0	0	1	1	0	0	0	1	1	0	0	1	0	0	0	0	0	2	1	9000	36000	0	3	0	7	0	83	2	0	2	4
311	1	0	1	0	0	0	0	0	0	0	0	1	1	0	0	1	0	0	0	0	1	0	0	4	2	300	4000	14	3	4	6	0	66	3	495	6.5	3
314	1	0	0	1	0	1	0	0	1	1	0	1	1	1	0	0	0	1	0	1	1	0	0	2	2	0	0	19	5	9	5.5	2	78	1	3832.5	0	3
317	1	0	1	1	0	1	0	0	0	0	0	1	1	0	0	0	0	0	0	0	1	0	0	2	7	15100	2000	8	3	0	7	1	75	3	462	4.5	3
318	1	0	1	1	0	1	0	0	0	0	0	1	0	0	0	1	0	0	1	0	1	0	0	2	3	1620	8	11	3	6	5	2	70	1	14430	4	3
319	1	0	1	1	0	1	0	0	0	1	0	1	1	0	1	0	0	0	1	1	1	1	0	6	3	46100	10900	1	4	7	5	3	60	1	6952.5	5	3
321	1	0	1	1	0	0	0	0	0	0	0	1	0	0	0	0	0	0	0	1	1	0	0	5	2	200	0	6	3	1	4	0	64	2	2842.5	5	3
331	1	1	1	1	0	0	0	0	1	0	0	0	0	0	0	0	0	0	0	1	1	0	1	2	5	29900	1000	7	3	0	7	1	83	1	735	4.5	2
332	1	0	1	1	0	1	0	0	0	0	0	1	0	0	1	0	0	0	0	1	0	0	0	3	2	22000	800	22	3	10	9	0	74	1	3600	1	2
333	1	0	1	1	0	1	0	0	1	0	0	1	0	0	0	0	1	0	0	0	1	0	0	2	4	11420	0	27	2	13	3	1	77	1	2970	3	2
335	1	0	0	1	0	1	0	0	1	1	0	1	0	0	1	1	0	0	0	1	1	0	0	4	4	7500	200	19	3	15	6	1	75	2	2292.5	5	2
337	1	1	1	1	0	1	0	0	0	1	0	0	0	0	0	0	0	0	0	0	1	0	1	3	3	14300	2900	13	3	0	4	2	66	4	1732.5	4.5	2
339	1	0	1	1	0	0	0	0	0	0	0	1	1	0	0	0	0	0	0	1	1	0	0	2	2	2500	1500	6	2	3	7	0	57	3	5358	4.5	2
344	1	0	1	1	0	0	0	0	0	0	0	0	0	0	0	0	0	0	0	0	1	0	0	6	2	0	0	15	3	0	6	0	55	3	1732.5	5	2
347	1	1	0	1	0	0	0	0	0	0	0	1	0	1	0	0	0	0	0	1	1	1	1	1	0	0	0	21	1	5	5	0	56	4	1022	6.5	2
350	1	0	1	0	0	1	1	0	0	1	0	1	1	0	0	1	0	0	0	1	1	0	0	4	2	0	0	17	1	3	3	0	53	2	2032.5	5	2
353	1	0	1	1	0	0	0	0	0	0	0	0	0	0	0	0	0	0	0	0	1	0	0	2	2	1700	1000	8	3	0	3	0	72	1	495	3	2
364	1	0	0	0	0	1	0	0	1	0	0	1	0	0	0	1	0	0	0	0	1	1	0	1	2	1600	0	29	2	14	3	0	74	1	5544	2	1
366	1	1	1	1	0	1	0	0	1	1	0	1	1	0	1	1	0	0	0	0	1	0	1	3	1	0	0	24	2	10	5	1	75	1	4158	0.5	1
370	1	0	1	1	0	1	0	0	0	1	0	1	0	0	0	0	0	0	0	0	0	0	0	5	2	0	0	15	1	3	5	0	54	1	0	3.5	1
372	1	0	1	1	0	0	0	0	0	0	0	0	0	0	0	0	0	0	0	0	1	1	0	2	4	900	100	10	1	0	4	0	80	1	1732.5	0	1
373	1	1	1	1	0	0	0	0	0	0	0	0	0	0	0	0	0	0	0	1	1	1	1	5	2	1000	0	11	3	2	4	0	64	3	2232	7	1
374	1	0	1	1	0	1	0	0	0	1	0	1	0	0	0	1	0	0	1	1	1	0	0	2	1	400	300	14	3	10	3	0	57	1	9592.5	3.5	1
376	1	0	1	1	0	1	0	0	1	1	0	1	1	0	0	1	0	0	1	1	1	0	0	2	2	7200	560	6	3	6	5	2	58	1	5022	1	1
379	1	1	1	1	0	1	0	0	0	0	0	0	0	0	1	0	0	0	0	1	1	0	1	3	3	24000	1600	12	4	1	6	1	78	2	4464	4	1
388	1	0	1	1	0	1	0	0	0	0	0	0	1	0	0	0	0	0	1	1	1	0	0	3	3	700	0	18	3	0	8	1	70	1	12018	0.5	4
389	1	0	1	1	0	0	0	0	1	0	0	1	0	0	0	1	0	0	1	0	1	0	0	3	4	2200	0	19	4	12	1	0	68	1	10170	4	3
391	1	0	1	1	0	0	0	0	0	0	0	1	0	1	0	1	0	0	1	1	1	0	0	2	3	500	0	14	3	0	5	0	52	2	17272.5	7	3
394	1	0	1	1	0	0	0	0	0	0	0	1	0	0	0	1	0	1	0	1	1	1	0	2	3	2300	15000	9	4	9	5	0	66	1	8452.5	5	3
395	1	0	1	1	0	1	0	0	0	0	0	1	0	0	0	1	0	0	1	1	1	0	0	2	4	4100	0	17	4	10	4	0	67	1	21645	2.5	3
400	1	0	0	0	0	0	0	0	0	1	1	0	0	0	0	0	0	0	0	1	1	1	0	1	1	100	2000	19	2	1	4	1	57	2	3288	3.5	3
401	1	1	1	1	0	1	1	0	0	0	0	1	1	0	0	0	1	0	1	0	1	0	1	2	4	8300	1100	0	4	7	5	1	67	1	11812.5	5	3
402	1	1	1	0	0	0	0	0	0	0	0	1	0	0	0	1	0	0	1	1	1	0	1	2	3	7000	3500	16	3	2	8	1	62	4	11394	5.5	3
404	1	1	1	0	0	1	0	0	0	0	0	1	1	0	0	1	0	0	0	0	1	0	0	3	1	0	0	8	3	8	4	0	60	4	1732.5	4.5	3
405	1	0	0	1	0	1	0	0	0	0	0	1	0	0	0	0	0	0	0	0	1	1	0	5	4	2350	0	8	3	0	4	0	74	1	1732.5	5	3
406	1	0	1	1	0	0	0	0	1	1	0	1	0	0	0	1	0	0	1	1	0	0	0	3	1	6300	10000	17	3	2	2	3	73	1	13440	2.5	3
409	1	0	1	1	0	1	0	0	0	0	0	1	0	1	0	0	0	1	1	1	1	0	0	2	1	4000	2000	21	3	10	5	0	67	1	17088	3.5	3
415	1	1	1	1	0	1	1	0	0	0	0	0	1	0	0	1	0	0	0	0	1	1	1	2	3	2000	0	15	3	0	6	1	64	3	4158	4.5	3
416	1	1	1	1	0	1	0	0	0	0	0	1	0	0	0	0	0	1	0	0	1	1	1	5	5	2370	0	8	4	8	6	0	74	1	990	0	3
417	1	1	1	1	0	0	0	0	0	0	0	1	0	0	0	0	0	0	1	0	1	0	0	3	2	12500	3000	4	3	4	7	2	57	4	1695	5.5	3
420	1	0	0	1	0	1	0	0	0	0	0	0	0	0	0	0	0	0	1	1	1	0	0	2	5	10000	100	17	3	1	10	0	78	1	3682	2	3
424	1	0	1	1	0	0	0	0	0	0	0	1	1	0	0	1	0	0	0	1	1	0	0	4	2	1800	900	13	3	7	4	0	68	1	8452.5	4	2
426	1	1	1	0	0	1	0	0	0	0	0	0	0	0	0	0	0	0	0	0	1	1	1	2	1	5000	2300	3	4	0	6	1	72	1	1732.5	5	2
427	1	1	1	1	0	1	0	0	0	0	0	1	0	0	0	0	0	0	0	0	0	1	1	2	2	100	0	16	4	9	7	0	62	1	0	5.5	2
429	1	0	1	1	0	1	1	1	0	0	0	1	1	0	0	1	0	1	0	0	1	0	0	2	2	2800	800	21	4	2	5	0	68	1	1732.5	1.5	2
430	1	0	1	1	0	1	0	0	0	1	0	1	0	0	0	1	0	0	0	1	1	0	0	5	4	3500	0	12	4	11	5	0	79	1	3870	6	2
431	1	1	1	0	0	1	1	0	1	1	0	1	1	0	0	1	1	1	0	1	0	0	1	2	1	1000	16500	17	3	1	6	0	67	4	6720	3.5	2
432	1	0	0	1	0	1	0	0	1	1	0	1	1	1	1	0	1	0	0	0	0	0	0	1	2	0	0	6	4	11	7	0	60	1	0	2	2
438	1	0	1	0	0	1	0	0	0	1	0	0	1	0	0	0	0	1	0	1	1	0	0	2	2	2500	2500	15	5	2	6	0	62	1	2682	4.5	2
440	1	0	1	0	0	1	1	1	0	1	0	1	1	0	0	0	0	1	0	1	1	0	0	2	2	4500	700	15	5	12	4	0	68	2	3832.5	5.5	2
442	1	1	1	1	0	1	1	0	0	0	0	0	0	0	0	0	0	0	0	0	0	1	1	2	3	5300	0	6	4	0	5	0	78	1	0	0	2
443	1	0	1	0	0	1	1	0	0	1	0	1	1	0	0	0	0	0	0	0	0	1	1	2	4	14400	0	14	3	0	2.5	0	76	1	0	4	2
445	1	0	1	1	0	1	0	0	0	1	0	0	1	0	0	1	0	0	1	0	0	0	0	2	5	900	1100	23	4	13	4	0	71	1	2880	1	2
446	1	0	1	1	0	0	0	0	0	0	0	1	1	0	1	0	0	0	0	0	0	0	0	2	1	5000	0	9	3	4	8	0	65	1	0	4	2
447	1	1	1	1	0	1	0	0	0	0	0	0	0	0	0	0	0	0	0	0	1	0	1	4	4	10100	1600	20	4	0	6	1	75	1	5544	5	2
452	1	0	1	1	0	1	1	0	0	1	0	0	1	0	0	0	0	1	0	0	1	0	0	2	4	2100	400	11	4	3	8	0	66	1	4158	5.5	2
454	1	0	1	0	0	1	1	0	1	0	1	1	1	0	0	1	0	1	0	1	1	0	0	8	2	0	0	17	3	4	5	1	66	3	3397.5	6	2
456	1	1	1	1	0	1	1	0	0	1	0	1	0	0	0	0	0	0	0	1	1	1	1	3	1	5200	600	19	3	2	8	4	64	4	2052.5	3.5	2
458	1	1	0	0	0	1	0	0	0	0	0	0	1	0	0	1	0	0	0	1	1	1	1	4	4	3600	2700	15	3	0	5	1	83	2	3832.5	4	2
459	1	1	1	1	0	1	1	0	0	1	0	0	1	0	0	1	0	1	1	1	1	0	1	2	1	2500	500	22	3	0	7	1	64	2	4372.5	0	2
461	1	0	1	1	0	0	0	0	0	0	0	1	0	0	0	0	0	0	1	1	1	1	0	6	1	200	500	7	4	9	5	0	62	1	16852.5	1.5	1
463	1	0	1	1	0	0	0	0	0	0	0	1	0	0	1	1	0	0	1	1	1	0	1	7	3	1000	500	24	2	13	3	2	70	1	20902.5	1.5	1
468	1	0	1	0	0	1	0	0	1	1	1	1	1	0	1	1	0	0	0	0	0	0	0	1	5	14250	0	17	3	9	3	2	57	1	0	3	1
475	1	0	1	1	0	0	0	0	0	0	0	1	0	0	0	0	0	0	0	1	1	0	0	6	3	3300	600	1	4	1	7	0	68	1	847.5	3	5
477	1	0	1	0	0	0	0	0	0	0	0	1	0	0	0	0	0	0	1	1	0	0	0	2	6	520	0	6	4	0	6	0	70	1	15540	4	4
483	1	1	1	0	0	0	0	0	0	0	0	0	0	0	0	0	0	0	0	1	1	0	0	2	3	16000	230000	11	3	0	7	0	66	4	3832.5	2	4
489	1	1	1	1	0	1	0	0	0	0	0	0	1	0	0	0	0	0	0	1	1	0	0	2	4	17800	0	17	2	0	7	0	77	3	1098	4.5	3
490	1	0	1	0	0	0	0	0	0	0	1	0	0	0	0	0	0	0	0	1	0	1	0	3	1	100	0	11	4	8	3	2	57	1	560	0	3
491	1	0	1	0	0	1	0	0	0	0	0	1	0	0	0	0	0	0	0	0	1	0	0	4	2	2500	0	11	3	0	7	0	70	1	1732.5	2	3
496	1	0	1	1	0	1	0	0	0	1	0	1	0	0	0	1	0	0	0	0	0	0	0	4	2	0	0	8	5	4	6	0	71	1	0	4	3
497	1	0	1	0	0	1	0	0	0	1	0	0	0	0	0	0	0	1	0	0	1	0	0	5	3	3100	200	28	3	4	5	1	78	2	1732.5	1.5	3
502	1	1	1	1	0	1	0	0	0	0	0	1	1	0	1	0	0	0	1	0	0	1	1	2	1	0	200	5	3	5	8	0	70	1	1800	3	3
505	1	1	1	1	0	1	0	0	0	0	0	0	0	0	0	0	0	0	1	1	0	0	0	2	2	4000	25000	1	4	0	6	2	50	4	1280	4.5	3
506	1	1	1	0	0	1	0	0	0	0	0	0	1	0	0	0	0	0	0	1	1	1	1	3	1	0	17000	18	2	2	5	1	48	4	3832.5	5	3
507	1	1	1	0	0	1	1	0	0	1	0	0	1	0	0	0	0	0	1	1	1	1	1	3	2	10000	10000	7	3	1	5	0	68	2	12372	5	3
509	1	1	1	0	0	0	0	0	1	1	0	0	0	0	1	1	0	0	0	0	1	0	1	5	2	1000	5000	11	3	0	5	1	72	2	1732.5	7	3
517	1	1	1	0	0	1	0	0	0	0	0	0	1	0	1	0	0	0	0	0	1	0	1	2	1	5000	0	3	4	0	8	0	64	3	5544	2.5	3
518	1	1	0	0	0	1	1	0	0	0	0	0	1	0	0	0	0	0	0	0	0	1	0	1	3	7300	10000	0	4	1	9	1	82	1	0	6	3
521	1	0	1	0	0	0	1	0	0	0	0	0	1	0	0	0	0	0	0	1	1	0	0	2	3	5400	300	1	4	0	7	1	64	1	9888	4	3
522	1	0	1	0	0	1	0	0	0	0	0	1	0	0	0	0	0	0	1	1	1	0	0	3	4	4800	0	17	3	6	5	1	66	1	13912.5	3.5	3
524	1	1	1	1	0	0	0	0	0	1	0	0	0	0	1	1	0	0	1	1	0	0	1	2	4	13000	0	18	3	4	5	0	63	2	5700	1.5	3
527	1	1	1	0	0	1	0	0	0	0	0	1	1	0	0	0	0	0	0	1	1	1	1	2	0	0	0	9	4	0	6	1	63	3	10584	5	3
528	1	0	1	1	0	1	1	0	1	1	0	1	1	0	0	0	0	0	0	0	1	0	1	2	2	1290	400	14	4	0	6	0	65	1	1732.5	5.5	3
531	1	1	1	0	0	0	0	0	0	0	0	1	0	0	1	0	0	1	1	0	0	1	1	3	3	6600	37000	4	3	2	6.5	3	64	3	7200	2	3
534	1	0	1	1	0	1	1	0	0	0	0	1	1	0	0	0	0	0	1	1	1	0	0	2	4	900	400	14	4	7	6	0	62	2	4432.5	4.5	3
535	1	0	1	1	1	1	0	0	1	0	0	1	1	0	0	1	1	0	0	0	0	0	1	3	5	13900	400	11	4	3	7	1	69	1	0	2.5	3
538	1	0	0	1	0	0	1	0	0	0	0	1	1	0	0	0	0	0	1	1	1	0	0	2	4	1700	0	6	4	2	2.5	0	72	1	17724	3.5	3
541	1	0	0	0	0	1	1	0	0	1	0	0	1	0	0	1	0	0	0	1	1	1	0	1	2	10000	67500	3	4	2	4.5	4	76	4	3832.5	3.5	3
542	1	0	0	0	0	0	1	0	0	1	0	1	0	0	1	1	0	1	0	0	1	1	1	1	3	6050	14800	7	4	5	8	0	80	3	198	5	3
545	1	0	1	0	0	1	1	0	0	1	0	1	1	0	1	0	0	1	0	1	1	0	0	2	2	7500	15000	11	3	2	7	1	77	4	5664	0	3
551	1	0	1	1	0	0	0	0	0	0	0	1	0	1	0	0	0	0	0	1	1	0	0	2	3	18150	20	10	4	1	5	1	70	2	2332.5	5.5	3
552	1	1	1	1	0	1	0	0	0	1	0	1	1	0	0	0	0	0	1	0	1	0	1	6	2	5000	6000	3	3	6	6	0	60	3	11812.5	4.5	2
555	1	1	1	1	0	1	1	0	1	1	0	0	0	0	0	0	1	0	0	0	1	1	1	2	2	300	700	4	3	0	5	1	71	1	1732.5	2	2
558	1	0	1	0	0	1	1	0	0	1	0	1	1	1	1	1	0	0	1	1	1	0	1	2	3	25000	0	21	1	14	6	2	47	2	10296	8	2
559	1	0	1	1	0	1	0	0	0	1	0	0	1	0	0	0	0	0	0	1	1	0	0	3	3	200	0	22	3	1	5	1	71	2	2045	3	2
560	1	0	1	1	0	1	0	0	1	0	0	0	0	0	0	1	0	0	0	1	1	0	0	2	2	1500	0	6	3	3	4	3	71	2	6772.5	3	2
561	1	1	1	1	0	1	0	0	0	0	0	0	1	0	0	0	0	0	0	1	0	0	1	2	3	6830	205	6	5	1	3	0	66	3	6720	5	2
566	1	0	1	0	0	1	0	0	0	0	0	1	1	0	0	1	0	0	0	1	1	0	0	2	5	6700	550	12	4	5	4	1	72	1	4398	5.5	2
569	1	0	1	1	0	0	1	0	0	1	0	1	0	1	0	1	0	0	0	0	0	0	1	5	2	7500	1000	10	4	4	7	0	62	1	0	7.5	2
571	1	0	1	1	0	0	0	0	0	0	0	1	0	1	0	1	0	1	0	0	0	0	0	2	3	0	100	27	3	5	2	1	59	1	0	1	2
575	1	1	1	1	0	0	0	0	0	0	0	1	0	0	0	1	0	0	0	0	1	0	1	3	1	0	0	11	2	2	6	0	63	3	495	5	2
578	1	0	1	0	0	1	0	0	0	1	0	1	1	0	0	1	0	0	0	0	0	0	0	2	4	54000	5000	4	5	5	9	1	73	3	0	4.5	2
579	1	0	0	1	0	1	1	0	0	1	0	0	1	1	0	1	0	0	0	0	1	0	0	1	5	5100	300	15	3	6	4	1	75	3	462	3	2
580	1	1	1	1	0	1	0	0	0	1	0	0	0	0	1	0	0	0	0	1	1	1	1	2	3	2300	0	6	3	0	7	0	70	3	6772.5	6.5	2
581	1	1	1	1	0	0	0	0	0	1	0	1	1	0	0	1	0	0	0	0	1	0	1	2	1	1000	10100	2	5	3	6	0	64	3	4158	6	2
585	1	1	1	1	0	1	1	0	0	0	0	0	0	0	0	0	0	0	0	0	1	0	1	2	2	1500	0	24	1	0	4	0	74	1	4158	0	2
586	1	1	1	1	0	1	0	0	0	1	0	0	1	0	0	0	0	0	1	0	1	1	1	3	0	0	0	23	3	2	6	0	69	1	2052.5	5	2
589	1	0	1	0	0	0	0	0	0	1	0	1	1	0	1	1	0	1	0	0	1	0	0	2	3	50	1300	15	3	8	3.5	2	79	2	1732.5	5	2
593	1	1	1	1	0	0	0	0	0	0	0	0	0	0	0	0	0	0	1	1	1	1	1	2	3	1200	700	27	3	0	4	1	58	2	15108	5	2
594	1	0	1	0	0	1	0	0	1	0	0	1	1	0	0	1	0	0	0	1	1	0	1	6	2	3500	1500	17	3	11	7	1	54	2	2347.5	4	2
596	1	0	1	1	0	1	0	0	0	0	0	0	1	0	0	0	0	0	1	1	1	0	0	3	2	750	16000	5	4	0	6	1	54	1	21864	3	2
599	1	1	1	1	0	1	0	0	0	1	0	1	1	0	1	1	0	0	0	1	1	1	1	2	6	5200	260	9	3	5	6	2	66	3	1042.5	5	2
600	1	1	1	1	0	1	1	0	1	1	0	1	1	0	0	0	0	0	1	1	1	0	1	3	3	9200	2500	6	4	2	5	0	65	3	7044	4.5	2
601	1	0	0	0	0	1	1	0	0	1	0	1	0	1	0	0	0	0	0	1	1	0	0	1	2	8200	0	2	3	3	7	1	73	1	2292.5	5	2
603	1	0	0	0	0	0	0	0	0	0	0	1	1	0	0	1	0	0	0	1	0	0	0	2	2	29400	700	23	1	6	5	0	57	3	560	6.5	2
605	1	0	1	1	0	0	0	0	1	1	0	1	0	0	0	1	0	0	1	1	0	0	0	2	2	500	200	15	3	3	6	2	68	1	9360	1.5	2
606	1	0	1	1	0	1	1	0	1	1	0	1	1	1	0	1	1	0	1	1	1	0	0	2	3	13600	150	16	3	6	0.5	1	79	3	5918	5.5	2
607	1	1	1	1	0	1	0	0	0	0	0	1	0	0	0	0	0	0	0	0	1	1	1	2	3	14500	0	16	3	3	6	0	70	2	1732.5	3	2
612	1	0	0	1	0	1	0	0	0	0	1	1	0	0	0	1	0	0	0	1	1	0	0	2	2	40	130	29	1	15	0	0	50	1	10878	4.5	1
617	1	1	1	0	0	0	0	0	0	0	0	0	1	1	0	1	0	0	0	1	1	1	1	5	1	0	0	16	3	7	5	2	63	4	2682	5	1
621	1	0	0	0	0	1	1	0	0	1	0	1	1	0	1	1	0	1	0	1	1	0	0	1	1	0	0	20	2	2	5	0	61	3	1022	4.5	1
623	1	0	1	1	0	1	0	1	0	0	0	1	0	0	1	1	0	0	0	1	1	0	0	2	4	1850	31500	13	3	15	6	0	58	2	7644	4	1
627	1	1	1	1	0	1	1	0	0	0	0	0	1	1	0	0	0	0	0	0	1	0	0	3	4	270	430	11	3	0	2	0	72	2	4158	1	1
629	1	1	0	1	0	1	1	0	0	1	0	1	1	1	0	0	0	0	0	0	1	1	1	2	3	2000	15000	17	3	2	5	1	58	3	1732.5	6	1
630	1	0	0	0	0	1	1	0	0	1	0	1	1	0	0	0	0	1	0	0	1	0	0	4	3	8000	200	24	4	0	2.5	0	73	2	4158	6	1
631	1	0	1	0	0	1	0	0	0	0	0	0	1	0	0	0	0	1	0	0	1	0	0	2	2	6800	2400	11	5	0	7	1	71	3	1732.5	2.5	1
632	1	0	1	1	0	1	1	0	0	0	0	1	1	0	0	1	0	0	0	1	0	0	0	2	2	3650	0	19	3	4	5	0	63	1	400	5	1
638	1	1	1	0	0	1	1	0	1	1	0	1	1	0	0	0	0	0	0	0	1	1	1	2	3	5500	0	8	4	10	5	0	66	2	4158	3	1
640	1	0	0	1	0	0	0	0	0	1	0	1	0	0	0	1	0	0	1	1	1	0	0	3	2	0	0	5	3	4	6	0	55	2	7224	2.5	1
641	1	0	1	1	0	1	0	0	0	0	0	0	1	0	0	0	0	0	1	1	0	0	0	6	1	0	0	27	1	6	3	0	52	1	18480	1.5	1
646	1	1	1	0	0	1	0	0	0	0	0	0	0	0	1	1	0	0	0	0	1	0	1	5	3	0	0	17	3	8	3	1	67	1	1732.5	4.5	1
647	1	1	0	1	0	1	0	0	1	1	0	1	1	0	0	0	0	0	1	1	1	0	1	3	3	3000	0	26	2	7	6	1	74	2	18702	4.5	1
649	0	1	0	1	0	1	0	0	0	0	0	0	0	0	0	0	0	0	0	0	1	0	0	1	3	28750	0	3	4	1	7	1	79	2	462	6	5
651	0	0	1	1	0	1	0	0	0	0	0	0	0	0	0	0	0	1	0	1	1	0	0	2	5	5200	550	18	4	9	9	2	77	1	5502	0	5
655	0	1	1	0	0	0	0	0	0	0	0	0	0	0	0	0	0	0	1	1	1	1	1	2	1	0	0	4	3	0	6	0	57	2	14364	6	5
656	0	1	0	0	0	1	0	0	1	1	0	1	1	0	1	1	1	0	0	0	1	0	0	3	3	650	0	16	4	1	7	0	85	2	462	0	5
657	0	0	0	0	0	0	0	0	0	1	0	1	1	0	0	0	0	0	1	1	1	0	0	5	4	4100	0	1	3	0	6	0	79	2	6882	5	5
661	0	1	1	1	0	0	0	0	0	0	0	1	0	0	0	0	0	0	0	0	0	1	1	3	1	600	20500	5	3	1	5	2	53	1	0	5.5	5
662	0	0	1	0	0	0	0	0	0	0	0	0	1	0	0	0	0	0	0	0	1	1	1	2	1	0	0	3	4	6	5	0	65	1	4158	4	5
670	0	0	1	0	0	0	0	0	0	1	0	0	0	0	0	0	0	0	0	0	1	0	1	5	3	5000	2000	3	4	0	7	0	70	3	1237.5	5	5
671	0	1	1	1	0	0	0	0	0	0	0	1	0	1	0	0	0	0	1	0	0	1	0	4	5	17100	0	1	4	0	7	0	72	1	13440	0	5
677	0	1	1	1	0	0	0	0	0	0	0	0	0	0	0	0	0	0	1	1	1	1	1	2	2	27000	0	0	4	0	8	2	59	2	5632.5	4.5	5
678	0	0	1	1	0	0	0	0	0	0	0	0	0	0	0	0	0	0	0	0	0	0	0	2	6	2650	0	6	4	0	5	0	79	1	0	3	5
680	0	1	1	1	0	0	0	0	0	0	0	0	0	0	0	0	0	0	1	0	1	0	1	2	2	3000	3300	0	4	0	8	0	64	3	2932.5	3	5
681	0	0	0	1	0	1	1	0	0	0	0	1	0	0	0	1	0	0	0	0	1	0	0	3	4	15350	0	14	4	0	-1	0	81	1	4158	2.5	5
682	0	1	1	0	0	0	1	0	0	0	0	0	0	0	0	0	0	0	0	1	1	1	1	2	1	500	40000	6	3	0	6	0	67	2	3585	4.5	5
683	0	1	1	1	0	1	0	0	0	0	0	0	1	0	0	0	0	0	0	0	1	0	1	5	3	4700	200	7	3	0	5	0	71	1	1732.5	3	5
684	0	1	1	1	0	0	0	0	0	0	0	0	0	0	0	0	0	0	0	0	1	0	1	2	1	0	0	3	3	0	12.5	0	68	2	1732.5	1.5	5
685	0	0	0	1	0	1	1	0	1	1	0	1	1	0	0	1	1	0	0	0	0	0	0	1	2	7000	0	12	2	14	3	0	72	1	0	1	5
690	0	0	0	1	0	1	0	0	0	0	0	1	1	0	0	0	0	0	1	1	1	0	0	3	5	10150	0	1	3	0	9	1	69	1	8392.5	4.5	4
691	0	0	1	0	0	1	1	0	0	0	0	1	0	0	0	1	0	0	0	1	0	0	0	5	1	4000	0	3	4	0	7	0	67	1	5040	2	4
692	0	0	1	1	0	0	0	0	0	0	0	1	0	0	1	1	0	0	0	1	1	0	0	2	4	5300	50	18	4	2	4	1	73	1	5058	5	4
695	0	0	1	1	0	1	0	0	0	0	0	1	0	0	0	0	0	0	1	1	1	0	0	6	4	2000	3000	4	5	0	8	0	49	1	18360	5.5	4
696	0	0	1	1	0	0	0	0	0	1	0	1	0	0	0	1	0	0	0	1	0	0	0	4	2	0	1500	3	4	4	7	1	53	1	2100	5.5	4
698	0	0	0	0	0	0	0	0	0	0	0	0	0	0	0	0	0	0	0	1	1	0	0	1	6	5000	0	3	4	0	8	3	80	1	2632.5	7	4
700	0	1	1	0	0	1	0	0	1	1	0	0	0	0	0	1	0	0	0	0	1	0	1	3	1	0	300	8	3	2	7	1	67	3	1732.5	5	4
707	0	0	1	1	0	0	0	0	1	1	0	0	0	0	0	0	1	0	0	1	0	0	0	2	2	3000	3300	8	3	0	7	0	63	1	560	5.5	4
708	0	1	1	1	0	1	1	0	0	1	0	1	1	0	0	0	0	0	0	0	0	0	0	2	3	24000	0	0	4	0	8	0	71	2	0	4.5	4
709	0	1	1	0	0	0	0	0	0	0	0	0	0	0	0	0	0	0	0	1	1	1	1	3	1	0	0	0	5	0	7	0	68	4	9198	5	4
713	0	0	0	1	0	1	0	0	0	1	0	1	1	0	0	1	0	0	1	1	1	0	0	1	5	0	3500	20	4	2	3	0	72	1	6157.5	3.5	4
716	0	0	1	1	0	1	0	0	0	0	0	0	0	0	0	0	0	0	0	1	1	0	0	2	2	24000	2000	15	2	1	6	0	56	1	3832.5	0.5	4
721	0	0	1	0	0	0	0	0	0	0	0	0	0	0	0	0	0	0	1	1	1	0	0	2	1	7500	0	6	3	0	-1	1	55	3	4612.5	6	4
722	0	1	0	1	0	1	1	0	1	0	0	0	0	0	0	0	0	0	0	0	1	0	1	2	0	0	0	6	3	0	7	0	84	1	1732.5	4	4
725	0	0	1	1	0	0	0	0	0	0	0	1	0	0	0	0	0	0	1	1	1	0	1	3	2	16200	8500	5	4	2	6	0	57	2	18158	4	3
728	0	0	0	0	0	1	0	0	1	0	0	1	0	0	0	0	0	0	0	0	0	0	0	5	4	600	0	15	3	6	2	0	76	1	0	1.5	3
730	0	0	1	0	0	0	0	0	1	0	0	1	1	0	0	1	0	1	0	1	1	0	0	2	2	1540	1320	19	3	3	4	1	50	1	10584	0.5	3
732	0	0	1	0	0	1	1	0	0	0	0	0	1	0	0	0	0	0	0	1	1	0	0	2	3	8000	400	0	3	0	8	1	54	2	6772.5	2	3
735	0	1	1	1	0	1	0	0	0	0	0	1	0	0	0	1	0	0	1	0	0	0	1	3	5	7000	20000	12	3	7	6	0	68	1	9600	5	3
738	0	0	1	1	0	0	0	0	0	0	0	0	0	0	0	0	0	0	0	1	1	0	0	3	4	13400	3400	19	3	5	6	2	59	2	1972.5	4	3
740	0	1	1	0	0	1	0	0	0	0	0	0	0	0	0	0	0	0	0	1	1	0	1	2	4	5000	300	4	4	1	8	0	80	2	6318	2.5	3
742	0	0	1	1	0	1	0	0	0	0	0	1	0	0	0	1	0	1	1	1	1	0	0	2	4	10350	0	11	3	1	7	1	75	3	7092	4	3
744	0	0	0	1	0	1	0	0	0	0	0	1	0	0	0	1	0	0	0	0	1	0	0	1	2	6300	400	12	3	6	4	1	68	2	4158	2.5	3
745	0	1	1	0	0	0	0	0	0	0	0	1	1	0	0	1	0	0	1	0	1	1	1	2	1	0	0	7	3	3	5	4	52	3	7492.5	2.5	3
746	0	0	0	1	0	0	0	0	0	0	0	1	0	1	0	0	0	0	1	0	0	0	0	1	6	3850	8	10	3	0	2	0	79	1	13440	4.5	3
747	0	0	1	1	0	0	1	0	1	1	0	1	1	1	0	1	1	1	1	0	1	0	0	2	2	0	0	21	4	15	5	0	68	2	18984	1.5	3
748	0	0	0	1	0	1	0	0	0	1	0	1	0	0	0	0	0	0	0	0	0	0	0	3	2	200	0	4	4	7	6	0	70	1	0	4.5	3
752	0	1	1	1	0	1	0	0	0	1	1	1	0	0	0	1	1	0	0	0	0	0	1	5	3	1300	0	20	3	7	7	0	54	1	0	2	3
753	0	0	1	1	0	1	0	0	0	1	1	1	1	0	0	1	1	0	0	1	0	0	0	5	3	1300	0	9	5	6	7	0	51	1	5760	5.5	3
755	0	0	1	1	0	0	0	0	0	1	0	1	1	0	0	1	0	0	1	1	1	0	0	4	2	0	0	10	4	5	5	0	44	1	16832	2	3
756	0	0	0	1	0	1	0	0	0	1	0	1	1	0	0	0	1	0	0	0	1	0	0	2	6	6000	0	13	4	3	5	1	65	1	1732.5	4	3
760	0	1	1	1	0	1	0	0	0	0	0	0	0	0	0	0	0	0	0	0	1	1	1	2	2	4000	1600	6	3	0	8	0	64	4	4158	4.5	3
762	0	0	1	1	0	1	0	0	1	0	0	0	0	0	0	0	0	0	1	1	1	0	0	2	2	1000	0	7	3	0	6	2	59	1	15630	5.5	3
763	0	1	1	1	0	1	0	0	0	0	0	0	0	0	0	0	0	0	0	0	1	0	1	7	3	41100	0	6	3	0	6	0	66	2	1732.5	4	3
764	0	1	1	1	0	1	0	0	0	1	0	0	0	0	0	0	0	0	0	1	1	0	0	2	1	0	0	20	4	0	3	0	66	1	12264	2	3
770	0	0	1	1	0	1	0	0	0	0	0	1	0	0	0	0	0	0	1	1	1	0	0	2	2	600	100	12	3	2	6	0	65	1	11256	0.5	3
775	0	1	1	1	0	1	0	0	0	0	0	1	0	1	1	0	1	0	1	1	1	1	0	2	2	1800	0	11	5	9	5	0	73	2	7542	3.5	3
776	0	1	1	0	0	0	1	0	0	1	0	0	1	0	1	1	0	0	0	0	1	1	1	3	1	0	0	2	3	0	5	2	60	4	742.5	5.5	3
779	0	0	0	0	0	0	0	0	1	1	0	1	1	1	1	1	0	1	1	0	1	0	0	1	2	0	0	22	4	8	6	1	56	2	1582	1.5	3
780	0	0	0	0	0	1	0	0	0	0	0	0	0	0	0	0	0	0	0	0	1	0	0	1	2	4300	0	9	3	4	4	0	50	2	462	6.5	3
781	0	1	1	0	0	0	1	0	0	1	0	0	1	0	0	0	0	0	0	0	1	0	1	2	3	200	10000	9	3	0	6	0	74	3	1732.5	5	3
782	0	1	1	0	0	1	0	0	0	0	0	0	0	0	0	0	0	0	0	1	0	0	1	6	2	2000	250	8	3	0	7	0	62	3	720	3.5	3
783	0	0	0	1	0	1	0	0	1	1	0	0	0	0	0	0	0	0	0	0	0	0	0	1	6	350	0	1	4	0	2	0	77	4	0	2.5	3
784	0	1	1	0	0	1	0	0	0	1	0	1	0	0	1	0	0	0	0	1	1	0	1	2	2	700	0	5	4	0	8	1	71	1	1972.5	3	3
786	0	1	1	1	0	0	1	0	0	0	0	0	1	0	0	0	1	0	0	0	1	0	0	5	1	0	0	5	3	0	6.5	1	64	1	1732.5	2.5	3
787	0	0	1	1	0	1	1	0	0	0	0	1	1	0	0	0	0	0	1	1	1	0	0	6	1	2500	0	1	4	0	8	0	69	1	25704	4.5	3
791	0	1	1	0	0	1	0	0	0	1	0	0	0	0	0	0	0	0	1	1	1	1	1	2	3	4000	30500	12	4	0	7	1	79	3	2392	5	3
794	0	1	1	0	0	1	1	0	0	0	0	1	0	0	0	0	0	0	0	1	1	0	1	2	1	2000	25000	3	3	1	8	3	69	2	3832.5	4.5	3
795	0	0	0	1	0	1	0	0	0	0	0	0	0	0	0	0	0	0	1	1	1	1	0	4	2	800	300	5	3	2	6	3	70	1	7230	4	3
799	0	1	1	1	0	0	0	0	1	1	0	0	0	0	1	1	0	0	1	1	1	0	1	2	2	1200	0	5	3	1	7	2	69	2	5715	5	3
802	0	0	1	0	0	1	1	0	0	1	0	1	0	0	1	1	1	0	0	0	0	0	0	2	3	2400	0	6	4	3	3	0	75	1	0	0.5	3
804	0	0	0	1	0	1	0	0	0	1	0	1	0	0	0	0	0	0	1	1	1	0	0	3	4	6900	0	22	5	10	3	0	54	1	7662	3.5	3
807	0	1	1	0	0	1	0	0	0	0	0	0	1	1	0	0	0	0	0	1	1	1	0	2	3	16900	222800	8	3	0	6	2	74	4	11304	5.5	3
808	0	0	0	1	0	1	0	0	0	1	0	1	1	0	0	0	0	0	1	1	1	0	1	3	3	1200	0	14	3	6	4	0	67	1	5032.5	5	3
813	0	0	0	0	0	1	1	0	1	1	1	1	0	1	1	1	0	1	0	0	0	0	1	1	2	0	0	12	4	0	3	0	67	1	0	4	3
814	0	1	1	0	0	1	0	0	0	0	0	1	0	0	0	0	0	0	0	1	0	1	1	3	1	500	3500	22	3	1	5	2	60	3	2100	3.5	3
815	0	0	1	0	0	1	0	0	0	1	0	1	1	0	0	1	0	0	0	1	1	0	0	2	5	5750	10600	13	3	5	5	0	72	1	2842.5	4.5	3
816	0	1	1	0	0	1	0	0	0	0	0	0	1	0	0	0	0	0	1	1	1	1	0	2	1	2000	0	1	3	0	6	0	56	4	4372.5	3	3
819	0	1	1	0	0	1	1	0	0	1	0	0	1	0	0	0	0	0	0	0	1	1	1	7	2	25000	0	4	3	0	6	1	66	2	1732.5	0.5	3
824	0	0	1	1	0	1	0	0	0	1	0	0	1	0	0	1	0	0	1	1	1	0	0	6	4	12500	30000	4	3	3	10	0	74	1	8918	4	3
825	0	1	1	0	0	1	0	0	0	1	0	0	1	0	1	1	0	0	1	0	0	0	1	4	3	0	0	12	2	0	3	4	65	2	5760	3	3
826	0	1	1	1	0	1	0	0	0	0	0	0	0	0	0	0	0	0	1	1	1	0	1	2	2	180	0	25	3	0	3	1	51	1	13902	4.5	3
827	0	1	0	0	0	1	0	0	0	0	0	1	1	0	0	0	0	0	0	1	1	0	1	5	5	2600	820	6	1	1	6	1	70	2	490	1.5	3
830	0	1	1	0	0	1	0	0	0	0	0	0	1	0	0	1	0	0	0	1	1	0	1	2	2	34000	4000	9	3	0	8	1	65	2	862	5.5	3
831	0	1	1	1	0	1	1	1	0	0	0	1	1	0	1	0	0	0	0	1	1	0	0	2	5	4400	0	0	4	1	7	1	63	4	5262	3.5	3
832	0	0	1	1	0	1	0	0	0	0	0	0	0	0	0	1	0	0	0	1	0	0	0	2	4	2200	300	12	3	7	4	1	68	1	560	2	3
833	0	1	1	1	0	1	0	0	0	0	0	1	1	0	0	1	0	0	0	0	0	0	0	2	4	44200	800	5	4	4	6	1	77	1	0	3	3
835	0	1	1	1	0	0	0	0	1	0	0	1	0	0	1	1	0	0	1	1	1	0	1	3	2	2000	5600	15	4	9	4.5	0	50	3	23784	4.5	3
837	0	1	0	1	0	1	0	0	0	1	0	0	1	0	0	0	0	0	0	1	1	0	1	2	4	3000	80	10	4	4	7.5	1	66	4	1290	6.5	3
846	0	0	0	0	0	1	1	0	0	1	0	0	0	0	0	0	0	1	0	0	1	0	0	4	4	14750	10450	4	4	0	6	1	73	1	1485	3.5	3
847	0	1	1	0	0	1	0	0	0	1	0	1	1	0	0	0	0	0	0	0	1	1	1	2	1	5000	10000	2	3	2	6	0	62	3	990	4	3
848	0	0	1	1	0	1	0	0	0	0	0	1	1	1	0	1	0	0	0	0	0	0	0	2	2	0	0	6	3	0	5	0	72	1	0	3.5	3
849	0	1	1	1	0	1	0	0	0	0	0	0	0	1	0	1	0	0	1	1	0	1	1	5	1	0	0	8	3	0	8	1	64	1	18480	2.5	3
850	0	1	1	0	0	1	1	0	0	0	0	0	1	0	0	1	0	0	0	1	1	0	1	2	2	10000	0	2	4	2	7	0	74	2	3832.5	5.5	3
853	0	0	1	1	0	1	0	0	0	0	0	0	1	0	0	0	0	0	0	0	0	0	0	2	2	0	100	6	3	0	5	0	68	1	0	2.5	3
859	0	0	1	1	0	0	1	0	0	0	0	1	0	0	0	0	0	0	0	1	1	0	0	3	1	0	0	6	5	0	7	1	58	2	3832.5	5.5	3
860	0	1	1	1	0	1	1	0	0	0	0	1	1	0	1	0	0	1	1	0	0	1	1	2	2	0	0	6	4	0	8	0	65	1	4200	1.5	3
861	0	0	0	0	0	0	0	0	0	0	0	0	0	0	0	0	0	0	1	1	1	0	0	2	2	0	1000	15	2	2	4	0	67	2	23358	4.5	3
862	0	1	1	1	0	0	0	0	0	0	0	1	0	0	0	0	0	0	1	1	1	1	0	2	3	5100	100	3	4	1	9	0	76	2	9412.5	4	3
863	0	0	1	0	0	1	0	0	0	0	0	1	1	0	0	0	0	0	0	0	1	0	0	2	3	22700	0	5	4	2	3	0	63	3	990	3.5	3
864	0	0	1	1	0	1	0	0	0	0	0	0	0	0	0	0	0	0	1	0	1	0	0	3	5	34000	0	0	4	0	9	0	57	2	5932.5	4	3
868	0	1	0	1	0	0	0	0	0	0	0	0	1	0	0	1	0	0	0	0	1	0	1	2	5	6800	0	3	4	1	10	1	79	1	1732.5	0.5	3
872	0	0	1	1	0	1	1	0	1	0	0	0	1	0	0	1	1	0	1	1	1	0	1	1	5	16050	1100	30	4	0	3	2	74	1	14238	1.5	3
877	0	0	0	0	0	1	0	0	0	0	0	1	1	0	0	1	0	0	0	1	1	0	0	5	2	3500	0	0	4	2	9	2	70	2	6772.5	5	3
879	0	1	1	0	0	1	0	0	0	0	0	1	0	0	0	1	0	0	0	1	1	0	1	2	4	6500	850	5	3	0	10	2	72	3	3832.5	3.5	3
884	0	0	1	1	0	0	0	0	0	0	0	1	0	1	1	1	0	0	1	1	1	1	0	2	1	2000	2600	20	3	3	8	1	61	1	21864	4.5	3
886	0	1	1	1	0	1	0	0	0	0	0	0	0	0	1	0	0	0	0	0	1	1	1	4	5	0	2000	4	3	1	8	0	67	3	1732.5	4.5	3
888	0	0	1	1	0	0	1	0	1	1	0	0	1	0	0	0	0	0	1	0	1	0	0	2	3	900	800	21	3	0	4.5	2	71	1	6052.5	2.5	3
893	0	0	1	1	0	1	1	0	0	1	0	1	0	0	0	1	0	0	0	0	1	0	0	5	3	3500	0	20	3	0	5	1	67	2	4158	3	3
897	0	1	1	0	0	1	0	0	1	1	0	0	1	1	0	0	0	1	0	1	1	1	1	2	1	3000	2600	7	4	11	4	4	70	3	3832.5	6.5	3
900	0	1	1	1	0	0	0	0	0	0	0	0	0	0	0	1	0	0	0	1	1	0	1	5	2	6500	8000	3	3	2	8	2	64	3	9198	4.5	3
902	0	0	0	1	0	0	0	0	0	1	0	0	0	0	0	1	0	0	0	1	1	0	0	1	3	210	0	7	4	0	5	0	72	1	3285	3	3
903	0	1	1	0	0	1	0	0	0	1	0	0	0	0	0	0	0	1	0	0	1	0	1	4	1	0	0	6	3	0	-1	0	63	4	495	3	3
905	0	1	0	1	0	0	0	0	0	0	0	0	0	0	0	0	0	0	1	0	1	0	1	1	0	0	0	10	3	0	5	1	60	4	7998	4.5	3
906	0	0	1	1	0	0	0	1	1	0	0	1	0	0	0	1	0	0	1	1	1	0	0	4	3	2700	13000	6	4	5	5	1	50	1	23784	3.5	3
909	0	1	1	0	0	0	1	0	1	1	0	1	1	0	0	1	0	1	0	1	1	1	1	5	2	500	3000	17	3	4	5	3	70	3	7164	4.5	3
910	0	0	0	0	0	1	0	0	0	1	0	0	0	0	0	0	0	0	0	0	1	0	0	1	4	13108	0	12	4	0	8	0	75	1	4158	3	3
917	0	1	1	1	0	1	0	0	0	0	0	0	1	0	0	0	0	0	1	0	0	1	1	3	3	2000	2000	0	3	0	6	0	53	1	10080	4.5	3
920	0	1	1	0	0	1	0	0	0	1	0	0	1	0	1	1	0	0	0	0	1	0	0	2	1	300	500	10	3	0	4	1	64	4	1732.5	2.5	3
924	0	0	1	0	0	1	0	0	0	0	0	0	1	0	0	0	0	1	0	0	1	0	0	2	2	2600	400	6	3	0	6	0	67	1	1732.5	5.5	3
926	0	0	0	0	0	1	0	0	0	1	0	0	0	0	0	1	0	0	0	1	1	0	1	5	3	1800	0	8	3	1	7	1	72	1	2662.5	3	3
929	0	1	1	1	0	1	0	0	0	1	0	0	0	1	0	0	0	0	0	1	1	1	1	2	4	6908	700	6	3	1	5	0	67	2	824	5.5	3
934	0	1	1	0	0	0	0	0	0	0	0	0	0	0	0	0	0	0	0	0	0	1	0	3	2	1500	3000	7	4	0	7	0	49	2	0	9	3
935	0	0	1	0	0	0	0	0	0	1	0	0	0	0	0	0	0	0	0	0	1	0	0	2	1	500	13000	2	4	1	5	0	69	3	1732.5	7.5	3
938	0	1	1	0	0	1	0	0	0	1	0	0	0	0	0	0	0	0	0	0	0	1	1	5	3	7000	6000	6	3	0	5	0	56	2	0	5	3
942	0	0	0	0	0	0	1	0	0	0	0	0	0	0	0	0	0	0	0	0	1	0	0	1	1	5000	2000	7	4	1	5	1	58	4	1732.5	3.5	3
943	0	1	1	0	0	0	0	0	0	0	0	0	0	0	0	1	0	0	0	0	0	0	0	2	4	200	0	14	4	0	7	0	66	1	0	2	3
945	0	1	1	1	0	0	0	0	0	0	0	0	1	0	0	0	0	0	0	0	1	1	1	4	2	5300	300	0	3	0	5	2	67	4	1732.5	4.5	3
947	0	1	1	0	0	1	0	0	1	1	1	0	1	0	0	1	0	0	0	1	1	0	1	2	5	615	200	8	3	4	5	1	76	1	956	1.5	3
952	0	0	1	1	0	1	0	0	0	0	0	1	0	0	0	0	0	0	1	0	1	0	0	3	2	1000	1000	1	3	2	6	0	73	1	3342	3	3
954	0	1	1	1	0	0	1	0	1	1	0	1	1	1	0	0	0	0	0	1	1	0	1	5	2	0	26000	2	3	1	6	0	55	3	1095	6.5	3
958	0	1	1	0	0	1	0	0	0	0	0	1	1	0	0	0	0	0	0	1	1	1	1	2	2	1000	0	6	3	0	5	1	68	2	1637.5	5	3
960	0	0	1	1	0	0	0	0	0	0	0	1	0	0	0	0	0	0	0	0	0	0	0	2	3	6600	0	3	4	0	7	0	70	1	0	2	3
961	0	0	0	0	0	1	0	0	0	0	0	1	1	0	0	0	0	0	0	1	1	0	0	1	3	1600	2850	7	3	7	8	0	79	4	2632.5	8.5	3
962	0	1	1	0	0	0	0	0	0	0	0	1	0	0	0	0	0	0	1	1	1	1	1	7	2	5000	2000	2	3	0	7	2	58	4	15582	7	3
963	0	1	0	1	0	0	0	0	0	0	0	1	0	0	0	0	0	0	0	1	1	1	1	1	3	6700	30300	14	2	3	6	1	68	1	3832.5	5.5	3
965	0	1	1	0	0	1	1	0	0	0	0	0	1	0	0	1	0	0	0	0	1	1	0	2	2	5000	9000	6	3	0	6	4	71	4	1485	5	3
977	0	1	1	1	0	0	0	0	0	0	0	1	0	0	0	1	0	0	1	1	1	1	1	2	2	1400	0	16	3	4	9	0	71	1	19278	3.5	3
978	0	1	1	0	0	0	0	0	0	1	0	1	0	1	1	1	0	0	0	1	1	1	1	5	2	3000	1000	1	3	10	5	2	62	3	8452.5	4.5	2
979	0	0	0	1	0	1	1	0	0	1	0	0	0	0	0	0	0	0	0	1	0	0	0	3	5	2450	0	10	5	4	6	1	72	2	600	3.5	2
981	0	1	1	0	0	1	0	0	1	0	0	1	0	0	0	0	0	0	0	1	1	0	0	2	4	600	0	10	3	4	11	0	59	1	4458	2	2
984	0	1	1	1	0	0	0	0	0	0	0	0	0	0	0	0	0	0	1	0	1	0	1	2	4	200	0	0	4	2	8	0	50	1	8142	3.5	2
985	0	1	1	1	0	0	0	0	1	0	0	0	0	0	1	0	0	0	0	1	1	0	1	2	4	12900	700	5	4	2	8	0	76	2	622	4	2
986	0	0	1	1	0	0	0	0	0	0	0	1	0	0	0	0	0	0	1	1	1	0	0	4	3	45900	7000	22	4	1	2	1	69	1	6570	2.5	2
987	0	1	1	0	0	1	0	0	0	0	0	0	0	0	0	0	0	0	1	1	1	1	1	2	4	3700	0	7	4	0	3	0	64	1	4212.5	0.5	2
993	0	1	1	1	0	1	1	0	1	1	1	1	0	0	1	0	0	0	1	1	1	1	1	2	3	7610	0	16	2	5	4	1	69	2	8092.5	3.5	2
999	0	1	0	1	0	1	0	0	0	1	0	0	1	0	0	0	0	1	0	1	0	0	1	1	2	7000	0	11	3	1	3	1	66	4	240	5.5	2
1006	0	0	1	0	0	1	1	0	0	0	0	0	1	0	0	0	0	0	0	1	1	0	1	2	2	200	600	24	2	6	3	0	67	1	6772.5	3	2
1008	0	0	1	1	0	1	1	0	0	1	0	1	1	0	1	0	0	1	1	1	0	0	0	2	4	5700	100	8	3	0	7	1	71	1	4360	5	2
1009	0	0	1	0	0	1	1	0	0	1	0	0	1	0	0	1	1	0	0	1	1	0	0	3	4	10300	1800	15	4	3	0	1	66	1	3832.5	3	2
1010	0	1	1	0	0	0	1	0	1	0	0	1	1	0	0	1	0	1	0	0	1	1	1	3	1	0	0	7	3	0	8	0	56	3	1485	2	2
1018	0	1	1	1	0	0	0	0	0	0	0	0	0	0	0	0	0	0	1	0	1	1	1	2	3	1200	0	10	3	4	5	1	67	2	4068	5	2
1019	0	1	1	0	0	0	0	0	0	1	0	1	0	1	0	0	0	0	1	1	1	0	1	2	2	3000	3000	13	3	3	7	2	63	4	24024	6	2
1020	0	1	1	1	0	0	1	0	0	1	0	1	1	0	0	1	0	0	0	0	1	0	1	4	2	3000	0	2	3	1	7	0	60	1	5544	3.5	2
1024	0	1	1	0	0	1	0	1	0	1	0	0	1	0	1	1	0	0	0	1	1	0	0	2	2	1300	95000	10	2	6	4	1	74	4	1395	3	2
1026	0	1	1	1	0	0	0	0	0	0	0	1	1	0	0	0	0	1	1	1	1	0	1	2	3	19000	0	22	3	0	4	4	65	2	5255	4.5	2
1029	0	0	1	1	0	1	0	0	1	0	0	1	0	0	0	1	0	0	1	1	0	0	0	2	6	9000	0	18	4	9	6	1	76	1	10560	1	2
1033	0	1	1	0	0	1	0	0	0	0	0	0	1	0	1	0	0	1	0	0	1	1	1	2	2	13000	3800	17	4	0	8	2	56	3	1732.5	3	2
1037	0	1	1	1	0	1	1	1	1	1	0	1	1	0	1	1	0	1	0	1	1	0	1	3	2	200	0	7	2	0	8	0	71	1	2424	0	2
1044	0	0	1	1	0	1	0	0	0	0	0	1	0	0	0	0	0	0	0	0	0	0	0	2	4	12000	400	9	3	0	9	0	73	2	0	2.5	2
1045	0	1	0	1	0	1	0	0	0	0	0	0	0	0	0	0	0	0	1	0	1	0	0	2	2	0	20000	3	3	0	6	0	55	2	3532.5	2.5	2
1049	0	0	1	0	0	1	0	0	0	1	0	0	0	0	0	0	0	1	0	0	1	0	0	2	2	4500	0	4	3	0	8	0	71	2	462	5.5	2
1050	0	0	1	0	0	1	0	0	0	0	0	0	1	1	1	1	0	1	0	0	1	1	0	3	2	0	0	15	2	0	5	0	67	3	990	5.5	2
1052	0	0	1	0	0	0	0	0	0	0	0	0	0	0	0	1	0	0	0	0	1	0	0	3	2	0	0	19	1	1	7	1	82	3	1732.5	2	2
1055	0	1	1	1	0	1	1	0	0	0	0	0	1	0	0	1	0	0	0	1	1	0	1	2	3	9200	600	13	1	5	5	0	71	1	824	0	2
1057	0	0	1	1	0	0	1	0	0	1	0	1	0	0	0	0	0	0	1	0	1	0	0	5	2	3000	0	15	3	3	8	1	53	3	9384	5.5	2
1058	0	1	0	1	0	1	1	0	1	1	0	1	1	1	1	1	0	0	0	1	1	1	1	2	2	0	2000	8	3	1	6	1	54	4	570	5.5	2
1059	0	1	1	1	0	1	0	0	1	1	0	0	1	0	1	0	0	0	0	1	1	0	1	4	3	13000	0	7	5	0	6	1	63	4	6318	4.5	2
1061	0	1	1	1	0	0	0	0	0	0	0	0	0	0	0	1	0	0	0	0	0	1	1	5	3	800	1000	15	5	13	5	1	51	1	0	3.5	2
1063	0	1	1	0	0	0	0	0	1	1	0	1	1	0	0	1	0	0	0	0	1	1	1	3	2	25000	11000	6	4	2	8	3	54	4	462	5.5	2
1064	0	1	1	0	0	1	1	0	0	1	0	0	1	0	1	0	0	0	0	1	1	1	1	1	2	21500	7500	5	3	0	5	4	68	3	6772.5	5.5	2
1070	0	1	1	0	0	1	0	0	1	0	0	1	1	0	1	1	0	0	0	1	1	1	1	3	3	3500	4400	20	2	0	8	1	57	3	6037.5	4.5	2
1072	0	0	1	1	0	1	1	0	0	0	0	0	1	0	0	0	0	0	0	0	0	0	1	3	2	500	5000	9	2	2	8	1	61	1	0	2.5	2
1074	0	1	1	0	0	1	0	0	0	0	0	1	0	0	1	1	0	0	0	1	1	0	1	5	2	1000	1600	15	4	2	4	0	61	2	6772.5	5	2
1075	0	1	1	0	0	1	0	0	0	0	0	1	0	0	0	0	0	0	0	1	1	0	1	5	2	0	0	17	2	2	6	0	58	3	10878	4.5	2
1079	0	1	1	0	0	1	1	0	1	1	0	1	0	1	1	1	0	0	1	1	1	0	1	5	2	10500	0	13	3	1	3.5	5	66	3	3450	2.5	2
1080	0	0	1	1	0	1	0	0	0	0	0	0	1	0	0	0	0	0	0	0	1	0	0	2	2	15000	15000	6	3	0	7	0	64	4	4158	4	2
1081	0	1	1	0	0	0	0	0	0	0	0	0	0	0	0	0	0	0	0	0	1	0	1	2	3	4200	400	3	4	1	8	0	71	2	1732.5	2	2
1083	0	0	1	1	0	1	0	0	0	0	0	0	1	0	0	0	0	0	0	0	1	0	0	3	3	11300	21300	15	2	1	7	1	58	3	1782	7.5	2
1084	0	1	1	1	0	0	0	0	0	0	0	0	0	0	0	0	0	0	1	0	1	1	1	4	2	3500	0	0	4	6	6	1	68	4	2932.5	7	2
1086	0	1	1	1	0	1	0	0	0	1	1	1	1	0	0	1	0	0	0	1	0	0	1	6	3	2200	0	26	1	9	6	0	59	1	6720	5	2
1088	0	0	1	1	0	1	1	0	0	0	0	0	1	0	0	0	0	0	1	0	1	0	0	2	3	8100	200	7	2	2	5	2	65	1	2182.5	4.5	2
1090	0	0	1	1	0	1	1	0	1	0	0	1	1	0	0	1	1	0	1	1	0	0	0	6	3	2200	0	25	2	14	3	0	55	4	15120	3	2
1092	0	0	0	1	0	0	0	0	0	0	0	1	0	0	0	1	0	0	0	1	1	0	1	2	5	2700	300	15	2	2	5	0	73	1	3288	1	2
1094	0	1	1	1	0	0	0	0	0	0	0	1	0	0	0	1	0	1	1	1	0	0	1	2	4	4150	50	15	4	4	7	0	71	1	20160	2	2
1098	0	0	1	1	0	1	1	0	0	1	0	0	1	0	1	1	0	0	1	1	1	0	0	2	2	6800	0	9	3	2	7	0	64	1	6498	4.5	2
1099	0	0	1	1	0	0	0	0	0	0	0	1	0	1	0	0	0	0	1	1	1	1	0	2	2	800	4180	4	3	10	3	2	48	2	7104	8	1
1102	0	1	1	1	0	0	0	0	0	0	0	1	0	0	0	1	0	0	1	0	1	1	1	2	0	0	0	9	3	8	4	2	67	1	6052.5	5.5	1
1104	0	0	0	1	0	1	0	0	0	1	0	1	1	0	0	1	0	1	0	1	1	0	0	1	2	14350	3900	17	3	13	4	0	68	1	2628	0	1
1112	0	1	1	1	0	1	0	0	0	1	0	0	1	0	1	0	0	0	0	1	1	1	1	3	1	0	0	7	3	4	5	0	54	2	890	6	1
1114	0	1	1	1	0	0	0	0	0	1	0	1	1	0	0	1	0	0	1	1	1	0	1	4	3	36900	37000	5	3	7	9	1	67	4	9558	7.5	1
1117	0	0	1	1	0	0	0	0	0	1	1	1	0	0	0	1	0	1	1	0	1	0	0	2	3	2100	1000	15	2	11	8	0	61	1	8358	2.5	1
1121	0	1	1	1	0	0	0	0	1	0	0	1	0	0	0	1	0	0	0	1	1	1	1	3	2	0	1700	18	3	14	3	1	54	3	2292.5	3.5	1
1122	0	1	1	1	0	1	1	0	1	1	1	1	1	0	1	1	1	1	1	1	1	0	1	2	4	3560	20	21	4	15	3	0	82	1	8976	3	1
1130	0	1	1	0	0	0	0	0	0	1	0	0	0	0	0	1	0	0	1	0	0	1	1	4	4	2060	500	7	3	1	6	0	61	2	13440	4.5	1
