# Supplementary material for: Development and validation of a risk prediction model for activities of daily living dysfunction in stroke survivors
Source: Front Neurol. 2025 May 30;16:1529724. doi: 10.3389/fneur.2025.1529724 (PMC12164166; doi:10.3389/fneur.2025.1529724)
Supplement: Supplementary file 4 [file Data_Sheet_4.CSV]

	diagnosis	gender	marry	rural	hip	hibpe	diabe	cancre	lunge	hearte	psyche	arthre	dyslipe	livere	kidneye	digeste	asthmae	memrye	vgact_c	mdact_c	ltact_c	drinkl	smokev	family_size	hchild	fcamt	tcamt	cesd10	satlife	pain	sleep	act	age	edu	totmet	memeory	srh
1017	0	1	1	1	0	1	0	0	0	0	0	0	0	0	0	0	0	0	0	0	1	0	1	2	1	600	100	8	3	2	3	0	68	2	1732.5	3.5	2
679	0	1	1	1	0	0	0	0	0	0	0	0	1	0	0	0	0	0	1	1	0	1	1	4	3	350	65	8	5	0	4	1	56	3	3960	5.5	5
129	1	1	1	1	0	1	0	0	1	1	0	0	1	1	0	0	1	0	0	0	1	0	1	3	3	6500	0	17	3	1	7	0	72	2	1732.5	4.5	2
930	0	1	0	1	0	1	1	0	0	0	0	0	1	0	0	0	0	0	0	0	0	0	1	6	4	2700	0	17	4	0	4	0	79	3	0	4.5	3
471	1	1	1	1	0	1	0	0	0	0	0	1	1	0	0	0	0	0	0	0	1	0	1	2	3	0	400	30	1	2	1.5	0	59	3	3960	4.5	1
299	1	1	1	1	0	0	0	0	1	0	0	0	1	0	0	0	1	0	0	0	1	0	1	2	4	900	360	9	3	0	4	0	72	3	742.5	1	1
270	1	0	1	1	0	0	0	1	0	0	0	1	1	1	0	1	0	0	0	1	1	1	0	2	3	2600	1200	30	2	5	5	0	66	1	6772.5	3.5	2
597	1	0	1	0	0	0	1	0	0	1	0	1	1	0	0	1	0	0	1	1	1	0	0	3	1	0	0	11	3	10	6	2	53	2	10972.5	6.5	2
330	1	0	1	1	0	1	0	0	0	1	0	1	0	0	1	1	0	0	1	1	1	0	0	2	5	5380	500	20	3	15	5	0	74	2	4152.5	4.5	2
37	1	1	1	0	0	1	1	0	0	0	0	0	0	0	0	0	0	0	0	0	1	0	1	2	2	9466	600	17	3	0	4.5	0	65	3	5544	4	4
729	0	0	1	0	0	0	0	0	0	0	0	1	0	0	0	1	0	0	1	1	1	0	0	3	4	7000	800	11	2	14	5	0	49	1	8437.5	5	3
878	0	0	0	0	0	0	0	0	1	1	0	1	0	0	0	1	0	0	0	0	1	0	0	1	2	4210	0	18	4	8	8	0	76	1	1732.5	4	3
485	1	0	0	0	0	1	0	0	0	1	0	1	1	0	0	0	0	0	0	1	1	1	0	1	4	8100	4795	8	3	0	6	1	79	3	2332.5	5	4
874	0	1	1	0	0	0	0	0	0	0	0	1	0	0	0	0	0	0	1	1	0	0	0	5	3	6000	0	10	3	4	6	0	58	4	20160	6	3
382	1	1	1	1	0	1	0	0	0	0	0	1	0	0	1	1	0	0	1	0	1	0	1	2	2	6300	2000	12	3	4	5	0	63	1	4612.5	1.5	5
975	0	0	1	0	0	1	1	0	0	0	0	1	1	0	0	0	0	0	0	1	0	0	0	3	2	2000	0	0	4	3	10	2	56	3	900	4	3
801	0	0	1	1	0	1	1	0	0	0	0	1	0	0	1	0	0	0	0	0	0	0	0	4	1	0	0	6	3	1	6	0	67	1	0	4.5	3
852	0	1	1	1	0	1	1	0	0	0	1	1	1	1	1	1	0	0	1	0	1	1	1	5	2	200	0	3	3	0	9	0	65	1	8358	3.5	3
931	0	1	1	1	0	1	0	0	0	0	0	0	0	0	0	0	0	0	0	0	0	0	1	2	3	800	0	0	3	0	8	0	64	3	0	4.5	3
326	1	0	0	1	0	1	0	0	1	1	0	0	0	0	0	1	1	0	0	0	1	0	1	5	3	11900	400	10	3	1	2	2	67	1	742.5	1	2
1123	0	1	1	1	0	0	0	0	0	0	0	1	0	0	0	0	0	0	1	0	0	0	1	3	4	515	0	18	2	0	5	0	78	1	3840	1.5	1
554	1	1	1	0	0	0	0	0	0	0	0	1	0	0	0	0	0	0	0	1	1	1	1	2	4	6500	1500	16	3	5	3	1	68	1	3150	2.5	2
111	1	1	1	1	0	0	0	0	1	0	0	0	0	0	0	0	0	0	0	0	1	0	1	2	3	6400	600	10	3	0	10	0	73	1	742.5	0	3
532	1	0	0	0	0	1	0	0	0	1	0	1	1	0	0	0	0	1	0	1	1	1	0	1	2	1300	2700	19	3	3	3.5	2	79	4	3652.5	6	3
556	1	1	1	1	0	0	0	0	1	0	0	1	1	0	0	0	0	1	1	1	1	0	1	6	2	0	0	14	3	14	4.5	1	78	1	12372.5	0	2
889	0	1	1	1	0	1	1	0	0	0	0	0	1	0	0	0	0	0	0	0	1	1	1	3	2	24500	0	7	3	1	7	1	58	2	495	2.5	3
343	1	0	1	1	0	1	0	0	0	0	0	0	0	0	0	0	0	0	0	1	1	0	0	8	4	24620	0	5	4	5	5	0	62	1	7644	4.5	2
582	1	1	1	0	0	0	0	0	0	0	0	0	0	0	0	1	0	0	1	0	1	1	0	3	2	0	3000	6	3	2	5	2	41	2	13224	6	2
40	1	0	0	1	0	1	0	0	0	1	1	0	1	0	0	1	0	1	0	0	0	0	0	2	4	900	100	24	4	7	7	0	71	1	0	3	3
537	1	1	1	1	0	1	0	0	1	0	0	0	1	0	0	1	0	0	1	1	1	0	1	6	2	1000	0	14	3	0	9	0	64	2	8844	4.5	3
375	1	1	0	1	0	1	0	0	1	0	0	1	0	1	1	1	0	0	0	0	1	1	1	1	2	0	0	30	1	14	0.5	0	64	1	990	3.5	1
248	1	0	0	0	0	1	0	0	0	0	0	1	1	0	0	0	0	0	1	1	1	0	0	3	4	4400	900	24	4	2	4	1	67	1	22200	0.5	3
378	1	1	1	1	0	1	0	0	1	0	0	1	0	0	0	0	0	0	0	0	1	0	1	10	3	400	200	14	3	2	9	0	66	3	5544	0	1
39	1	1	1	1	0	1	0	0	0	1	0	0	0	0	1	1	0	1	0	0	0	0	1	2	2	800	300	18	4	10	5	0	62	3	0	5.5	3
435	1	0	0	0	0	1	0	0	0	1	0	1	0	0	0	0	0	0	0	0	1	0	1	5	3	1100	600	15	3	0	6	1	70	1	1732.5	1.5	2
810	0	1	1	0	0	1	1	1	0	1	0	1	0	0	1	0	0	0	0	0	1	1	0	2	2	2200	2000	2	4	6	8	2	66	3	1732.5	4.5	3
526	1	0	1	1	0	1	0	0	1	1	0	0	0	1	0	0	1	0	0	1	0	1	0	2	2	1500	1000	14	4	1	6	0	75	2	300	5	3
642	1	0	1	1	0	0	0	0	0	1	0	1	0	0	1	1	0	0	0	0	1	0	0	2	4	510	200	25	2	9	1	0	80	1	462	5	1
1069	0	1	1	0	0	0	0	0	0	1	0	0	0	0	0	0	0	1	0	1	1	1	1	2	3	6000	4000	5	4	0	8	0	69	3	1972.5	5	2
22	1	0	1	1	0	1	0	0	1	1	1	1	1	1	1	1	0	0	0	0	0	0	0	2	3	4400	0	4	4	8	7	0	72	1	0	5	2
193	1	0	0	0	0	1	1	0	1	1	0	0	0	0	0	1	0	0	0	0	1	0	0	1	5	0	0	3	4	0	10	0	81	1	1732.5	0	5
499	1	0	1	1	0	0	0	0	0	0	0	1	0	0	0	1	0	0	0	0	0	0	0	2	2	650	1550	11	3	0	5	0	74	2	0	4	3
983	0	0	1	1	0	1	0	1	0	0	0	1	0	0	1	0	0	1	1	1	0	0	0	2	4	5900	100	8	4	11	7	2	66	1	11700	1.5	2
843	0	1	1	0	0	0	0	0	0	0	0	0	0	0	0	0	0	0	0	0	1	1	0	3	1	0	0	10	3	0	6	0	68	2	1732.5	1.5	3
465	1	1	1	0	0	1	0	0	0	1	0	0	0	0	0	0	1	0	0	0	0	0	1	4	2	300	4000	24	1	4	-1	0	63	1	0	4.5	1
996	0	0	1	1	0	1	0	0	0	1	1	0	0	0	0	0	1	0	0	0	0	0	0	9	6	39800	200	17	3	4	5	0	69	1	0	3	2
84	1	0	0	0	0	1	0	0	0	0	0	1	0	0	1	0	1	0	0	1	1	0	0	3	3	23400	0	23	4	4	6	2	73	1	3530	0	1
1053	0	0	1	1	0	1	0	0	0	0	0	0	1	0	0	0	0	0	0	0	1	0	0	2	6	10650	0	2	3	2	8	0	87	1	5544	4.5	2
252	1	1	1	1	0	1	0	0	0	0	0	1	0	0	0	0	0	0	0	0	1	0	1	3	2	16800	1200	10	1	1	5	1	72	1	1732.5	0	3
733	0	0	0	0	0	1	0	0	1	0	0	1	1	1	1	1	0	0	1	1	1	0	0	1	3	2700	1300	17	3	9	6	3	71	1	8032.5	3.5	3
620	1	1	1	0	0	1	1	0	0	1	0	1	1	0	1	0	0	0	0	0	1	0	1	3	1	0	0	4	2	3	7	0	51	3	1732.5	5	1
557	1	1	1	1	0	0	0	0	0	1	0	1	1	1	1	1	0	0	1	1	1	0	1	2	2	600	0	24	4	7	2	1	64	2	16338	5	2
287	1	1	1	1	0	1	0	1	1	1	0	1	1	1	1	0	0	1	0	0	1	0	1	6	4	3800	0	21	3	5	4	1	68	1	1732.5	1	1
614	1	1	1	0	0	0	0	0	0	0	0	0	0	0	0	0	0	0	0	1	1	0	1	2	4	4710	650	21	3	7	6	1	78	2	1662	1.5	1
329	1	0	1	0	0	1	0	0	0	0	0	1	1	0	0	1	0	0	0	1	1	0	0	4	3	1800	800	14	3	8	4	2	74	2	895	4.5	2
487	1	0	1	0	0	1	0	0	0	1	0	1	1	0	1	0	0	0	0	1	1	0	0	2	1	5000	106000	3	3	8	4	4	70	3	3832.5	5	3
855	0	1	1	1	0	0	0	0	0	0	0	0	0	0	0	1	0	0	0	0	0	1	1	2	2	0	100	6	3	0	5	0	71	1	0	2	3
851	0	1	1	1	0	1	0	0	0	1	0	1	0	0	1	1	0	0	1	0	0	0	1	2	4	27700	2400	3	3	0	7	0	85	1	5760	4	3
858	0	1	1	1	0	1	0	0	0	0	0	1	1	0	0	0	0	0	1	1	1	1	1	2	2	1200	10008	8	3	0	8	1	57	1	19222.5	5.5	3
619	1	1	0	1	0	1	0	0	1	0	0	1	0	0	1	1	0	0	0	1	0	1	1	1	1	0	2000	22	2	0	11	1	61	2	2100	2	1
576	1	1	1	1	0	1	0	0	0	0	0	0	1	0	0	0	0	0	0	0	1	0	1	2	2	7000	1500	5	3	0	10	0	72	3	4158	4	2
990	0	1	1	1	0	1	0	0	0	1	0	1	1	0	1	1	0	0	0	1	1	0	1	3	2	2400	6000	17	3	10	8	1	71	2	1557.5	1.5	2
1023	0	1	1	0	0	1	1	0	0	0	0	0	1	0	0	0	0	1	0	0	1	0	1	3	1	0	0	7	5	0	5	1	57	3	4158	6	2
316	1	0	1	1	0	0	0	0	0	1	0	1	1	1	1	1	0	1	0	0	0	0	0	2	5	5620	0	19	2	13	6	1	78	1	0	1.5	3
1082	0	0	1	1	0	1	0	0	0	0	0	1	0	0	0	0	0	0	1	0	0	0	0	2	4	3230	488	19	3	0	-1	0	74	1	2880	0.5	2
650	0	1	1	1	0	1	0	0	0	0	0	0	0	0	0	0	0	0	1	0	0	1	1	4	2	0	0	3	3	0	5	0	62	1	7680	4	5
1129	0	1	1	0	0	0	0	0	1	1	0	1	1	1	1	1	0	1	1	0	1	1	1	2	1	500	10000	5	3	0	8	3	77	4	3532.5	1.5	1
811	0	1	1	0	0	0	0	0	0	0	0	0	0	0	0	1	0	0	0	1	1	0	1	2	2	2900	200	3	4	0	10	1	58	2	12264	4.5	3
955	0	0	0	1	0	0	0	0	0	0	0	1	0	0	0	1	0	0	0	0	1	0	0	8	3	8800	0	21	2	9	4	1	64	1	4158	6.5	3
282	1	0	1	1	0	0	1	0	1	0	1	1	0	0	0	0	0	0	0	0	1	0	1	2	3	1350	200	20	3	15	4	0	69	1	1732.5	3.5	2
285	1	0	0	1	0	1	0	0	0	1	0	0	0	0	0	1	0	0	1	0	1	0	0	1	7	2200	0	17	3	2	4	1	87	1	5358	2	2
501	1	1	1	0	0	0	0	0	0	0	0	1	0	0	0	0	0	1	0	1	1	1	1	2	2	9000	4800	2	3	0	6	0	68	4	7038	4.5	3
511	1	0	0	0	0	1	0	0	0	1	0	1	0	1	1	1	0	1	0	0	1	0	0	2	4	1500	31000	26	2	9	6	0	77	1	1732.5	2.5	3
536	1	0	1	1	0	1	0	0	0	1	0	1	1	0	0	0	0	0	1	1	1	0	0	3	5	7800	100	6	5	6	3	1	72	1	11508	5	3
693	0	1	1	0	0	0	0	0	0	0	0	0	0	0	0	0	0	0	0	1	1	1	1	6	2	6666	1200	0	4	0	10	1	66	2	1892.5	2.5	4
988	0	0	0	1	0	1	0	0	0	1	0	1	0	1	0	1	0	0	1	1	1	1	0	1	5	2973	510	19	3	11	3	1	79	1	5632.5	4	2
737	0	1	0	1	0	1	0	0	0	0	0	1	0	0	0	0	0	0	0	0	1	1	1	1	0	0	0	6	3	0	5	1	55	1	742.5	0.5	3
1025	0	0	0	0	0	1	1	0	0	0	0	0	1	0	0	0	0	0	1	1	1	0	0	5	2	0	0	6	3	0	6	1	65	1	6832.5	4	2
29	1	0	0	1	1	0	0	0	0	0	1	1	0	0	0	1	0	0	0	0	1	1	1	5	1	0	0	17	4	2	4	1	69	1	198	4	1
838	0	1	0	1	0	1	0	0	0	0	0	0	1	0	0	0	0	0	0	0	1	1	1	1	3	9300	0	20	3	0	9	2	66	2	1732.5	5.5	3
233	1	1	1	1	0	1	1	0	0	1	0	1	1	1	1	1	0	1	0	0	1	1	1	2	2	650	1550	19	3	1	5.5	0	72	2	1732.5	2	1
573	1	0	1	0	0	1	0	0	0	1	0	1	0	1	1	1	0	0	0	1	0	0	0	3	3	3000	68500	10	3	6	2	2	69	4	560	4.5	2
369	1	1	1	1	0	1	0	0	0	1	0	0	1	0	0	1	0	0	0	1	1	1	0	2	3	5550	1000	13	4	0	6	0	74	2	2032.5	1	1
451	1	0	1	0	0	1	1	0	0	1	0	0	1	0	0	1	0	0	1	0	1	0	0	4	4	1500	0	7	3	1	4	0	73	1	3142.5	4	2
86	1	0	0	1	1	0	1	0	1	1	0	1	1	1	1	1	0	1	0	0	1	0	1	3	3	0	0	25	2	12	3	0	75	1	1732.5	0	1
327	1	0	1	1	0	1	0	0	0	0	1	1	1	0	0	0	0	0	1	1	1	0	0	2	3	4600	720	20	3	7	5	0	56	1	13912.5	3.5	2
355	1	0	1	0	0	0	0	0	0	0	1	1	1	1	0	1	0	1	0	0	0	0	0	2	2	300	100	26	2	15	4	0	58	4	0	6	2
812	0	1	1	0	0	1	0	0	1	1	0	1	0	0	0	0	0	0	0	0	1	1	0	2	3	1000	22000	2	2	10	8	2	64	4	4158	5	3
361	1	0	1	0	0	1	1	0	0	1	0	0	1	0	1	0	0	1	0	0	1	0	0	2	3	22500	900	16	3	1	3	1	64	2	742.5	4.5	2
758	0	0	0	1	0	1	0	0	1	1	0	1	1	0	0	1	1	0	0	0	0	0	0	3	3	2300	0	7	4	15	7	1	62	1	0	3.5	3
818	0	1	1	0	0	0	0	0	1	1	0	1	0	0	0	0	0	0	0	1	1	1	1	2	2	3120	0	3	4	2	4	2	71	4	3644	6	3
247	1	0	0	1	0	1	1	0	0	0	0	1	1	0	0	1	1	0	1	1	1	0	0	1	4	200	0	8	2	2	6	0	80	1	10357.5	1.5	4
751	0	1	1	1	0	1	0	0	0	1	0	1	0	0	0	1	0	0	0	0	0	0	0	5	5	200	0	9	4	3	6	0	72	1	0	5.5	3
219	1	1	1	1	0	1	1	0	0	0	0	0	1	0	1	0	0	0	0	1	1	1	1	3	2	7600	3300	13	4	4	8	0	67	1	2437.5	3	2
135	1	1	1	1	0	0	0	0	0	0	0	0	0	0	0	0	0	0	1	0	1	0	1	5	2	500	0	8	3	0	8	0	52	2	2852.5	3.5	2
1109	0	1	1	1	0	1	0	0	0	1	0	1	1	0	0	1	0	0	0	1	1	0	1	3	2	5000	0	5	3	0	5	1	54	2	9324	6	1
1108	0	1	1	1	0	0	0	0	0	1	0	1	0	0	0	1	0	0	0	0	0	1	0	7	2	0	25200	20	4	1	6	3	50	4	0	3	1
377	1	0	1	1	0	1	1	0	0	1	0	1	1	0	1	1	0	1	0	0	1	0	1	2	5	1200	0	20	3	2	4	0	73	2	1732.5	4.5	1
408	1	0	1	0	0	1	0	0	0	1	0	1	1	0	0	0	0	0	0	1	1	0	0	2	2	9000	4000	24	2	3	7	0	69	3	6772.5	3	3
912	0	1	1	0	0	1	0	0	1	0	0	1	1	0	0	0	1	0	0	0	1	1	1	2	2	3000	200	9	3	0	7	0	70	2	1732.5	4	3
467	1	1	1	1	0	1	0	0	0	1	0	1	0	1	0	1	0	1	0	0	1	1	1	4	3	33700	6200	28	3	9	4	1	60	1	1485	3	1
130	1	1	1	1	0	1	0	0	0	1	0	0	1	0	0	1	0	1	0	0	1	0	1	3	2	2900	300	10	3	2	8	0	67	3	462	4.5	2
359	1	0	0	0	0	1	0	0	0	1	0	1	1	0	1	1	0	0	0	1	1	0	0	1	4	1580	2200	24	3	5	3	1	72	1	1812.5	5	2
105	1	1	0	1	0	1	0	0	1	0	0	1	1	0	1	0	0	0	0	0	0	0	0	1	0	0	0	6	4	5	2	0	68	1	0	7	3
19	1	0	0	1	0	1	0	0	0	1	0	1	0	0	0	1	0	0	0	0	0	0	0	4	5	2300	0	6	5	6	8	0	78	1	0	0	2
273	1	0	1	1	0	1	0	0	0	1	0	0	0	0	1	0	0	0	0	0	1	0	0	2	2	300	600	21	4	0	5	0	74	1	1732.5	0.5	2
418	1	1	0	1	0	1	0	0	1	0	0	1	0	0	0	0	0	0	0	0	0	1	1	5	1	0	0	18	3	1	6	0	73	2	0	2	3
971	0	1	1	0	0	0	0	0	0	1	0	1	0	0	0	1	0	0	1	1	1	0	1	5	2	20	200	6	3	4	6.5	1	72	1	7222.5	3.5	3
543	1	0	1	0	0	1	0	0	1	1	1	0	0	0	1	0	1	1	0	1	1	0	0	2	2	100	26500	15	3	3	6.5	1	77	3	9198	3	3
419	1	1	1	0	0	1	0	0	0	1	0	1	0	0	0	0	0	0	0	1	1	1	1	2	2	19500	1100	18	5	1	10	2	76	2	9198	4	3
867	0	0	1	1	0	1	0	0	0	0	0	0	0	0	0	0	0	0	0	0	1	0	0	4	2	12400	0	6	3	1	8	1	70	1	4158	3.5	3
686	0	1	1	0	0	1	1	0	0	0	0	1	0	0	1	1	0	0	0	1	1	0	1	4	3	6890	0	1	4	4	5	3	71	1	996	4.5	4
403	1	1	1	1	0	1	0	0	0	1	0	0	0	0	1	0	0	0	0	1	1	0	1	2	4	4500	0	15	3	0	10	0	83	2	1812.5	5	3
749	0	0	1	1	0	1	0	0	0	0	0	1	0	0	0	0	0	0	0	0	0	0	0	4	5	3000	15000	1	5	0	8	0	56	1	0	4	3
587	1	1	1	0	0	1	1	0	1	1	0	1	1	0	0	0	1	1	0	1	1	0	1	2	2	13000	400	24	1	0	2	2	65	3	12264	4	2
16	1	0	1	1	0	1	0	0	0	1	0	1	0	0	0	0	0	1	0	0	0	0	0	2	5	2200	500	17	3	15	11	0	72	1	0	0.5	3
1103	0	0	1	1	0	0	0	0	0	0	0	0	0	0	0	0	0	0	1	1	1	0	0	2	2	3640	2000	26	3	14	7	1	63	1	18102	2.5	1
777	0	1	1	0	0	1	0	0	0	0	0	0	0	0	0	0	0	0	1	0	0	1	1	2	2	1200	4000	4	3	0	5	0	67	1	13440	4	3
1041	0	0	1	0	0	1	1	0	0	0	0	0	0	1	0	0	0	0	0	1	1	0	0	2	3	61000	0	14	3	8	6	0	78	2	2632.5	2.5	2
604	1	0	1	1	0	0	0	0	1	0	0	0	0	0	0	0	0	0	0	1	1	0	0	2	4	16500	0	16	4	7	3	0	60	1	824	4	2
634	1	0	1	0	0	1	0	0	0	0	0	0	0	0	0	1	0	0	1	1	1	0	1	2	3	500	10000	12	3	1	6	0	63	1	9198	0.5	1
664	0	1	1	1	0	0	0	0	0	0	0	0	0	0	0	0	0	0	0	0	1	1	1	3	2	1900	1300	12	3	0	7	1	51	2	4158	4	5
138	1	0	1	1	0	1	0	0	1	1	0	1	1	0	0	0	0	0	0	0	1	0	0	3	2	400	50	16	4	10	8	1	66	2	4158	3.5	1
719	0	0	1	1	0	1	1	0	0	1	0	0	1	1	1	0	0	0	0	1	0	0	0	3	3	6500	0	2	4	2	8	1	72	1	5760	2.5	4
500	1	0	1	0	0	1	0	0	0	1	0	1	1	0	1	0	0	0	0	1	1	0	0	2	2	7500	222000	7	3	4	5	0	69	2	7182	6.5	3
997	0	0	1	1	0	1	1	0	0	1	1	0	1	0	0	0	0	0	0	0	1	0	0	2	2	10500	0	25	3	1	3	1	57	1	742.5	6.5	2
761	0	0	1	0	0	0	0	0	0	0	0	0	0	0	0	0	0	0	0	1	1	0	0	5	0	0	0	3	3	1	6	2	67	3	3832.5	3	3
672	0	1	1	1	0	0	0	0	0	0	0	0	0	0	0	0	0	0	1	0	0	1	1	5	2	3000	0	8	5	0	4	0	51	2	13440	5	5
229	1	0	0	1	0	1	0	0	0	0	0	1	0	0	0	0	0	0	0	1	1	1	0	2	4	5800	500	22	4	13	2	0	66	1	2902.5	3.5	1
423	1	0	1	1	0	1	1	0	0	1	0	1	1	0	0	1	0	1	0	1	1	1	0	2	2	600	400	22	2	13	5	1	71	3	1642.5	4	2
991	0	1	1	1	0	1	1	0	0	0	0	0	1	0	0	0	0	0	0	0	1	0	0	3	3	8100	50	9	4	2	6	2	73	2	1732.5	6	2
421	1	0	1	1	0	1	0	0	1	1	0	1	0	0	0	1	0	1	1	0	1	0	0	3	3	3330	1120	10	5	5	8	1	67	2	13560	4	2
989	0	0	0	1	0	1	0	0	0	1	0	1	0	0	0	1	0	0	1	1	0	1	0	3	2	1130	50	9	4	10	4	0	74	1	7920	1.5	2
140	1	1	1	1	0	1	1	0	0	1	0	1	0	1	1	1	0	1	1	0	1	0	1	3	2	1000	0	14	1	9	4	0	64	3	4782	1.5	1
126	1	0	0	1	0	1	0	0	0	1	0	1	0	0	0	0	0	0	1	1	1	0	0	1	4	1400	0	17	4	1	8	2	74	1	4158	2	2
1095	0	1	1	1	0	1	0	0	0	0	0	1	0	1	0	1	0	0	0	1	1	1	1	2	2	800	3000	11	3	0	5	4	64	3	542	5.5	2
508	1	1	1	0	0	0	0	0	0	1	0	0	0	0	1	0	0	0	0	1	0	0	0	2	2	0	0	8	3	5	5	0	69	1	6720	3.5	3
628	1	1	1	0	0	1	1	0	0	0	0	0	1	0	0	0	0	0	0	0	1	0	1	2	1	1000	16000	8	4	2	8	0	76	1	1732.5	0.5	1
1016	0	1	1	0	0	1	0	0	0	0	0	1	0	0	0	1	0	0	0	0	0	0	0	6	3	0	0	1	5	4	10	2	68	1	0	0.5	2
271	1	1	1	0	0	1	0	0	0	1	0	1	0	0	1	1	0	0	0	0	1	0	1	2	4	9600	0	9	3	0	5	0	73	3	1732.5	6	2
1030	0	1	1	1	0	1	0	0	1	1	0	0	1	0	1	0	1	0	1	1	0	1	1	2	2	2300	4000	6	3	3	5	1	71	3	8880	4	2
577	1	0	1	0	0	1	0	0	0	1	0	0	1	0	0	0	0	1	0	1	1	0	0	2	3	800	6900	12	3	0	7	1	69	1	3276	1.5	2
512	1	0	0	0	0	1	0	0	0	1	0	0	1	0	0	1	0	0	0	1	1	0	0	1	2	11650	500	15	4	3	5	1	68	1	2332.5	0	3
1048	0	1	1	0	0	1	1	0	1	1	0	0	0	0	0	0	0	0	0	0	1	0	1	3	2	12000	48000	7	3	0	7	1	60	4	1237.5	5.5	2
504	1	0	1	1	0	1	0	0	1	1	0	1	1	0	0	1	0	0	0	1	1	0	0	2	2	3000	6000	6	5	11	5	0	61	2	3832.5	6	3
457	1	1	1	0	0	0	0	0	0	0	0	1	1	0	0	0	0	1	0	0	1	1	1	2	4	1700	400	11	3	3	4	0	58	2	1732.5	3.5	2
358	1	1	0	0	0	1	0	0	1	1	0	1	1	1	1	0	1	0	0	0	1	1	1	1	3	24300	500	19	2	2	3	2	78	3	1732.5	4	2
785	0	1	1	1	0	1	0	0	0	0	0	0	0	0	0	1	0	0	0	0	1	1	1	2	1	800	2000	0	4	0	6	0	52	3	5544	4.5	3
724	0	1	1	1	0	0	0	0	0	0	0	1	0	0	0	0	0	0	1	0	1	0	1	2	2	5400	450	17	3	1	8	2	58	2	17598	5.5	3
127	1	1	1	0	0	1	1	0	0	0	0	0	1	0	0	0	0	0	0	0	1	0	1	4	6	4800	5000	18	4	9	4.5	0	57	3	1732.5	3	2
645	1	0	0	1	0	1	0	0	0	0	0	1	1	0	0	0	0	0	0	0	1	0	0	1	4	2850	0	25	3	7	1	1	78	1	1732.5	4.5	1
41	1	1	1	0	0	0	0	0	0	0	0	0	1	0	0	1	0	0	1	0	1	0	1	2	3	129036	0	3	4	0	8	1	64	3	2212.5	4.5	2
876	0	1	1	1	0	1	0	0	0	1	0	0	1	0	0	0	0	1	0	0	1	0	0	2	3	8500	1100	11	4	0	8	0	70	1	4158	5.5	3
927	0	1	1	0	0	1	0	0	0	0	0	1	0	0	0	0	0	0	0	0	0	1	0	2	2	10000	0	0	4	1	7	0	57	4	0	3.5	3
885	0	1	0	1	0	0	1	0	0	0	0	1	0	0	1	1	0	0	1	0	1	0	1	1	0	0	0	19	4	9	6	0	63	1	13758	2.5	3
840	0	1	1	0	0	0	0	0	0	0	0	1	0	0	0	0	0	0	1	0	1	0	1	7	3	2200	2700	20	3	0	5	0	69	3	5598	4.5	3
548	1	1	1	0	0	1	1	0	0	1	0	0	0	0	0	1	0	0	0	0	1	1	1	6	4	20600	0	6	3	1	6	1	63	3	1732.5	5.5	3
305	1	0	0	1	0	1	1	0	0	1	0	1	1	0	0	1	1	1	0	0	0	0	0	5	4	5720	7000	15	4	0	6	0	71	3	0	1	5
809	0	1	1	1	0	0	0	0	0	0	0	1	0	0	0	0	0	0	0	0	1	1	1	2	2	1000	1500	10	3	1	6	1	67	1	990	4.5	3
413	1	0	0	1	0	0	0	0	0	1	0	1	0	0	0	0	0	0	1	1	0	0	0	3	2	1400	0	18	4	2	3	1	73	1	5040	2	3
1071	0	0	1	1	0	1	1	0	1	1	0	1	0	0	0	0	1	0	0	1	0	0	0	2	3	600	0	13	3	0	7	0	56	1	2100	4	2
1065	0	1	1	1	0	1	1	0	0	0	0	0	1	0	0	0	0	0	1	0	1	1	1	3	4	3300	50	20	2	0	2	0	75	3	6502.5	4.5	2
309	1	1	1	1	0	1	0	0	0	0	0	1	0	0	1	1	0	0	0	0	1	1	0	2	3	18800	2000	12	2	8	8	1	72	2	1732.5	5	3
1089	0	1	1	1	0	1	0	0	0	0	0	0	0	0	0	0	0	0	0	1	1	0	0	2	2	4400	20200	9	4	1	7	1	68	3	6258	4	2
1118	0	1	1	1	0	1	1	0	0	0	0	1	1	0	0	1	0	0	1	1	1	0	1	2	4	900	400	15	3	5	6	0	67	4	8212.5	2	1
441	1	0	1	0	0	0	0	0	0	1	0	1	1	1	0	1	0	1	0	0	1	0	0	2	2	5000	0	7	3	12	4	5	78	3	1732.5	5.5	2
856	0	1	1	1	0	1	0	0	0	0	0	0	0	0	0	0	0	0	0	0	0	1	1	3	2	1000	500	11	3	0	5	1	72	2	0	0.5	3
117	1	0	1	1	0	1	0	0	0	1	1	1	0	0	1	1	1	0	0	1	1	0	0	2	3	2400	200	22	1	10	1	1	69	1	5058	4	2
969	0	0	1	0	0	1	0	0	0	1	0	1	1	0	0	0	0	0	1	1	1	0	0	3	2	4500	0	0	3	4	6	2	60	3	2010	6.5	3
470	1	0	0	1	0	1	1	1	1	1	1	1	1	1	1	1	0	1	0	0	0	0	0	1	3	5950	200	22	3	0	6	0	68	1	0	2.5	1
1078	0	1	1	0	0	1	1	0	0	1	0	0	1	0	0	0	0	0	0	0	1	0	1	6	4	2300	900	6	3	0	6	0	68	3	5544	8	2
562	1	1	1	0	0	1	0	0	1	1	0	0	1	0	1	0	0	1	0	0	1	1	1	2	2	7500	222000	1	4	3	6	0	68	4	1732.5	5	2
336	1	1	1	1	0	1	0	0	0	1	0	1	1	0	1	1	0	0	1	1	1	1	1	2	2	4000	4000	14	3	7	4.5	2	56	3	14664	5.5	2
798	0	1	1	1	0	1	0	0	1	0	0	1	1	0	0	0	0	0	1	1	1	0	1	2	2	19400	0	10	4	0	10	2	67	3	8388	5	3
766	0	1	1	0	0	1	1	0	0	1	0	0	1	0	0	0	0	0	1	1	1	0	1	3	3	8000	0	0	4	0	8	0	60	3	19278	7	3
349	1	1	0	0	0	0	0	0	0	0	0	0	0	0	0	1	0	0	0	0	1	0	0	1	2	5000	0	16	3	1	5	1	81	4	1732.5	1.5	2
898	0	0	1	1	0	0	0	0	0	0	0	0	0	0	0	0	0	0	1	1	1	1	0	5	2	7950	500	5	3	0	5	1	49	3	6172.5	6	3
72	1	0	1	1	0	1	0	0	0	1	0	1	1	0	0	1	1	0	0	1	1	0	0	2	2	3500	300	20	3	6	4	0	74	1	3832.5	0.5	2
894	0	0	1	0	0	0	0	0	1	1	0	1	1	0	0	1	0	0	0	0	1	1	0	3	2	3000	20000	5	3	8	5	2	61	3	1237.5	8	3
590	1	1	1	0	0	1	1	0	1	1	0	1	0	0	1	1	1	0	0	0	1	0	1	2	2	7000	3500	6	3	8	5	1	68	2	1732.5	4.5	2
932	0	1	0	1	0	1	0	0	0	0	0	1	1	0	0	1	0	0	0	0	1	0	1	1	6	2600	60	19	3	5	9	0	72	3	742.5	4	3
474	1	0	0	0	0	1	1	0	0	1	0	0	1	0	0	1	0	0	0	0	1	0	0	2	2	900	0	12	3	1	5	0	61	1	1732.5	3.5	1
168	1	0	1	0	0	0	1	0	0	0	0	1	1	0	0	1	0	0	0	0	1	0	0	5	2	1100	500	14	3	6	8	0	63	1	1732.5	5.5	2
1060	0	1	1	1	0	1	0	0	0	0	0	0	0	0	0	0	0	0	1	0	1	1	1	2	3	10000	5900	8	3	0	5	1	62	3	2190	6	2
1000	0	1	1	1	0	1	0	0	0	0	0	0	0	0	1	0	0	1	1	1	1	1	1	3	2	2000	1900	17	2	0	9	1	54	2	12936	4.5	2
976	0	1	0	1	0	0	0	0	0	0	0	0	0	0	0	0	0	0	0	1	1	1	1	1	0	0	0	7	3	2	6	1	63	1	3832.5	4	3
455	1	0	1	1	0	0	0	0	1	0	0	1	1	0	0	1	1	1	1	0	1	1	0	2	3	500	0	17	2	2	3	0	69	1	7492.5	2	2
994	0	0	0	1	0	1	0	0	1	1	0	1	0	0	0	0	0	0	0	0	1	0	0	2	5	2000	0	4	3	6	8	0	63	1	4158	3	2
356	1	0	1	1	0	0	1	0	0	0	0	1	0	0	0	1	0	0	0	0	0	0	0	4	2	600	200	22	3	2	5	1	55	1	0	3.5	2
625	1	0	1	0	0	1	1	0	0	1	0	1	1	0	0	1	0	0	0	1	1	1	0	5	2	0	0	11	3	6	2	2	50	1	6772.5	4	1
234	1	0	0	1	0	1	0	0	0	0	0	0	0	0	0	0	0	0	0	0	1	0	0	2	6	2510	0	9	4	0	-1	0	81	1	1732.5	1	1
484	1	0	0	0	0	1	0	0	0	0	0	1	0	0	0	0	0	0	0	0	0	0	0	1	4	250	0	11	4	3	6	1	80	1	0	0	4
121	1	0	1	0	0	0	0	0	0	0	0	0	1	0	0	0	0	0	0	0	0	0	0	3	1	0	0	4	3	1	5	0	61	3	0	6	2
73	1	0	1	0	0	1	1	0	0	0	0	1	1	1	0	0	0	0	0	0	1	0	0	2	2	6500	1600	10	4	4	3	0	66	1	1732.5	0	2
539	1	1	1	0	0	0	0	0	1	0	0	0	0	0	0	0	1	0	0	0	1	1	1	2	2	1480	430	28	2	3	5	0	68	1	1732.5	2.5	3
553	1	0	1	1	0	0	0	0	0	0	0	0	0	0	0	0	0	1	0	0	1	0	1	4	2	300	0	14	3	11	7	0	59	2	5544	4	2
15	1	1	1	0	0	0	0	0	0	1	0	1	1	0	0	0	0	1	0	0	0	1	1	2	4	9300	40000	13	3	5	7.5	0	83	4	0	2.5	4
966	0	1	1	1	0	1	0	0	0	0	0	1	1	0	0	0	1	0	0	0	0	1	1	3	2	2000	1300	12	3	0	8	0	69	3	0	4.5	3
294	1	0	1	1	0	1	1	0	0	1	0	0	1	1	1	1	0	0	1	1	1	0	0	2	3	2300	400	17	3	8	5	1	67	1	5295	7	1
62	1	1	1	1	0	0	0	0	1	1	1	1	0	0	0	1	1	1	1	0	1	1	1	4	2	0	22400	11	3	2	3	0	52	3	8932.5	5.5	3
390	1	0	1	0	0	1	1	0	1	1	0	1	0	0	0	1	0	0	0	1	1	0	0	2	4	9000	1400	16	3	4	5	0	79	1	3832.5	3	3
644	1	0	0	1	0	0	1	0	0	0	0	0	1	0	0	0	0	1	0	1	1	0	0	1	4	11500	0	8	3	3	9.5	2	68	1	10878	3.5	1
35	1	0	1	1	1	1	0	0	0	0	0	0	1	0	0	0	0	1	0	0	0	0	0	3	4	270	430	15	3	0	7	1	71	2	0	3	5
381	1	1	1	1	0	1	0	0	1	1	0	1	1	1	0	0	1	0	0	1	1	0	1	2	1	2100	100	13	2	9	10	1	75	2	564	3.5	1
1021	0	1	1	0	0	0	0	0	0	0	0	0	0	0	0	1	0	0	1	1	1	1	1	3	1	0	0	12	2	1	6	2	53	4	9652.5	7	2
77	1	0	1	0	0	1	0	0	1	0	0	1	1	0	0	0	0	1	1	0	0	0	0	4	2	11000	800	20	2	0	5	1	57	1	4200	3.5	2
1028	0	0	1	0	0	1	0	0	0	1	0	0	0	0	0	0	0	0	0	1	1	0	0	7	5	2800	0	4	4	0	4	1	58	1	1042.5	2.5	2
697	0	0	0	0	0	0	0	0	0	0	0	1	0	0	0	0	0	0	0	0	1	0	0	1	3	3600	0	3	3	1	7	1	82	1	594	4	4
1046	0	1	1	1	0	1	0	0	0	0	0	1	1	0	0	0	0	0	0	1	0	0	1	2	3	600	0	17	3	0	4	0	80	2	2100	2.5	2
665	0	1	1	1	0	1	1	0	0	0	0	0	0	0	0	1	0	0	1	0	1	1	1	2	3	200	650	4	4	0	8	2	70	2	5685	4	5
31	1	0	1	0	0	1	1	0	0	1	0	0	1	0	1	1	0	0	0	0	0	0	0	2	1	0	5030	30	1	1	5	0	63	4	0	4	1
549	1	1	1	1	0	0	1	0	0	0	0	0	0	1	0	0	0	0	0	0	1	1	1	3	2	4500	0	1	3	0	7	0	57	4	66	5.5	3
767	0	1	1	0	0	1	0	0	0	0	0	0	1	0	0	0	0	0	0	1	1	1	1	3	1	0	35000	4	3	3	6	2	55	4	3832.5	6	3
743	0	1	1	1	0	0	1	0	1	1	1	1	1	1	0	1	1	1	0	0	1	1	1	2	2	0	5000	10	3	2	5	0	62	1	462	1.5	3
28	1	1	1	1	0	1	0	0	0	0	0	0	0	0	1	0	0	1	0	0	1	0	1	2	3	3700	10000	24	3	6	3	0	76	1	4158	2	1
951	0	0	1	1	0	0	0	0	0	0	0	0	1	0	0	1	0	0	0	1	1	0	0	2	3	1500	1000	6	3	1	2	0	57	1	1892.5	4.5	3
148	1	0	0	1	1	1	1	0	0	0	1	1	1	1	1	0	0	0	0	0	1	0	0	4	5	1680	300	18	4	13	4	0	75	2	330	5	1
797	0	1	1	0	0	0	0	0	1	0	0	0	0	0	0	0	1	0	1	0	1	0	1	2	2	6500	1600	3	4	0	5	1	68	1	4830	4.5	3
982	0	0	0	1	0	0	0	0	0	0	0	1	0	0	0	1	0	0	0	1	0	0	0	1	7	2300	800	7	5	11	1	0	79	1	160	0.5	2
1096	0	0	1	1	0	1	0	0	0	0	0	0	0	0	0	0	0	0	1	1	1	0	0	6	1	0	10000	14	3	1	4	1	51	3	16852.5	4.5	2
572	1	1	1	1	0	1	1	0	1	1	0	1	1	0	0	1	0	0	0	0	1	1	1	2	2	2200	0	15	2	10	6	1	58	3	1584	6.5	2
284	1	0	0	1	0	0	0	0	0	0	0	0	0	0	0	0	0	0	0	1	1	0	0	1	2	11000	200	14	3	2	4	0	63	3	3832.5	6	2
334	1	0	1	1	0	0	1	0	1	0	0	1	0	0	0	1	1	0	1	1	1	0	0	2	3	10500	0	27	3	11	1	2	68	1	2750	4.5	2
921	0	0	1	1	0	1	0	0	1	0	0	0	0	0	0	0	1	0	0	1	1	0	0	3	2	1200	0	11	2	0	10	0	72	1	3276	0.5	3
268	1	1	1	1	0	1	0	0	1	0	0	1	0	0	1	1	1	0	1	0	1	1	1	3	3	3640	200	21	2	13	3	0	54	1	9918	3	2
93	1	0	1	1	0	1	1	0	1	1	0	1	0	1	1	1	0	0	1	0	1	0	0	2	1	2000	0	27	4	13	3	1	67	1	9720	3.5	1
959	0	1	1	1	0	1	0	0	0	1	0	0	1	1	0	0	0	1	0	1	1	1	0	2	3	1000	220	8	3	0	6	0	74	3	655	3	3
300	1	1	0	0	0	0	1	1	1	1	1	1	1	1	1	1	1	0	1	0	1	0	1	1	2	1100	5300	21	1	4	4	0	71	1	14430	1	1
714	0	1	0	1	0	0	0	0	0	0	0	0	0	0	0	0	0	0	0	1	1	1	1	2	6	9050	0	9	4	2	5.5	0	78	3	2985	4.5	4
610	1	0	1	1	0	1	1	0	0	1	1	1	1	0	1	0	0	0	0	0	0	0	0	2	3	3000	1200	10	3	2	1.5	1	69	1	0	2	2
1062	0	1	1	0	0	1	1	0	0	1	0	1	1	1	1	0	0	0	0	0	0	0	0	2	4	3900	1000	13	3	0	5	0	69	4	0	3.5	2
241	1	0	0	0	0	1	1	0	0	0	0	0	1	0	0	1	0	0	0	0	1	0	0	2	2	2500	0	6	5	0	5	0	68	4	1732.5	4.5	1
33	1	1	1	0	0	1	0	0	0	0	0	1	0	0	1	1	0	0	0	0	1	0	1	3	2	2000	0	21	2	11	5	2	67	4	4158	6.5	1
1128	0	1	1	1	0	1	1	0	0	0	0	0	0	0	0	0	0	0	0	1	1	0	1	2	2	15000	15000	4	2	4	5	0	63	4	10878	5.5	1
437	1	0	1	1	0	1	0	0	0	0	0	1	1	0	0	0	0	0	0	1	1	0	0	2	2	600	100	7	4	8	7.5	1	73	1	2292.5	5	2
964	0	1	1	0	0	0	0	0	0	0	0	1	0	0	0	1	0	0	0	0	1	1	1	6	3	1850	500	0	4	0	5	2	69	4	1732.5	5.5	3
1047	0	0	1	1	0	1	0	0	0	1	0	0	1	0	0	0	0	0	0	0	0	0	0	2	3	600	0	8	3	0	7	0	72	2	0	0	2
217	1	1	1	0	0	0	0	0	0	0	0	0	1	0	0	0	0	0	0	0	1	1	1	2	2	500	11400	4	4	0	7	2	59	4	1732.5	5.5	2
792	0	0	1	0	0	1	1	0	0	0	0	0	1	0	0	0	0	0	0	1	1	0	0	5	2	1000	5000	9	4	1	6	1	66	3	2032.5	3.5	3
805	0	1	1	1	0	0	0	0	0	0	0	1	0	0	0	0	0	0	1	1	1	1	1	2	3	7320	1580	3	4	5	11	1	67	1	20212.5	2.5	3
108	1	0	1	1	0	1	0	0	0	0	0	1	0	0	0	0	0	0	0	0	0	0	0	3	2	5000	90	19	1	11	3	0	51	1	0	3.5	3
992	0	0	1	1	0	0	0	0	0	0	0	1	0	0	0	0	0	0	1	1	1	0	0	3	3	100	0	6	3	5	5	0	53	2	20212.5	4	2
1125	0	1	1	1	0	1	0	0	0	1	0	1	1	0	0	1	0	0	0	0	1	0	0	7	2	900	0	1	4	4	8	0	55	1	4158	1.5	1
1039	0	1	1	1	0	1	1	0	0	0	0	0	1	0	0	1	0	0	1	0	1	0	1	2	2	2000	0	13	3	0	5	2	56	3	10542	6	2
209	1	0	0	0	0	0	0	0	0	1	0	1	0	0	0	1	0	0	0	0	1	0	0	1	3	2000	0	25	3	1	2	0	86	1	198	2.5	2
338	1	0	1	0	0	1	1	0	0	1	0	1	1	0	1	1	0	1	0	1	1	0	0	2	1	0	0	17	5	7	4	0	56	3	1550	4.5	2
609	1	0	1	0	0	1	0	0	0	1	0	1	1	1	1	1	0	1	0	1	1	0	0	2	4	33500	300	10	4	5	5	2	57	2	2632.5	2.5	2
736	0	1	1	1	0	1	0	0	0	0	0	1	0	0	0	0	0	0	1	0	1	0	1	4	2	6650	0	8	3	4	9	2	52	2	4302	5	3
584	1	1	1	1	0	1	0	0	1	1	0	0	1	0	0	1	1	0	0	0	1	1	1	4	4	2500	0	6	3	1	9	0	70	1	1732.5	7.5	2
565	1	1	1	1	0	1	0	1	0	0	0	1	0	0	1	0	0	0	0	0	1	0	1	2	3	2800	500	7	3	10	7	1	66	1	1732.5	3.5	2
568	1	1	1	0	0	1	1	0	1	1	0	0	0	1	1	0	0	0	0	0	1	0	1	2	2	14000	1000	9	3	0	8	0	74	1	264	4	2
918	0	0	0	1	0	1	1	0	0	1	0	0	1	0	0	0	0	0	0	0	0	0	0	1	2	6000	0	17	4	0	6	1	64	1	0	4	3
711	0	1	1	1	0	1	0	0	0	0	0	0	0	0	0	0	0	0	1	0	0	0	1	3	5	2400	560	6	4	0	2	1	75	2	13440	4	4
434	1	0	1	1	0	1	0	0	0	1	0	0	1	0	0	1	0	0	0	0	1	0	0	6	4	12400	0	11	3	8	8	2	72	2	1732.5	3.5	2
768	0	0	1	0	0	1	1	0	0	1	0	0	1	0	0	0	0	0	0	0	0	0	0	3	2	0	0	10	3	2	6	0	63	4	0	6.5	3
201	1	1	1	1	0	1	1	0	0	0	0	1	1	0	0	0	0	0	0	0	1	0	0	2	4	11900	0	25	2	0	4	0	55	4	4158	0	3
354	1	0	1	1	0	1	1	0	0	1	1	1	1	1	0	1	0	1	0	1	1	0	0	2	2	400	0	29	4	6	5	0	53	1	655	2.5	2
357	1	1	0	0	0	1	1	0	0	0	0	0	1	0	0	0	0	1	1	1	1	1	1	1	1	50	35300	5	4	2	8	2	73	1	4732.5	6	2
956	0	1	1	1	0	1	1	0	0	1	0	0	1	1	1	0	0	0	1	1	1	0	1	7	2	300	0	7	3	2	8	3	68	1	2932.5	6	3
1131	0	1	1	0	0	1	1	0	0	0	0	1	1	1	1	0	0	1	0	0	1	0	0	2	2	7000	500	17	3	0	5	0	70	1	1732.5	3.5	1
514	1	1	0	1	0	1	0	0	0	0	0	0	0	0	0	1	0	0	0	0	0	1	1	1	4	3900	18000	11	2	0	9	0	79	2	0	4	3
116	1	0	0	1	0	1	1	0	0	0	0	0	1	0	0	0	0	0	0	0	1	0	0	2	9	23450	1290	7	4	3	9	0	73	1	5544	2.5	2
643	1	0	1	1	0	1	1	0	1	1	0	0	1	0	0	0	0	0	0	1	1	0	0	2	3	1180	0	6	3	0	6	0	72	1	4612.5	4	1
422	1	1	1	0	0	1	0	0	0	0	0	0	0	0	0	1	0	0	0	1	1	1	1	2	2	6730	0	6	3	0	9	1	59	3	4458	4	2
1051	0	1	0	0	0	1	1	0	0	1	1	0	1	0	0	1	0	1	0	1	0	0	1	3	1	0	2000	10	3	1	6	1	58	4	2100	3.5	2
890	0	1	1	1	0	1	0	0	0	0	0	0	0	0	0	0	0	0	0	0	1	0	0	3	5	8700	3000	4	4	0	6	1	70	2	1732.5	5	3
668	0	1	1	1	0	0	0	0	0	0	0	0	0	0	0	1	0	0	1	1	0	1	1	2	5	6800	1500	0	3	0	7.5	0	81	3	4140	4.5	5
439	1	1	1	0	1	1	0	0	0	0	0	1	1	0	0	1	0	1	0	0	1	1	0	2	2	2500	2500	13	3	3	4	0	67	2	1732.5	4.5	2
197	1	1	1	1	0	0	0	0	0	0	0	1	0	0	0	0	0	0	1	0	1	1	1	7	2	4400	0	19	3	15	4	2	63	1	9864	3	3
220	1	1	1	1	0	1	1	0	0	0	0	0	1	1	0	1	0	1	1	1	1	1	1	3	5	2030	900	16	3	0	8	2	67	2	15450	3	2
462	1	0	1	0	0	1	0	1	0	0	0	1	0	0	0	0	0	0	1	1	1	0	0	2	5	8030	130	26	4	8	3	2	73	1	5090	3.5	1
1126	0	0	1	1	0	0	1	0	0	0	0	0	0	1	0	1	0	0	0	0	1	0	0	2	2	2000	0	10	2	5	8	0	65	1	495	2	1
235	1	0	1	1	1	0	0	0	1	1	0	1	0	0	1	1	0	0	1	1	1	1	0	2	2	5000	0	23	2	3	4	2	58	3	15382.5	6.5	1
513	1	1	1	0	0	1	0	0	1	0	0	1	1	0	0	0	1	0	0	0	1	0	1	2	2	1500	10750	15	4	0	6	1	81	4	132	5	3
950	0	1	1	1	0	1	0	0	0	0	0	1	0	1	1	0	0	0	1	0	0	1	0	2	2	900	0	6	2	2	7	1	49	3	13440	5.5	3
173	1	0	1	1	0	0	0	0	0	0	0	0	0	0	0	0	0	0	0	0	0	1	0	2	1	0	0	12	5	7	1	0	50	1	0	4	2
83	1	0	0	1	1	1	0	0	1	1	1	1	0	1	1	1	1	1	0	0	0	0	0	2	5	0	0	27	1	11	1	0	88	1	0	1	2
857	0	1	1	0	0	1	0	0	0	0	0	0	1	0	0	1	0	0	0	1	1	1	1	3	1	200	17550	3	4	0	5	0	49	3	6258	6	3
407	1	0	1	0	0	1	0	0	0	1	0	1	0	0	0	1	0	0	1	1	1	0	0	5	1	0	0	16	3	6	4	2	63	2	5272.5	7.5	3
324	1	1	1	1	0	0	0	0	0	0	0	0	0	0	0	0	0	0	0	1	1	1	1	5	3	16000	0	8	3	2	4	0	66	1	1317.5	3	3
720	0	0	1	1	0	0	0	0	0	0	0	0	1	0	0	1	0	0	0	1	1	0	0	4	2	600	89000	1	3	1	6	4	54	3	7044	6	4
731	0	1	1	0	0	0	0	0	0	0	0	0	0	0	0	0	0	0	0	1	1	1	1	2	1	0	0	2	3	0	5.5	0	70	2	2292.5	6	3
185	1	1	1	1	1	0	0	0	1	0	0	1	0	1	1	1	1	1	0	0	1	0	1	2	3	1350	200	25	2	13	2	0	77	1	1732.5	3.5	1
615	1	0	1	1	0	1	1	0	0	1	0	1	1	0	0	1	0	0	0	0	0	0	0	6	2	0	0	25	1	12	3	0	54	1	0	0.5	1
765	0	1	0	0	0	1	0	0	0	0	0	0	1	0	0	0	1	0	0	0	0	0	0	1	3	4200	5000	8	3	0	5	1	80	2	0	1.5	3
180	1	0	1	0	0	1	1	0	1	1	1	0	1	0	0	1	0	1	0	0	1	0	0	3	4	7750	4000	23	3	0	6.5	0	67	1	1732.5	1.5	1
464	1	0	0	1	0	0	0	0	0	1	0	0	1	0	1	1	0	0	0	0	1	0	0	5	4	3000	3400	4	3	4	6	0	59	1	4158	3.5	1
674	0	1	1	1	0	1	0	0	0	0	0	0	0	0	0	0	0	0	1	0	1	0	1	6	3	4750	0	11	4	1	5	1	64	2	2852.5	3	5
1067	0	0	0	0	0	1	0	0	0	1	0	1	1	1	0	0	0	0	0	0	1	0	0	2	2	3000	15000	5	3	9	6	0	60	4	4158	5.5	2
493	1	1	1	1	0	1	0	0	0	1	0	1	0	0	1	1	0	1	1	1	1	0	1	2	4	11420	0	17	4	4	6	3	77	2	2812.5	0	3
675	0	1	0	0	0	0	0	0	0	0	0	0	0	0	0	0	0	0	0	0	0	0	1	1	4	5100	0	6	4	0	2	0	61	1	0	2.5	5
444	1	1	1	1	0	1	1	0	0	0	0	1	1	0	1	1	0	1	1	0	1	1	1	2	3	4500	3600	7	3	7	4	2	72	2	18984	3.5	2
167	1	0	1	1	0	1	0	0	1	1	1	1	1	0	0	1	1	0	0	1	1	0	0	4	5	1400	250	17	4	1	2	0	77	1	2842.5	1.5	2
49	1	0	1	0	0	1	1	0	1	1	1	1	1	1	1	1	1	1	1	1	1	0	0	3	3	6700	500	12	4	14	8	0	59	4	13518	4.5	2
1127	0	0	0	0	0	0	1	0	1	1	0	0	1	0	0	1	0	0	0	1	1	0	0	5	3	6000	600	0	4	0	8	0	65	3	5502	4	1
702	0	0	1	0	0	0	0	0	0	1	0	1	0	0	0	1	0	0	0	1	1	0	0	2	3	16900	222800	3	3	7	6	4	76	4	7644	8.5	4
673	0	1	1	1	0	1	1	1	1	1	1	1	1	1	1	1	1	1	0	1	1	1	0	3	2	500	0	3	4	0	7	0	53	2	9198	4.5	5
291	1	1	1	1	0	1	1	0	1	1	0	0	1	0	0	1	1	0	0	0	0	0	1	2	4	10600	1800	23	3	5	4	0	79	3	0	2	1
653	0	1	1	0	0	1	1	0	0	1	0	0	1	1	0	0	0	0	0	1	1	1	1	2	1	2500	1000	0	3	0	8	2	65	1	1395	6.5	5
1040	0	0	0	1	0	1	0	0	0	0	0	0	0	0	0	0	0	0	1	1	1	0	0	1	4	2000	0	5	3	1	5	0	72	2	3822	3	2
1120	0	0	1	0	0	1	0	0	0	1	0	1	0	0	0	1	0	0	0	1	1	0	0	2	4	6500	850	10	3	7	7	1	71	2	2292.5	4.5	1
741	0	1	1	1	0	0	0	0	0	0	0	1	0	0	0	0	0	1	1	1	1	1	1	3	2	6900	0	12	3	2	7	3	65	4	13912.5	5	3
1068	0	1	0	1	0	1	0	0	0	1	1	0	0	0	0	1	0	1	0	0	1	0	1	1	4	7800	300	19	1	0	6	0	76	2	3960	5	2
346	1	1	1	1	0	1	0	0	0	0	0	1	0	0	0	0	0	0	1	1	1	0	1	3	3	0	8800	18	3	3	5	0	53	2	8970	5	2
828	0	0	1	0	0	1	0	0	0	0	0	1	1	0	0	0	0	0	0	1	1	0	0	2	2	12500	100	14	2	0	5	0	68	1	2595	5.5	3
844	0	1	1	0	0	1	1	0	0	1	0	0	1	0	0	1	0	0	0	1	1	1	1	4	1	0	0	5	2	4	8	2	54	2	3832.5	6.5	3
56	1	0	0	1	0	1	0	0	0	1	0	1	1	1	0	0	0	0	0	1	1	0	0	2	2	2200	100	23	3	2	5	0	59	3	2292.5	3	1
25	1	0	1	1	0	1	0	0	0	1	0	1	0	0	1	1	0	0	0	0	1	1	1	2	3	61500	0	12	3	6	2	0	72	1	462	3	1
81	1	1	1	0	0	1	1	0	1	0	0	1	1	0	0	0	1	0	0	1	0	0	1	2	2	1000	1500	13	3	3	8	0	66	2	2100	5	2
472	1	0	1	0	0	1	0	0	0	1	0	0	1	0	0	0	0	0	1	1	1	0	0	2	2	1500	500	13	3	3	5	0	64	1	17272.5	4	1
1077	0	0	0	1	0	1	0	0	1	0	0	1	1	0	0	1	0	1	0	0	0	0	0	1	5	3500	300	6	4	1	8	1	78	1	0	2	2
494	1	1	0	1	0	1	1	0	0	0	0	0	0	0	0	0	0	1	0	0	1	0	1	2	1	1500	0	10	3	0	6	1	73	1	1732.5	1	3
734	0	1	1	0	0	0	0	0	0	0	0	1	1	0	0	0	0	0	1	1	1	1	1	2	3	14000	2000	6	3	0	8	0	63	1	1022	3	3
821	0	1	1	0	0	1	0	0	0	0	0	1	0	0	0	0	0	0	0	0	0	1	1	6	2	1500	0	6	2	0	5	0	66	2	0	5	3
715	0	1	1	0	0	0	0	0	0	0	0	0	1	0	0	0	0	0	0	0	0	0	1	2	5	11300	0	6	5	0	3	2	86	1	0	4.5	4
480	1	0	0	1	0	1	1	0	0	0	0	0	1	0	0	0	0	0	0	0	1	0	0	4	2	1500	1200	22	2	0	5.5	0	77	1	4158	3.5	4
104	1	1	1	1	0	1	1	0	1	1	0	1	1	1	1	1	0	1	1	0	1	1	1	2	2	1200	0	14	4	9	8	0	71	1	2295	3	3
3	1	0	0	0	0	1	1	1	0	1	0	1	1	0	0	1	0	1	0	0	0	0	0	4	5	9700	0	29	4	4	-1	0	85	1	0	2	3
179	1	1	0	0	0	1	1	0	0	1	0	1	1	1	1	1	0	0	0	0	1	1	1	1	1	0	0	19	2	6	6	0	57	2	495	4.5	1
659	0	0	1	0	0	1	0	0	0	0	0	0	1	0	0	1	0	0	0	1	1	1	0	2	1	5000	0	11	3	1	5	3	67	1	7704	2.5	5
161	1	0	1	1	0	1	1	0	0	1	0	0	0	0	0	0	0	0	0	0	1	0	0	2	3	1200	0	15	3	2	5	0	76	2	1732.5	3	2
384	1	1	1	1	0	1	0	0	0	0	0	0	0	0	1	0	0	0	0	1	1	1	1	2	2	23000	12000	16	5	3	8	0	57	1	3816	3	5
436	1	0	1	1	0	1	0	1	0	0	0	0	1	0	0	0	0	0	0	1	0	0	0	2	3	600	0	12	3	0	6	1	80	1	5040	1	2
913	0	0	1	0	0	1	1	0	0	0	0	0	1	0	0	0	0	0	1	1	1	0	0	2	2	6360	500	10	4	8	7.5	0	64	1	12078	2.5	3
260	1	1	1	0	0	1	0	0	1	0	0	0	1	0	0	0	0	0	0	1	0	0	1	3	1	1000	0	29	2	6	4	0	67	2	2100	5	3
717	0	1	1	1	0	0	0	0	0	0	0	1	1	0	0	0	0	0	1	1	1	1	1	2	2	54000	7000	5	4	0	5	2	68	3	8178	5	4
60	1	1	1	1	0	0	0	0	0	0	0	0	0	0	0	0	0	0	0	0	1	0	1	2	5	12550	300	6	5	0	4	0	74	2	1732.5	3.5	3
448	1	0	1	1	0	1	0	0	1	1	0	0	1	0	1	0	1	0	0	0	0	0	0	2	4	910	50510	11	4	3	7.5	0	79	1	0	2.5	2
488	1	1	1	0	0	0	0	0	0	0	0	0	0	1	0	1	0	0	1	1	1	0	1	3	1	300	1300	5	3	1	8	0	47	2	13912.5	4	3
181	1	1	1	1	0	1	0	0	1	1	0	1	1	1	1	1	1	1	0	1	1	0	1	2	1	10000	0	26	1	12	3	0	58	2	3504	2.5	1
510	1	1	1	0	0	0	0	0	1	0	0	0	1	0	0	0	0	0	0	0	1	0	1	2	2	30000	0	15	3	3	7	2	72	3	1732.5	2.5	3
133	1	1	1	1	0	1	1	0	1	0	0	1	0	0	0	1	0	0	0	0	0	1	1	7	3	2100	150	20	1	1	3	0	84	1	0	3	2
618	1	1	0	1	0	1	0	0	1	0	0	1	0	0	0	0	0	0	0	0	1	0	1	5	2	0	0	15	4	5	4	0	68	1	5544	3	1
428	1	0	0	0	0	1	0	0	0	0	0	0	1	0	0	0	0	0	0	0	1	1	1	2	3	9500	0	21	2	8	5	0	78	2	264	4.5	2
547	1	1	0	1	0	1	1	0	1	0	0	1	1	0	1	0	0	0	0	0	1	0	1	2	5	13900	700	7	4	3	6	0	71	1	1732.5	6	3
1034	0	1	1	0	0	1	0	0	0	0	0	0	0	0	0	0	0	0	0	1	1	0	1	2	2	4000	0	11	2	1	4	1	65	4	2595	2.5	2
279	1	0	1	0	0	1	1	0	0	1	0	1	1	1	1	0	0	0	0	1	1	0	0	4	1	100	3000	21	2	8	6	1	54	1	2292.5	5.5	2
834	0	0	1	1	0	1	0	0	0	1	0	1	0	0	1	0	0	0	0	0	1	0	0	3	2	0	10000	13	3	2	5	1	46	1	1732.5	5.5	3
676	0	0	0	1	0	1	1	0	0	0	0	1	1	0	0	0	0	1	0	0	1	0	0	2	5	10000	500	23	4	0	2	0	73	1	462	2	5
1101	0	1	1	1	0	0	0	0	0	0	0	1	0	0	0	1	0	0	1	1	1	0	0	3	2	500	3000	3	5	11	6	0	57	2	11142	5	1
611	1	0	0	1	0	1	1	0	0	1	1	1	1	0	0	0	0	1	1	1	1	0	0	1	2	2200	80	18	3	1	7	3	71	2	3642	4.5	2
841	0	0	1	0	0	1	1	0	0	0	0	1	1	0	0	0	0	0	0	0	0	0	0	5	3	17000	4500	3	3	0	8	0	67	2	0	3	3
915	0	0	1	0	0	1	0	0	0	1	0	0	1	0	0	0	0	0	0	1	1	0	0	5	2	1100	200	10	4	0	6	2	67	1	8478	4	3
150	1	0	0	1	0	1	1	0	0	1	0	1	1	0	0	0	0	0	0	0	1	0	0	5	2	960	0	10	3	4	6	0	66	1	1732.5	4.5	3
939	0	0	1	0	0	1	1	0	0	1	0	1	1	0	0	0	0	0	0	1	0	1	0	2	3	1600	241792	0	3	5	6	4	76	2	2100	4.5	3
169	1	0	0	0	0	0	0	0	1	1	1	0	1	0	1	1	0	0	0	1	1	0	0	1	2	900	200	19	2	4	4	3	61	1	1972.5	4	2
598	1	1	1	1	0	1	0	0	0	1	0	0	1	0	0	0	0	0	1	1	1	0	0	3	2	500	11800	6	4	1	7	3	50	3	20212.5	6	2
1031	0	1	1	0	0	0	0	0	0	0	0	0	1	0	0	0	0	0	0	0	1	1	1	2	2	6000	500	3	3	0	5	0	68	4	4158	3.5	2
891	0	1	1	1	0	0	0	0	0	0	0	0	0	0	0	1	0	0	1	1	0	1	1	4	2	0	0	6	2	3	6	0	52	1	16320	4	3
919	0	1	0	0	0	1	0	0	0	0	0	0	0	0	0	0	0	0	0	1	1	0	1	2	2	1200	1500	3	5	0	5	0	60	3	10344	4	3
530	1	0	1	0	0	0	0	0	0	0	0	1	0	0	0	0	0	0	1	1	1	0	0	2	4	6200	2400	8	3	0	7	1	75	3	10662.5	4	3
1107	0	0	1	1	0	1	1	0	0	1	0	1	1	0	1	0	0	0	1	1	1	0	0	9	2	14500	100	20	2	10	4	0	55	2	12546	5	1
1002	0	1	1	1	0	1	0	0	0	0	0	0	1	0	0	0	0	0	1	1	1	1	1	2	3	0	0	7	3	0	8	0	55	2	12018	2	2
91	1	0	1	0	0	1	1	0	1	1	0	1	1	0	1	0	1	1	0	0	1	0	0	2	3	2000	0	8	3	15	4	1	70	2	1732.5	5	1
164	1	0	1	1	0	1	0	0	0	1	0	1	0	0	0	0	0	0	0	0	1	0	0	2	5	1760	9000	12	3	10	10	0	74	2	3960	4	2
544	1	1	1	1	0	1	0	0	0	0	0	0	1	0	1	0	0	0	1	1	1	0	1	2	3	1200	1200	17	3	1	9	1	61	3	8364	4	3
479	1	1	1	1	0	1	0	0	0	1	0	0	0	1	0	0	0	0	0	0	0	0	0	4	2	0	0	9	4	8	6	0	68	2	0	2.5	4
51	1	1	1	0	0	1	1	0	0	1	0	1	1	0	0	0	0	0	0	0	1	0	1	2	4	800	0	22	1	0	4	0	68	2	4158	1	1
119	1	1	1	1	0	1	0	0	1	1	0	0	1	1	1	1	1	0	1	1	1	1	1	2	1	3000	2000	20	2	14	5	3	55	3	17358	5.5	2
1087	0	1	0	0	0	1	0	0	1	0	0	1	1	0	0	1	0	0	0	1	1	1	1	1	3	6500	0	7	5	0	6	1	54	3	1362	4.5	2
1003	0	1	1	1	0	1	0	0	0	0	0	0	1	0	0	0	0	0	0	1	1	0	1	6	2	5000	2080	4	3	0	8	0	59	3	8452.5	4.5	2
774	0	1	1	0	0	0	0	0	0	0	0	0	0	0	0	1	0	0	0	1	1	0	1	2	2	200	600	2	3	1	8	1	69	1	3832.5	4	3
759	0	1	1	1	0	1	1	0	0	0	0	0	1	0	0	0	0	0	0	1	1	1	1	2	3	4100	400	12	3	0	7	1	68	4	3832.5	5.5	3
928	0	0	0	1	0	1	0	0	0	1	0	1	0	0	0	1	0	0	0	1	1	1	1	1	3	8000	0	6	3	6	9	2	68	1	3832.5	3.5	3
973	0	0	0	0	0	1	0	0	0	1	0	0	1	1	0	0	0	0	0	0	1	0	0	2	3	4000	1000	5	4	2	5	2	79	3	264	5.5	3
89	1	0	1	1	0	1	1	0	1	1	1	1	1	1	1	1	1	1	0	0	0	0	0	3	5	0	0	7	3	14	2	0	70	1	0	5	1
533	1	0	1	1	0	0	1	0	1	1	1	1	0	1	1	1	1	0	1	1	1	0	0	2	1	800	350	8	3	3	8	0	54	1	4702.5	0	3
591	1	1	1	0	0	1	0	0	0	1	0	0	0	0	0	0	0	1	0	0	1	0	1	2	2	13000	800	6	3	1	8.5	0	69	3	1732.5	4	2
967	0	1	1	0	0	1	1	0	0	0	0	0	1	0	0	0	0	0	0	0	1	1	0	6	2	8000	150	15	3	1	5	1	70	3	1188	4	3
704	0	1	1	1	0	1	0	0	0	0	0	1	0	0	0	0	0	0	1	1	1	0	1	2	5	1700	0	0	5	2	6	0	76	1	10458	1.5	4
822	0	0	0	0	0	0	1	0	0	0	0	1	1	0	0	0	0	0	0	1	1	0	0	5	1	4000	0	1	3	1	6	2	61	3	3832.5	7	3
71	1	1	0	1	0	1	0	0	0	0	0	0	0	0	0	0	0	0	0	0	0	0	0	1	2	4400	0	24	2	7	0	0	66	1	0	4	2
1032	0	0	1	1	0	0	0	0	0	0	0	1	1	1	0	1	0	0	0	1	1	0	0	2	5	50	0	3	4	4	5	0	78	1	6444	2.5	2
315	1	0	1	1	0	0	1	0	0	1	0	0	0	0	0	0	0	0	0	0	1	0	0	6	1	0	0	9	3	0	5	0	61	2	4158	1.5	3
1038	0	0	1	0	0	1	0	0	0	0	0	0	1	0	0	1	0	0	0	1	1	0	0	2	4	4000	0	10	4	7	6	2	59	2	2632.5	3.5	2
414	1	1	0	1	0	1	0	0	1	0	0	0	0	0	0	0	0	0	0	0	1	0	1	1	2	2600	200	12	3	0	5	0	71	2	1732.5	6	3
842	0	1	1	0	0	1	0	1	1	0	0	0	1	0	0	1	0	0	0	0	1	1	1	2	1	1800	10000	5	3	1	7.5	1	62	4	1732.5	5.5	3
570	1	0	1	0	0	1	1	0	0	1	0	1	1	0	0	1	0	0	1	1	1	0	0	3	2	1000	60	25	2	14	10	0	56	1	6762	0.5	2
866	0	1	1	1	0	0	0	0	0	1	1	0	0	1	1	1	0	0	1	1	1	1	0	3	5	13900	400	6	4	2	6	2	69	3	21397.5	6.5	3
626	1	0	0	0	1	1	0	0	1	1	0	1	0	0	1	1	0	0	0	0	1	0	0	2	2	50000	200	19	2	4	4	2	58	4	1732.5	7	1
546	1	1	1	0	0	1	0	0	1	1	0	0	1	0	0	0	0	0	0	0	1	0	0	2	1	300	0	8	3	0	5	2	75	2	5544	6	3
1073	0	0	0	1	0	0	0	0	0	1	0	1	0	0	0	1	0	0	0	0	0	0	0	1	4	2900	0	19	3	2	3	0	79	1	0	3	2
806	0	1	1	1	0	1	1	0	0	0	0	1	1	0	0	1	0	0	1	1	1	0	0	2	3	1280	50	15	3	6	7	0	75	1	2812.5	0	3
574	1	1	0	0	0	1	0	0	0	0	0	0	0	0	0	0	0	0	0	1	1	1	1	6	4	21250	0	8	4	2	6	0	71	2	4758	4	2
896	0	1	1	0	0	1	0	0	0	0	0	0	0	0	0	1	0	0	0	1	1	0	1	2	2	3000	2000	2	3	0	7	2	74	4	4398	7	3
854	0	1	1	1	0	1	1	1	0	1	0	1	0	0	0	1	0	0	0	0	1	0	1	2	3	1020	800	6	3	0	5	1	77	1	1732.5	3	3
949	0	0	1	1	0	1	0	0	0	0	0	0	1	1	0	0	0	0	0	0	1	0	0	3	2	5900	150	19	1	4	5	2	64	2	462	6	3
980	0	1	1	1	0	1	0	0	1	1	0	1	1	0	1	0	0	1	1	0	1	1	1	3	3	3330	1120	4	3	9	9	0	68	2	17598	3.5	2
633	1	0	1	1	0	0	0	1	0	0	0	0	0	0	0	1	0	0	0	1	1	0	0	2	2	0	5000	6	4	0	3.5	1	72	2	1537.5	3.5	1
392	1	1	0	0	0	0	1	0	0	1	0	0	1	0	0	0	0	0	0	0	1	0	1	2	2	0	0	8	5	8	7	1	71	2	1732.5	3	3
281	1	0	0	1	0	1	0	0	0	1	0	1	0	0	0	0	1	0	0	0	0	0	0	2	6	4950	1100	14	3	5	5	1	77	1	0	2	2
1011	0	1	1	1	0	0	1	0	0	0	0	0	1	0	0	1	0	0	0	0	1	1	1	2	2	0	0	8	3	0	5	2	63	4	1237.5	6	2
968	0	1	1	1	0	0	0	0	0	0	0	1	0	0	1	0	0	0	0	0	1	1	0	2	3	550	0	7	4	2	10	0	78	3	1237.5	1	3
5	1	0	0	0	0	1	0	0	0	0	1	1	1	0	0	0	0	1	0	0	0	0	0	5	4	3500	0	15	4	3	4	0	82	1	0	0	2
1111	0	0	1	0	0	0	0	0	0	1	0	1	1	0	0	1	0	0	1	1	1	0	0	3	3	6000	1800	14	4	13	6	0	66	1	9637.5	4.5	1
492	1	1	1	0	0	0	0	0	0	1	0	0	0	0	0	0	0	0	0	0	0	0	1	2	2	2500	0	12	2	0	4	0	77	1	0	0.5	3
20	1	0	1	1	0	1	0	0	0	1	0	0	1	0	0	0	0	0	0	0	0	0	0	2	3	0	0	6	4	11	2	1	76	1	0	1.5	2
183	1	1	0	0	0	1	0	0	0	1	0	1	0	0	1	0	0	1	0	1	1	0	1	1	1	2500	0	12	3	6	6	1	55	3	3832.5	3	1
881	0	1	1	1	0	1	0	0	0	0	0	0	0	0	0	1	0	0	0	1	1	0	1	3	3	2000	0	6	3	4	6	0	55	1	10878	2.5	3
79	1	0	1	1	0	0	0	0	1	1	1	1	0	0	0	1	0	0	0	1	0	0	1	2	4	3560	6345	13	4	15	4	0	70	1	2100	1.5	2
871	0	0	1	1	0	0	0	0	1	1	0	1	0	0	0	1	0	0	1	1	1	0	0	3	3	18260	8600	23	2	10	5	0	65	1	12078	4.5	3
69	1	1	1	1	0	1	0	0	1	0	0	1	0	0	1	0	0	1	1	0	1	0	1	2	2	9000	1100	16	3	4	2	0	63	1	2332.5	1	2
754	0	1	1	1	0	1	0	0	1	0	0	0	0	0	0	1	0	0	0	1	1	0	1	5	3	0	0	12	5	4	6	0	55	1	6156	0	3
473	1	0	1	0	0	1	1	0	0	1	0	0	1	0	0	1	0	0	0	0	1	0	0	2	2	4000	100	18	3	3	3.5	0	67	2	5544	7.5	1
771	0	0	1	1	0	1	0	0	0	0	0	0	0	0	0	0	0	0	0	0	1	1	0	2	1	0	200	3	3	3	7	1	66	1	198	3.5	3
296	1	1	1	1	0	1	1	0	0	0	0	0	0	1	1	0	0	0	1	0	1	1	1	3	2	700	0	8	3	2	5	0	61	1	7998	5	1
141	1	1	1	0	0	1	1	0	1	1	0	1	1	1	1	1	1	1	0	0	0	0	1	2	5	9750	0	14	4	5	-1	0	71	3	0	4.5	1
132	1	0	1	1	0	0	0	0	1	1	0	1	0	1	1	1	0	0	0	0	0	0	0	2	4	15400	0	16	3	2	4	0	76	1	0	5.5	2
42	1	0	0	0	0	1	1	0	0	0	0	1	1	0	0	0	0	0	0	0	0	0	0	6	4	1450	0	11	3	13	6	0	69	1	0	2.5	2
635	1	1	1	1	0	1	1	0	0	1	0	1	1	0	0	1	0	1	1	0	1	0	0	3	5	1150	0	16	4	4	6	0	58	1	15172.5	7	1
800	0	0	1	0	0	1	0	0	0	0	0	0	1	0	0	0	0	0	0	1	1	0	0	2	2	3000	15600	6	4	0	8	3	68	3	3232.5	5.5	3
1091	0	1	1	1	0	1	1	0	0	0	0	1	1	0	0	0	0	0	1	1	1	0	1	6	3	11700	0	12	3	4	3	2	56	1	21084	1	2
933	0	1	1	1	0	1	1	0	0	0	0	0	1	0	0	0	0	0	0	0	1	1	1	3	3	8200	16900	2	4	0	8	2	56	2	1732.5	0.5	3
397	1	0	1	1	0	1	0	0	1	1	1	1	1	0	0	1	1	0	0	0	1	0	0	2	3	4840	0	14	5	15	4	2	68	1	462	1	3
264	1	0	0	0	0	1	0	0	0	1	0	1	0	0	0	0	1	0	0	0	0	0	1	5	4	1400	800	11	4	3	4	0	82	1	0	4	3
177	1	1	1	1	0	0	1	0	0	1	1	0	1	0	0	0	0	1	0	0	1	0	1	2	2	3800	0	18	4	0	8	0	76	3	4158	0.5	1
595	1	0	1	1	0	1	0	0	0	1	0	0	1	0	0	0	0	0	0	0	1	0	0	2	2	6000	2500	3	3	0	6	2	62	3	4158	4.5	2
1012	0	0	1	0	0	1	1	0	1	1	0	1	1	1	1	1	0	0	0	0	0	0	0	3	2	5500	0	13	3	11	5	0	60	4	0	5	2
368	1	1	1	0	0	0	1	0	0	0	0	0	1	0	0	0	0	0	0	0	1	0	1	4	2	0	0	1	3	3	7	0	70	3	4158	5	1
433	1	1	1	1	0	0	0	0	1	1	0	1	1	0	0	1	0	0	1	1	1	1	1	3	2	5800	21300	10	3	1	4	3	57	3	984	6	2
563	1	1	1	1	0	1	1	0	1	1	0	1	1	0	1	0	1	0	1	0	1	1	1	2	2	5400	200	5	3	8	3.5	1	66	1	15172.5	3	2
139	1	1	1	1	0	1	0	0	0	0	0	1	1	1	0	1	0	1	0	0	1	0	1	2	3	7300	200	22	1	12	8	2	76	2	1732.5	5.5	1
520	1	0	1	0	0	1	0	0	0	0	0	0	1	0	0	0	0	0	0	1	1	0	0	2	3	9500	0	4	4	0	4	0	67	4	9198	7	3
701	0	1	1	1	0	1	0	0	0	1	0	0	0	0	0	1	0	0	0	0	1	1	1	5	1	0	0	0	3	0	4	4	64	4	4158	4	4
320	1	0	1	0	0	1	0	0	1	1	1	1	0	0	1	1	0	1	0	1	1	0	1	2	2	100	0	18	2	12	8	0	66	1	2902.5	2	3
115	1	0	1	0	0	1	0	0	0	0	0	1	1	1	0	1	0	0	0	0	1	0	0	4	3	12000	0	10	3	5	4	0	68	1	1732.5	4	2
453	1	0	1	1	0	0	0	0	0	0	0	1	1	0	1	0	0	0	1	0	1	0	0	3	2	400	14100	25	2	6	3	2	50	2	8917.5	5	2
450	1	0	1	0	0	1	0	0	0	1	0	0	1	0	0	1	0	1	0	0	1	1	0	2	3	6100	10780	8	3	8	3	0	75	2	5544	6	2
705	0	0	1	1	0	1	1	0	1	1	0	1	1	0	1	0	1	0	0	1	1	0	0	2	5	1700	0	11	5	1	5	0	77	2	6772.5	0	4
396	1	1	0	0	0	1	0	0	0	0	0	1	1	0	0	0	0	0	0	1	1	1	1	1	2	9000	200500	1	3	3	8	3	65	1	4398	4	3
1056	0	1	0	1	0	1	0	0	0	0	0	0	1	0	0	0	0	0	0	0	0	1	0	1	4	800	0	11	4	0	11	0	74	1	0	6	2
218	1	1	1	0	0	1	0	0	0	0	0	0	0	0	0	0	0	0	0	1	1	0	1	3	4	8200	1000	9	3	2	10	0	76	2	3348	5.5	2
159	1	0	1	1	0	1	1	0	0	1	0	1	1	0	0	0	0	0	0	0	0	0	0	2	2	6000	710	19	3	7	7	0	62	1	0	5	2
773	0	1	0	0	0	0	0	0	0	0	0	0	0	0	0	0	0	0	1	1	1	0	1	1	1	0	0	8	3	0	10	0	63	2	3232.5	3	3
495	1	1	1	1	0	1	1	0	0	0	0	1	0	0	0	0	0	0	1	1	1	0	1	6	2	3250	1000	15	3	0	7	1	72	1	8058	2.5	3
109	1	0	1	1	0	1	0	0	0	0	0	1	1	0	0	0	0	1	1	1	1	0	0	5	3	1300	750	23	4	12	4	0	69	1	22200	4.5	3
688	0	1	0	1	0	0	0	0	0	0	0	1	0	0	0	0	0	0	0	0	0	0	1	2	9	2435	0	3	3	0	-1	0	120	1	0	7.5	4
519	1	0	1	0	0	1	0	0	0	0	0	0	1	0	0	0	0	0	0	1	1	0	0	3	2	7000	0	26	3	0	6	0	67	1	1972.5	2	3
624	1	1	1	0	0	1	1	0	0	1	0	0	1	1	0	0	0	0	0	0	1	0	1	3	2	20000	20000	9	3	2	2.5	3	70	4	1485	5	1
937	0	0	1	0	0	1	1	0	0	0	0	0	1	0	0	0	0	0	0	0	1	0	0	6	2	0	0	4	3	0	8	3	57	3	1732.5	5	3
393	1	1	1	1	1	1	0	0	0	0	1	1	0	1	1	1	0	0	1	1	0	0	1	4	2	600	0	8	3	8	6	0	54	2	17280	5	3
648	1	1	1	1	0	1	1	0	1	0	1	1	1	0	0	1	0	1	1	1	1	1	0	3	0	0	0	18	4	3	7	0	50	2	9702	4	1
895	0	0	1	0	0	1	0	0	1	1	1	1	1	0	1	1	1	1	0	1	1	0	0	2	3	6000	4000	6	4	14	8	0	67	1	4612.5	7	3
45	1	1	0	1	0	0	0	0	0	1	0	0	0	0	1	1	0	0	0	0	0	0	1	6	4	2600	0	18	4	3	2	0	78	1	0	2	2
112	1	0	1	1	0	0	0	0	0	0	0	0	1	0	0	0	0	1	0	1	0	0	0	2	2	1600	0	11	3	2	4	0	56	1	160	5.5	2
27	1	1	1	1	0	1	0	0	0	0	0	0	0	0	0	0	0	0	0	0	0	0	1	2	7	11240	0	6	3	1	5	0	85	2	0	0	1
222	1	0	1	1	0	0	0	0	0	1	0	0	0	0	1	0	0	0	0	0	1	0	0	6	1	1000	1500	23	3	1	4	0	65	2	2376	5	2
266	1	1	1	1	0	1	0	0	0	1	0	0	0	0	0	0	0	1	0	0	1	1	1	2	5	11350	1050	6	3	0	10	1	81	1	1237.5	1.5	3
158	1	1	0	0	0	1	0	0	0	0	0	0	0	0	0	0	0	0	0	0	1	0	1	2	1	0	0	10	3	0	8	1	78	4	1732.5	0.5	2
970	0	1	1	0	0	1	1	0	0	1	0	1	1	0	1	1	0	0	0	0	1	1	1	3	2	4500	0	1	3	4	7	2	64	3	1732.5	4.5	3
829	0	0	0	0	0	1	0	0	0	1	0	1	1	0	0	1	0	0	1	1	1	0	1	1	5	12600	17500	13	3	8	3	1	82	4	4952.5	5	3
386	1	0	0	1	0	1	0	0	0	1	0	1	0	0	0	1	0	0	0	0	0	0	0	2	4	12400	0	7	4	4	8	0	79	1	0	0.5	4
175	1	1	1	1	0	0	1	0	0	0	0	0	0	0	0	0	0	0	0	0	1	1	1	6	2	4000	0	0	4	1	7	1	62	4	1237.5	4.5	2
904	0	1	1	0	0	1	0	0	0	0	0	1	0	0	0	0	0	0	0	0	1	1	1	2	3	13000	3000	0	3	0	9	2	80	3	4158	1	3
261	1	0	1	1	0	1	1	0	0	1	0	1	0	0	0	0	0	0	0	0	0	0	0	2	5	6150	0	13	2	0	12	0	81	1	0	2.5	3
166	1	1	1	1	0	1	0	0	1	1	0	1	1	0	1	0	1	1	1	1	1	0	0	2	2	19000	200	13	2	4	4	0	66	2	16338	5	2
706	0	0	1	1	0	1	0	0	0	0	0	0	0	0	0	0	0	0	0	0	0	0	0	2	3	5060	0	3	4	0	8	0	69	1	0	3.5	4
340	1	0	0	1	0	1	1	0	1	1	0	1	0	0	0	1	1	1	0	1	1	0	0	1	3	8300	0	15	4	9	3	1	71	1	3832.5	2	2
92	1	1	0	1	0	1	1	0	1	1	1	1	1	0	1	1	0	0	0	0	1	1	0	1	2	0	0	26	1	13	6.5	2	70	1	1732.5	1.5	1
412	1	1	1	1	0	0	0	0	0	1	0	1	0	0	0	0	0	0	0	1	1	0	1	6	2	1300	0	6	3	0	10	0	60	3	1310	3	3
652	0	1	0	1	0	0	0	0	0	0	0	0	1	0	0	1	0	0	0	0	1	1	1	1	3	260	0	0	4	0	4	0	73	2	4158	5.5	5
99	1	1	1	1	0	1	0	0	0	1	0	1	0	0	0	0	0	0	0	0	0	0	1	6	6	16200	0	16	3	1	3	0	71	2	0	0	1
516	1	1	1	0	0	1	0	0	0	1	0	0	1	0	0	0	0	0	0	0	1	1	1	3	3	3000	68500	6	3	1	6.5	1	72	4	1237.5	3	3
128	1	0	0	1	0	0	0	0	1	0	0	1	0	0	0	0	0	0	0	0	1	0	1	1	1	80	0	12	4	11	2	1	74	1	330	2	2
869	0	1	1	1	0	1	0	0	0	1	0	1	1	1	0	1	0	0	0	0	1	1	1	2	5	13500	0	6	4	2	3.5	0	80	3	1732.5	5.5	3
820	0	1	1	0	0	1	1	0	0	0	0	0	1	0	0	0	0	0	1	1	1	0	0	2	3	9400	0	4	3	0	7	1	72	3	16852.5	5.5	3
637	1	0	1	1	0	0	0	0	0	0	0	0	0	0	0	0	0	0	0	0	0	1	0	2	2	6800	2500	15	3	6	4	0	70	1	0	5	1
793	0	1	1	0	0	1	1	0	0	0	0	0	0	0	0	0	0	0	0	0	1	1	0	5	1	0	0	2	3	1	8	2	70	3	1732.5	5.5	3
1097	0	1	1	1	0	1	1	1	0	1	0	1	1	0	1	1	0	0	0	0	1	0	1	4	2	0	0	16	3	1	4	0	67	1	1732.5	4	2
870	0	1	0	1	0	1	0	0	0	0	0	0	0	0	0	0	0	0	0	0	1	1	1	1	5	6000	0	7	3	0	9	0	78	1	1732.5	1	3
192	1	0	1	1	0	1	1	0	0	1	0	1	0	0	0	0	1	0	0	0	0	1	0	5	3	4055	0	15	3	3	6	1	75	1	0	2	5
85	1	0	1	1	0	0	0	0	0	0	1	0	0	0	0	1	0	0	0	1	1	0	0	2	4	5900	1150	26	2	11	2	0	70	1	9198	4	1
302	1	1	0	1	0	1	0	0	0	1	0	1	0	0	1	0	1	0	0	0	1	0	1	4	1	3100	0	10	2	10	7	0	67	2	1732.5	4.5	1
208	1	0	1	1	0	1	1	0	0	1	0	0	1	0	0	0	0	0	0	0	0	0	0	2	2	800	0	19	1	0	10	0	70	1	0	0	2
727	0	1	0	1	0	1	0	0	0	0	0	1	0	0	0	0	0	0	1	1	1	0	1	3	2	2350	600	22	3	12	5.800000191	1	67	2	2407.5	3	3
383	1	0	0	1	0	1	1	0	0	0	0	0	1	0	0	0	0	0	0	0	1	0	0	1	3	1260	0	4	3	6	6	1	73	1	4158	2.5	5
277	1	0	0	1	0	1	0	0	0	1	0	1	0	0	0	0	1	1	1	1	1	0	0	2	2	1300	0	16	3	7	7	1	67	1	6478	3	2
87	1	1	1	1	0	1	1	0	0	0	0	1	0	0	0	0	0	0	0	0	1	0	1	2	3	4600	5400	19	2	6	4	0	80	2	198	3.5	1
940	0	0	1	0	0	0	1	0	0	0	0	1	1	0	0	0	0	0	0	0	1	0	0	2	2	2000	3000	0	3	0	6	2	69	1	4158	4.5	3
503	1	0	0	0	0	1	0	0	0	1	0	1	0	0	1	1	0	0	0	0	1	1	0	1	4	2800	4100	5	3	0	2	1	84	3	4158	2.5	3
974	0	0	0	1	0	1	0	0	0	1	1	1	1	0	0	1	0	0	0	1	1	0	0	1	3	3300	100	21	2	2	3	3	66	2	902.5	4	3
788	0	1	1	1	0	1	0	0	1	0	0	0	1	0	0	0	0	0	1	1	1	0	0	2	1	5000	15000	6	3	1	6	1	67	1	22638	0	3
515	1	1	1	0	0	1	0	0	0	0	0	0	0	0	0	0	0	0	1	0	1	1	1	2	2	700	400	5	3	0	5	0	56	3	14430	6	3
687	0	1	1	0	0	1	0	0	0	0	0	1	0	0	0	0	0	0	1	0	1	1	1	5	2	1100	0	3	4	4	5	0	68	1	13252.5	0.5	4
312	1	1	1	0	0	1	1	0	0	0	0	0	1	0	0	0	0	0	0	1	1	0	1	5	1	0	0	11	3	0	3	1	73	2	1642.5	2.5	3
669	0	1	1	0	0	1	1	0	0	0	0	0	0	0	0	0	0	0	0	0	0	0	1	4	3	1500	550	6	4	0	7.5	0	76	3	0	4	5
58	1	1	1	1	0	0	0	0	1	0	0	0	1	0	1	0	0	0	0	0	1	0	1	2	3	470	800	14	3	0	-1	0	78	2	247.5	4	3
308	1	1	1	1	0	1	0	0	0	0	0	0	0	0	0	0	0	0	0	0	0	1	1	4	2	3500	0	14	3	0	9	0	54	1	0	3.5	3
1119	0	1	1	1	0	1	0	0	0	0	0	0	1	0	0	0	0	0	0	1	1	1	0	2	2	300	0	8	5	2	6	1	59	3	2562	5.5	1
1036	0	1	1	1	0	1	0	0	1	0	0	0	1	0	0	0	0	1	1	0	0	1	0	2	2	6300	1500	12	3	1	8	1	68	1	2400	4.5	2
342	1	0	1	0	0	1	1	0	0	0	0	1	0	0	0	0	0	0	0	0	0	0	1	4	5	5200	0	10	4	0	10	0	89	1	0	2	2
1124	0	1	1	0	0	0	0	0	1	0	0	0	1	1	0	0	1	1	1	1	1	1	1	6	2	3500	1500	17	3	12	8	2	56	2	7908	4	1
796	0	1	1	0	0	1	0	0	0	0	0	0	1	0	1	0	0	0	0	0	0	1	1	2	2	4450	27200	1	4	0	6	0	64	1	0	1.5	3
778	0	1	1	1	0	1	0	0	1	1	0	1	1	0	1	1	0	0	1	1	1	0	1	2	5	6100	30000	2	4	2	8	4	73	3	18558	5	3
122	1	1	1	1	0	0	0	0	0	0	0	0	1	0	0	0	0	0	0	0	0	1	1	3	2	1000	200	8	3	0	10	0	57	3	0	4	2
44	1	1	1	0	0	1	0	0	0	0	0	1	1	0	0	1	1	1	0	0	0	0	1	2	5	4500	800	18	2	0	8	0	68	1	0	1.5	2
944	0	1	1	0	0	0	1	0	0	0	0	1	1	0	0	0	0	0	0	0	1	1	1	6	3	300	0	6	3	1	6	1	66	3	742.5	6.5	3
1113	0	1	1	0	0	1	0	0	0	0	0	0	1	0	0	1	0	0	0	1	1	0	1	3	1	400	60000	2	3	2	6	0	52	4	2132.5	7	1
48	1	1	1	0	0	1	1	0	0	0	0	0	1	0	0	0	0	1	0	0	1	0	1	2	3	7500	3250	13	3	0	8	0	75	4	1732.5	8.5	2
100	1	1	1	0	0	1	1	0	0	0	0	1	0	0	0	0	0	0	0	0	1	0	1	6	1	0	0	12	4	0	9	1	83	1	264	3	4
313	1	0	1	0	0	1	0	0	0	0	0	0	0	0	0	0	0	0	0	1	1	0	0	4	3	8800	0	3	4	4	5	1	81	1	2562	1	3
232	1	0	1	1	0	1	1	0	0	0	0	1	1	0	0	0	0	0	0	0	1	0	0	5	2	18400	0	18	3	3	3	0	66	1	462	3.5	1
481	1	0	0	0	0	0	0	0	0	0	0	0	0	0	0	0	0	0	0	1	1	0	0	1	2	0	0	10	2	0	10	0	62	1	2632.5	2	4
360	1	1	1	1	0	1	0	0	0	0	0	1	1	0	0	0	0	0	1	0	0	1	1	2	2	1300	5000	19	2	8	5	0	64	3	13440	7	2
11	1	1	1	0	0	0	1	0	0	0	0	0	0	0	0	1	0	0	0	0	0	0	1	3	1	5000	3000	1	4	0	5	0	53	3	0	6	1
310	1	1	0	1	0	1	0	0	0	1	0	1	1	0	1	1	0	0	1	1	1	0	1	1	3	4300	0	27	5	6	3	1	82	1	9762	2	3
660	0	1	1	1	0	1	0	0	0	0	0	0	0	0	0	0	0	0	1	1	1	0	1	4	2	0	0	2	4	0	8	3	62	1	18798	1.5	5
823	0	0	0	1	0	1	0	0	0	0	0	1	0	0	0	0	0	0	1	0	1	0	0	1	3	2500	0	2	4	0	-1	0	72	2	1638	4	3
256	1	0	1	0	0	1	0	0	1	0	0	0	1	0	0	0	0	0	0	0	0	0	1	2	2	800	200	20	2	14	6	0	62	1	0	3.5	3
54	1	0	0	0	0	1	1	0	1	1	0	1	1	0	1	1	0	1	0	0	0	0	0	1	3	100	51000	29	1	8	2	0	78	4	0	5.5	1
146	1	0	1	0	0	1	1	0	0	0	0	1	1	0	0	1	0	0	1	1	1	0	1	2	2	900	0	20	2	8	4	0	57	1	16777.5	6	1
790	0	1	1	0	0	1	0	0	0	1	0	0	1	0	0	0	0	0	0	1	1	0	0	2	2	21000	0	17	3	2	5	1	63	3	3576	5.5	3
1093	0	0	1	1	0	1	0	0	0	0	0	0	0	0	0	1	0	0	0	1	0	0	0	2	2	5000	4500	7	3	2	6	1	54	1	1440	6.5	2
328	1	0	1	1	0	1	0	0	0	1	0	1	0	0	0	0	0	0	0	0	1	0	0	7	2	0	0	19	2	10	5	0	72	1	1237.5	5	2
6	1	0	1	1	0	1	1	1	1	1	1	0	1	1	1	0	0	0	0	0	0	0	0	2	2	300	100	23	3	7	-1	0	56	2	0	4	2
639	1	0	1	1	0	0	0	0	1	0	0	1	0	0	0	1	0	0	1	1	1	0	0	6	1	0	0	14	3	4	4	0	63	1	4932	5.5	1
710	0	0	1	0	0	1	0	1	0	1	0	1	1	0	1	0	0	0	0	1	1	0	0	3	1	0	0	3	3	0	6	3	67	4	9198	2.5	4
663	0	1	1	1	0	1	0	0	1	0	0	0	0	0	0	0	0	0	0	0	1	1	0	2	1	10000	23000	1	4	0	6	2	60	3	5544	5	5
250	1	1	1	1	0	1	0	0	0	0	0	0	0	0	0	0	0	0	0	0	0	0	1	2	3	4200	0	8	4	0	4	0	85	2	0	4.5	3
667	0	1	1	0	0	1	0	0	0	0	0	1	1	0	0	0	0	0	0	0	1	0	0	2	3	0	0	16	4	0	6	0	67	1	5544	1	5
258	1	1	1	1	0	1	0	0	0	0	0	1	0	0	0	1	0	0	0	1	1	0	1	2	2	800	300	22	1	2	5	0	62	1	12264	1.5	3
288	1	0	1	1	0	1	0	0	0	1	0	0	1	0	0	1	0	0	0	1	1	0	0	2	2	13000	0	10	3	1	-1	2	55	1	3172.5	3	1
941	0	0	1	0	0	1	1	0	0	0	0	0	1	0	1	1	0	0	0	0	1	0	0	3	1	0	0	1	3	2	6	1	62	4	1732.5	3.5	3
726	0	0	1	1	0	1	0	0	0	0	0	0	0	0	0	0	0	0	1	1	0	0	1	2	2	15000	4000	2	3	2	6	0	64	1	18480	7.5	3
1042	0	0	1	1	0	1	0	0	0	0	0	1	0	0	1	0	0	0	0	1	1	0	0	2	2	800	0	4	3	0	8	1	64	1	5598	3	2
1022	0	1	1	0	0	0	0	0	0	1	0	1	0	0	0	0	0	0	0	0	0	1	1	2	1	500	0	5	3	11	5	1	54	4	0	6.5	2
523	1	0	1	1	0	0	0	0	0	0	0	1	0	0	1	1	0	0	0	1	0	0	0	5	3	0	0	27	1	3	5	0	58	3	5760	5	3
1001	0	1	1	1	0	0	1	0	0	1	0	1	1	0	0	0	0	0	0	0	1	0	1	2	3	1200	0	13	3	0	5	0	73	3	1188	2.5	2
803	0	1	1	1	0	0	0	0	0	0	0	0	0	0	1	0	0	1	1	1	1	1	1	4	2	1500	3150	9	3	0	8	1	65	4	5184	8	3
198	1	1	1	0	0	1	0	0	0	0	0	0	1	0	0	0	1	0	0	0	1	0	1	4	2	0	0	1	3	0	8	0	64	3	1732.5	4	3
399	1	0	0	0	0	1	0	0	0	0	0	1	1	0	0	1	0	0	1	1	1	0	0	3	2	450	0	16	3	4	5	4	74	1	8032.5	2.5	3
567	1	1	1	1	0	1	1	0	0	1	0	0	1	0	1	0	0	1	1	0	1	1	1	2	3	6100	0	11	3	0	4	0	68	1	3622.5	1.5	2
182	1	1	1	1	0	1	1	0	1	1	0	1	1	1	1	1	0	1	1	0	1	1	1	2	2	5000	0	17	3	4	6	0	62	4	8544	6	1
936	0	0	1	0	0	0	0	0	0	0	0	0	0	0	0	0	0	0	0	1	0	0	0	2	3	7000	500	3	3	0	4	0	62	3	2100	5.5	3
61	1	0	1	1	0	1	0	0	0	0	0	1	0	0	0	0	0	0	0	0	0	0	0	5	1	0	0	22	5	2	11	0	73	2	0	0	3
348	1	0	1	0	0	1	0	0	0	0	0	1	1	0	0	0	0	0	0	0	1	0	0	3	2	8000	6000	12	4	1	2	1	54	3	1732.5	5	2
911	0	0	1	0	0	1	0	0	0	1	1	1	1	0	0	0	0	0	0	1	0	0	0	3	4	0	10	6	3	3	6	1	78	1	400	2.5	3
1115	0	0	1	0	0	0	0	0	0	0	0	0	1	0	0	1	0	0	0	1	1	1	0	2	2	4000	0	18	3	3	5	3	65	3	2190	6	1
65	1	1	1	1	0	0	0	0	0	1	0	0	1	0	0	0	0	1	1	1	1	0	1	4	2	0	1000	14	3	3	4	0	51	3	8032.5	2	3
712	0	0	1	1	0	1	0	0	0	0	1	0	0	0	0	1	0	0	0	1	1	0	0	2	2	240	100	6	3	4	7	1	66	1	2332.5	0	4
757	0	1	1	1	0	0	0	0	0	1	0	1	1	0	0	1	0	0	0	1	1	0	0	5	4	600	1300	4	4	11	7	1	62	1	3702	7	3
362	1	1	1	1	0	1	0	0	0	1	0	1	1	0	1	1	1	0	1	1	1	0	1	4	1	0	0	20	4	2	10	0	58	2	4815	5	1
66	1	0	1	1	1	1	0	0	0	1	0	1	0	0	0	1	0	0	0	0	1	0	0	2	4	4900	0	10	4	8	12	0	75	1	1732.5	3.5	3
245	1	0	1	0	0	1	1	0	1	1	0	1	1	0	0	1	0	0	0	0	0	0	0	2	5	4500	800	9	4	5	7	2	66	1	0	5.5	4
206	1	1	1	1	0	1	0	0	0	0	0	0	1	1	0	0	0	0	0	1	1	0	1	2	3	9000	0	4	3	6	8	0	76	3	504	2.5	2
602	1	1	1	1	0	0	1	0	0	1	0	0	0	0	0	0	0	0	0	0	0	1	1	2	4	2850	40	6	3	2	4	2	75	3	0	7.5	2
380	1	1	1	0	0	1	1	0	0	1	0	1	1	0	1	1	1	0	0	0	1	0	1	5	3	6800	300	22	2	9	3	0	72	1	247.5	3	1
703	0	1	1	0	0	0	0	0	0	1	0	0	1	0	0	0	0	0	0	1	1	1	1	2	2	3000	10300	0	3	4	7	2	79	4	7038	6	4
153	1	1	1	1	0	1	1	0	0	0	0	1	1	0	1	0	0	0	0	0	1	0	1	4	3	2150	50	18	4	1	11.5	0	81	1	5544	3	3
17	1	1	1	1	0	0	0	0	0	0	0	1	0	0	0	0	0	0	0	0	1	1	1	3	3	10750	0	2	5	0	5.5	0	71	2	2376	4.5	3
190	1	1	1	0	0	1	0	0	1	0	0	1	1	0	0	0	0	0	0	0	1	0	0	2	4	10600	6500	7	3	1	5	0	81	4	1732.5	2.5	1
899	0	0	0	0	0	1	1	0	0	0	0	1	0	0	0	0	0	1	0	1	1	0	0	1	2	0	4000	9	3	5	8	1	70	1	3532.5	5	3
608	1	0	1	1	0	1	0	0	1	1	0	1	1	0	0	1	0	0	1	1	1	0	0	5	3	4000	0	9	3	3	5	2	68	4	19278	2.5	2
887	0	1	1	0	0	1	0	0	0	0	0	0	1	0	0	0	0	0	0	0	1	1	1	3	2	7000	5000	3	3	0	4	1	54	4	4158	3.5	3
789	0	0	1	0	0	0	0	0	0	1	0	1	1	0	0	0	0	1	0	0	0	0	0	4	2	0	0	6	4	5	5.5	0	67	1	0	6	3
948	0	0	1	1	0	0	0	0	0	0	0	1	0	0	0	0	0	0	0	0	0	0	0	2	5	7700	1100	9	4	0	4	0	69	1	0	0	3
1105	0	0	1	0	0	1	0	0	0	0	0	0	0	0	0	1	0	0	0	0	1	0	0	6	2	3500	0	12	4	7	5	2	67	1	4158	4	1
276	1	1	1	1	0	1	0	0	0	0	0	0	0	0	0	0	0	0	0	0	1	0	1	2	1	0	3000	13	1	7	8	0	53	2	5544	4	2
908	0	0	1	1	0	1	0	0	0	1	1	1	1	0	0	1	0	0	1	0	1	0	0	2	3	1200	1200	18	4	5	8	0	62	1	11838	1	3
449	1	0	1	0	0	1	1	0	0	1	0	0	1	0	0	0	0	0	0	0	1	0	0	2	1	3000	150000	12	3	1	3	1	66	2	4158	4.5	2
226	1	0	1	1	0	1	0	0	1	1	0	1	0	0	0	0	1	0	1	1	1	0	0	5	2	3000	1500	17	4	12	6	1	69	1	8212.5	4	1
1116	0	1	1	0	0	1	1	0	0	1	0	0	1	1	0	0	0	0	0	0	1	1	1	4	1	0	0	6	4	0	5	0	68	2	1732.5	4.5	1
341	1	1	1	0	1	1	0	0	0	0	0	1	0	0	0	0	0	0	0	1	1	0	1	5	3	8250	100	16	3	5	6	0	77	2	1972.5	6	2
486	1	1	1	1	0	1	0	0	1	0	0	1	0	0	0	1	0	1	1	1	1	1	1	5	3	1400	600	8	3	6	8	1	74	2	12472.5	3	3
564	1	0	0	0	0	1	0	0	0	1	0	1	1	0	0	0	0	1	0	0	1	0	0	2	4	3000	10000	19	5	5	7	1	73	1	1732.5	3.5	2
1005	0	1	1	0	0	1	0	0	1	0	0	1	1	0	1	0	0	0	0	0	1	1	1	5	1	0	0	4	3	1	5	2	71	4	1732.5	5.5	2
303	1	0	0	1	0	1	1	0	1	1	0	1	0	0	0	0	1	1	0	0	0	0	0	1	4	1100	0	21	3	8	-1	0	76	1	0	2	1
1085	0	0	0	1	0	1	0	0	0	0	0	1	1	0	0	0	0	0	0	0	1	0	0	1	1	5000	1000	20	1	5	4	1	67	1	1732.5	4	2
498	1	1	1	1	0	0	0	0	0	0	0	1	0	0	0	0	0	0	1	0	1	0	1	2	2	2800	100	3	3	6	7	1	79	1	4117.5	6	3
613	1	1	1	1	0	1	0	0	0	0	0	1	0	0	0	0	0	0	1	1	1	1	1	3	2	2200	0	11	4	4	5	0	62	1	21892.5	5	1
922	0	1	1	1	0	0	0	0	0	0	0	0	0	0	0	0	0	0	1	0	1	0	0	3	1	0	0	3	4	1	5	1	52	3	6750	4.5	3
658	0	1	1	0	0	1	0	0	0	0	0	0	1	0	0	0	0	1	0	0	1	0	1	3	3	1500	0	3	4	0	8	0	76	4	1732.5	4.5	5
363	1	1	1	1	0	0	0	0	0	0	0	1	0	0	0	0	0	0	0	1	1	0	1	4	4	13100	12000	8	3	12	10	1	71	1	6772.5	5	1
1014	0	0	0	0	0	1	1	0	0	0	0	0	0	0	0	1	0	0	0	1	1	0	0	1	5	3880	0	12	3	8	6	0	77	1	6318	3.5	2
286	1	0	1	1	0	0	0	0	0	1	0	1	1	1	0	0	0	0	1	1	1	0	0	2	1	300	800	11	3	9	5	2	55	2	8152.5	8	2
367	1	0	0	0	0	1	1	0	1	0	0	0	1	1	1	1	0	1	0	0	1	0	0	3	5	4000	3800	13	3	6	2	1	76	1	4158	6.5	1
873	0	0	1	0	0	0	0	0	0	0	0	1	1	0	1	0	0	0	0	1	1	0	0	2	4	7100	0	4	3	2	6	0	73	1	6772.5	9.5	3
525	1	1	1	0	0	1	0	0	0	0	0	0	0	0	0	0	0	0	0	0	1	1	1	2	3	35000	24000	0	5	3	7	1	77	4	1732.5	2.5	3
243	1	1	1	1	0	1	0	0	0	1	0	1	1	0	1	1	0	0	0	0	1	0	1	2	2	19000	400	17	3	2	6	1	69	3	1732.5	5.5	1
694	0	0	1	1	0	1	1	0	1	1	0	1	1	1	0	1	0	0	1	1	1	1	0	2	5	4665	0	14	4	11	7	0	76	2	5222	4	4
257	1	0	1	1	0	1	0	0	1	1	0	1	1	1	1	1	0	1	0	0	1	0	0	5	3	4800	1400	21	1	12	2.5	0	65	2	1732.5	4.5	3
325	1	1	0	1	0	1	0	0	0	1	0	1	0	1	0	0	0	0	0	0	0	0	1	1	0	0	0	12	1	5	9.5	0	70	1	0	0.5	3
110	1	0	1	0	0	1	1	0	0	0	0	0	1	0	0	0	0	0	0	0	1	0	0	3	1	0	0	15	3	4	8	2	60	3	1732.5	3	3
36	1	0	1	1	0	0	0	0	0	1	1	1	0	0	0	1	1	0	0	0	0	0	0	2	3	1400	0	20	3	1	10	0	61	1	0	1	4
875	0	1	1	1	0	1	0	0	0	1	0	1	0	0	1	1	0	0	1	1	1	1	0	2	1	0	8000	8	3	9	8	0	68	2	18024	5.5	3
901	0	1	1	0	0	1	1	0	0	1	0	1	1	0	1	1	0	0	0	1	1	1	1	2	2	1700	500	6	3	1	8	0	79	2	2292.5	3.5	3
225	1	0	1	1	1	1	0	0	1	0	0	1	0	1	0	0	1	1	0	0	1	0	0	5	2	0	0	16	3	4	3	0	57	1	462	0	1
1027	0	1	1	0	0	1	0	0	0	1	0	0	1	0	0	0	0	0	1	1	1	0	1	2	4	11270	0	8	4	0	6	1	72	1	3814	3	2
772	0	1	1	1	0	1	0	0	0	0	0	0	0	0	0	0	0	0	1	0	1	1	1	2	1	800	5000	6	3	0	6	1	57	3	10212	5	3
371	1	0	1	1	0	1	1	0	0	1	0	1	1	0	0	0	0	0	0	1	1	0	0	2	4	9750	0	16	3	2	10	1	69	1	3090	2	1
718	0	1	1	1	0	0	0	0	0	0	0	1	0	0	0	0	0	0	1	1	1	0	1	2	2	1600	1800	0	4	0	4	1	61	4	6762	8	4
306	1	0	0	1	0	1	0	0	0	1	0	1	1	0	0	0	1	1	1	1	1	0	0	2	4	2180	0	22	3	13	6	0	72	1	12270	3.5	4
923	0	0	0	1	0	0	0	0	0	0	0	1	0	0	0	1	0	0	1	1	0	0	0	1	1	500	200	10	3	2	7	1	57	2	4200	3	3
689	0	1	1	0	0	0	0	0	0	0	0	0	0	0	0	0	0	0	0	0	1	1	1	2	5	3508	17700	9	3	0	6	3	63	1	4158	3.5	4
1013	0	0	1	0	0	1	1	1	0	1	0	0	0	0	0	0	0	0	0	1	1	0	0	2	4	9300	40000	9	3	0	3.5	1	78	3	902.5	4.5	2
352	1	0	0	0	0	1	1	0	0	0	0	1	0	0	0	0	0	0	0	0	1	1	1	1	4	12565	40200	3	3	3	6	0	78	2	1732.5	2.5	2
97	1	1	1	1	0	1	0	0	1	1	0	1	1	0	1	1	1	0	0	0	1	1	1	5	3	4000	0	14	3	1	3	1	70	1	1732.5	1.5	1
592	1	0	1	0	0	0	0	0	0	0	1	0	0	0	0	0	0	1	1	1	1	0	0	3	1	0	0	20	3	5	7	2	50	3	8572.5	5	2
1004	0	1	1	0	0	1	0	0	0	1	0	0	1	0	0	1	0	1	0	0	0	1	1	2	1	0	0	8	2	0	4	0	64	3	0	4	2
907	0	0	1	1	0	0	0	0	0	0	0	0	0	0	0	0	0	0	0	1	0	0	0	2	4	18000	3500	6	3	0	-1	0	69	1	1440	1.5	3
478	1	0	0	1	0	1	1	1	1	1	0	1	1	1	1	1	1	0	0	1	1	0	0	2	4	12550	0	22	3	8	4	1	73	2	1837.5	4.5	4
242	1	1	1	1	0	1	1	0	0	0	0	0	1	0	0	0	0	0	0	0	1	0	1	2	2	7000	400	24	3	2	5	0	64	4	4158	6	1
410	1	0	1	1	0	0	0	0	0	1	0	1	1	0	0	1	0	0	1	1	1	0	0	5	5	210	0	19	2	12	5	0	70	1	6832.5	1	3
387	1	0	1	1	0	1	0	0	0	0	0	0	1	0	0	0	0	0	0	1	1	0	0	2	3	19500	0	14	3	6	1	0	74	1	3832.5	0.5	4
207	1	1	1	0	0	0	0	0	0	1	0	0	1	1	1	1	0	1	1	0	1	0	1	2	8	8860	200	23	1	8	4	0	63	1	3622.5	1.5	2
839	0	1	0	1	0	1	0	0	0	0	0	1	0	0	0	1	0	0	1	0	0	1	1	1	2	1000	11500	9	3	2	7	2	57	3	5760	5.5	3
654	0	1	1	1	0	0	0	0	0	1	0	0	0	0	0	1	0	0	1	1	1	1	1	3	1	5000	5000	3	5	6	7	1	54	3	25704	4	5
953	0	0	1	0	0	1	1	0	0	1	0	0	0	0	0	0	0	0	0	1	1	0	0	5	1	1800	1300	3	4	2	7	0	56	3	2430	6.5	3
750	0	0	1	1	0	0	0	0	1	0	1	1	0	0	0	0	0	0	0	0	0	0	0	5	5	200	0	9	4	3	5	0	71	1	0	4.5	3
1007	0	1	1	0	0	1	0	0	1	1	0	1	1	0	0	0	1	0	0	0	1	0	1	3	3	7000	20000	5	3	4	7	1	64	1	4158	1	2
398	1	0	1	1	0	1	1	0	0	1	0	0	0	0	1	1	0	0	0	0	1	0	0	1	4	1700	300	14	4	8	6	1	76	1	462	4.5	3
351	1	1	1	1	0	1	1	0	0	0	0	0	1	0	0	0	0	0	1	0	1	1	1	6	3	1550	2100	15	4	2	4	1	71	1	6052.5	1	2
1100	0	1	0	1	0	0	0	0	0	0	0	1	0	0	0	0	0	0	1	0	1	1	1	1	0	0	0	14	3	0	10	1	55	1	8685	2	1
80	1	0	1	0	0	0	0	0	0	1	0	1	1	0	0	1	0	0	0	0	1	0	0	2	1	3000	2600	16	3	15	3	1	68	1	742.5	5	2
469	1	0	1	1	0	1	0	0	0	0	0	1	1	0	0	0	0	0	1	1	1	0	0	2	2	8500	1500	13	4	2	3	1	65	2	15648	0.5	1
636	1	1	1	1	0	1	0	0	1	1	0	1	1	0	1	1	0	0	1	1	1	1	1	2	3	1500	54600	19	2	1	7	2	51	2	12444	4	1
460	1	0	1	0	0	0	0	0	0	1	0	1	0	0	0	0	0	0	0	0	1	1	0	2	2	6150	1150	7	4	6	4	0	73	1	1732.5	7	2
666	0	0	1	1	0	1	1	0	0	0	0	0	1	0	0	0	0	0	0	1	1	0	0	2	2	2600	0	3	4	1	6	3	67	2	5664	6	5
817	0	0	1	0	0	1	1	0	0	0	0	0	0	0	0	0	0	0	0	0	1	0	0	2	4	31300	6000	7	4	2	7	0	84	4	1237.5	7	3
12	1	1	1	0	0	1	0	0	0	1	0	1	1	0	0	0	0	0	0	0	0	0	1	2	2	12500	100	25	3	5	5	0	68	3	0	0.5	1
476	1	1	1	1	0	1	1	0	0	1	0	0	1	0	0	0	0	1	1	1	1	0	0	2	4	19150	800	4	3	1	5	1	77	1	5062.5	5	4
1035	0	0	1	0	0	1	1	0	0	0	0	1	0	0	0	0	0	0	0	1	1	0	0	2	3	1400	0	13	1	1	3	2	62	1	9198	0	2
583	1	1	1	0	0	1	1	0	0	1	0	0	1	1	1	0	0	0	0	0	1	0	0	2	2	1000	2000	9	3	3	6	0	80	2	1732.5	5.5	2
540	1	0	0	0	0	1	0	0	0	0	0	0	1	1	0	0	0	0	0	0	1	0	0	3	3	1000	0	17	3	1	4	0	79	4	1732.5	7	3
957	0	1	1	0	0	1	0	0	0	0	0	0	0	0	1	0	0	0	0	0	1	0	1	6	2	30	0	6	3	0	8	0	58	3	4158	5	3
8	1	1	1	0	0	1	0	0	0	0	0	1	1	0	0	0	0	1	0	1	1	1	1	4	4	1800	0	10	3	11	7	0	74	2	6772.5	0.5	1
622	1	0	0	1	0	1	1	0	0	1	0	1	1	1	1	1	1	0	0	1	0	0	0	1	2	3500	50	30	2	6	1	1	67	1	1200	1.5	1
699	0	1	1	1	0	1	0	0	0	0	0	0	0	0	0	0	0	0	0	0	1	1	1	7	2	0	0	0	5	1	7	0	55	3	5544	8	4
550	1	1	1	1	0	1	0	0	1	1	0	0	0	0	0	1	0	0	0	1	0	0	1	3	2	400	10	4	4	0	8	0	66	1	160	3.5	3
998	0	1	1	1	0	1	0	0	0	0	0	1	0	0	0	0	0	0	0	0	1	1	0	2	1	6000	0	15	4	1	8	0	65	4	1782	3	2
30	1	0	0	1	0	1	0	0	0	1	0	1	0	0	0	0	0	1	0	1	1	0	0	1	3	100	0	18	3	11	9	0	71	1	8502	0	1
9	1	0	0	1	0	1	0	0	0	1	1	1	0	0	1	1	0	1	0	0	0	0	0	1	2	5000	4200	25	2	14	3	1	57	1	0	1	1
194	1	1	1	1	0	1	0	0	0	0	0	0	0	0	0	0	0	0	0	0	1	1	0	6	2	0	2000	5	4	0	8	0	57	4	1732.5	6.5	4
137	1	0	0	0	0	1	0	0	0	0	0	1	0	0	0	1	0	0	0	1	1	0	0	2	3	2000	0	5	3	3	6	1	74	1	2595	2.5	1
1043	0	1	1	1	0	1	0	0	0	0	0	0	0	0	0	0	0	0	1	0	1	0	1	2	1	17000	2000	20	3	0	7	1	63	2	3172.5	6	2
865	0	0	1	1	0	0	0	0	1	0	0	0	1	0	0	0	0	0	1	1	1	0	0	2	3	9200	600	10	3	1	6	0	61	2	24120	4	3
425	1	0	0	0	0	1	0	0	1	0	0	0	1	0	0	0	1	0	0	0	1	0	0	2	2	200	5000	11	2	1	7	1	71	3	1732.5	2.5	2
43	1	0	1	0	0	1	0	1	0	1	0	1	1	0	0	0	0	0	0	0	1	0	0	2	2	25000	750	21	4	12	10	0	62	1	495	4	2
278	1	1	1	1	0	1	0	0	0	0	0	1	0	0	0	0	0	0	0	0	0	0	0	2	2	3650	0	16	3	2	2	0	64	2	0	3.5	2
616	1	1	1	1	1	0	0	0	0	0	1	1	0	0	0	1	1	0	0	0	1	0	1	4	6	4900	750	18	3	14	3	0	76	1	198	3.5	1
411	1	0	1	1	0	0	0	0	0	0	0	1	0	0	0	0	0	0	0	0	1	0	0	2	3	1300	1800	20	3	4	6	1	71	1	4158	0	3
723	0	0	0	1	0	1	1	0	0	0	0	0	0	0	0	0	0	0	1	0	0	0	0	1	3	2170	0	23	3	0	5	2	63	1	10080	4	4
102	1	1	0	0	0	1	1	0	1	1	0	1	1	1	0	1	0	0	0	0	1	0	1	1	2	25900	1500	5	2	2	4	1	68	3	462	6.5	3
892	0	1	0	1	0	1	0	0	0	1	0	1	0	0	0	1	0	1	0	0	1	0	1	1	3	3500	0	9	3	1	4.5	0	74	2	1732.5	3	3
118	1	0	1	1	0	1	0	0	0	1	0	1	1	0	0	0	0	0	0	0	1	0	0	4	3	2150	200	20	2	8	5	0	55	2	495	6.5	2
1110	0	1	1	1	0	1	0	0	0	0	0	0	1	0	1	1	0	0	0	0	1	1	1	4	2	0	0	1	4	1	7.5	1	59	4	1732.5	7	1
482	1	0	0	1	0	0	0	0	0	0	0	0	0	0	0	1	0	0	0	1	1	0	0	2	5	420	0	15	4	3	8	1	63	1	4758	4	4
323	1	0	0	1	0	1	1	0	0	0	0	0	1	0	0	0	0	0	0	0	0	0	1	4	4	1800	40	6	4	2	8	0	78	1	0	3.5	3
946	0	1	1	0	0	1	0	0	0	0	0	0	0	0	0	0	0	0	1	1	1	0	1	2	3	7500	1100	0	4	0	6	0	68	3	7602	5	3
385	1	0	1	0	0	1	0	0	0	0	0	1	0	0	0	1	0	0	0	1	1	0	0	3	2	10000	0	4	5	14	9.5	1	70	1	1972.5	1.5	4
322	1	1	1	0	0	1	0	0	0	0	0	0	0	0	0	1	0	0	1	0	1	1	1	5	1	0	0	5	3	4	6	1	57	4	5932.5	6.5	3
211	1	0	0	0	0	1	1	1	1	1	0	1	1	0	0	0	0	1	0	0	1	1	0	4	2	3000	0	10	4	13	5	0	75	3	247.5	3.5	2
1076	0	0	1	1	0	1	0	0	0	1	0	1	1	0	0	1	1	1	1	1	1	0	0	2	4	4650	100	13	4	2	6	0	73	1	14250	0.5	2
972	0	1	1	1	0	0	0	0	0	0	0	1	0	1	0	0	0	0	0	0	1	1	1	4	2	0	0	5	4	0	6	0	53	2	1732.5	5.5	3
883	0	0	1	0	0	0	0	0	0	0	0	1	0	0	0	0	0	0	1	1	1	0	0	2	2	13600	2000	16	4	11	4	1	67	1	6930	5.5	3
914	0	0	1	0	0	1	0	0	0	1	0	1	1	0	0	0	0	0	0	0	1	0	0	2	1	4000	2000	0	4	3	7	0	68	2	1732.5	5.5	3
836	0	1	1	1	0	0	0	0	0	0	0	0	0	0	0	1	0	0	0	1	1	0	1	2	2	300	400	0	4	2	7	0	69	1	9198	0	3
925	0	1	1	0	0	1	0	0	0	0	0	0	0	0	0	0	0	0	0	1	0	1	1	2	1	300	0	6	3	0	6	0	63	3	2100	4	3
466	1	0	1	1	0	1	0	0	0	1	0	1	0	1	0	1	0	0	0	0	1	1	0	2	3	6000	0	10	4	5	10	0	71	1	462	0	1
1054	0	1	1	1	0	1	0	0	0	0	0	1	1	1	1	1	0	0	1	0	1	0	1	4	2	3670	0	17	3	2	5	2	71	2	3652.5	4.5	2
882	0	0	1	1	0	1	1	0	1	0	0	1	1	0	1	0	0	0	1	1	0	0	0	2	2	3500	100	13	4	2	5	0	54	1	1920	4	3
916	0	1	1	0	0	0	0	0	0	0	0	0	0	0	0	0	0	0	0	0	1	1	1	2	1	500	1e+05	1	4	1	6	1	72	3	1485	2.5	3
13	1	1	1	1	0	1	0	0	0	0	0	0	0	0	0	0	0	0	0	0	1	0	0	4	2	150	200	7	3	0	4.5	1	51	4	4158	6.5	1
295	1	0	1	0	0	1	0	0	0	0	0	1	1	0	0	1	0	1	0	0	1	0	0	3	4	2600	0	15	2	11	6	0	66	2	495	4	1
739	0	1	1	1	0	1	1	0	0	1	0	1	1	1	0	0	0	0	1	1	0	0	1	3	2	400	50	18	3	5	8	2	70	1	4800	7.5	3
70	1	1	1	1	0	0	0	0	0	0	0	0	0	0	0	1	1	0	0	0	1	0	1	4	4	17000	1000	15	3	4	2	1	72	1	4158	0	2
995	0	0	1	1	0	0	0	0	0	1	0	1	1	1	0	1	1	0	0	0	0	0	0	2	0	0	0	15	3	3	8	0	54	1	0	5	2
880	0	1	1	1	0	0	1	0	0	0	0	1	1	0	0	1	0	0	1	1	1	1	1	2	3	1800	400	9	4	6	6	1	62	1	19278	4	3
365	1	1	1	0	0	1	0	0	0	1	1	0	1	1	0	0	0	1	0	1	1	0	0	2	1	300	0	27	3	2	4	2	54	3	3832.5	5.5	1
345	1	0	1	0	0	1	0	0	0	1	0	1	1	0	1	0	0	0	0	0	0	0	1	2	1	9000	36000	4	5	2	8	0	79	3	0	6	2
1066	0	1	0	1	0	0	0	0	0	0	0	0	1	0	0	0	0	0	0	0	1	1	1	2	3	3600	350	18	3	0	8	4	56	3	1732.5	3.5	2
529	1	0	0	0	0	1	0	0	0	1	0	1	1	0	0	1	0	1	0	0	1	1	1	2	2	2000	0	15	3	11	3	0	69	1	1732.5	5	3
769	0	0	1	1	0	0	0	0	0	0	0	1	0	0	0	0	0	0	1	1	0	1	0	3	2	2000	0	5	3	8	5	1	65	1	20160	3	3
1015	0	1	1	1	0	1	1	0	0	0	0	1	1	0	0	1	0	1	1	0	1	1	0	2	3	200	0	8	4	2	4	0	55	3	18984	5	2
845	0	1	1	0	0	1	0	0	0	1	0	1	1	0	1	0	0	0	0	1	1	1	1	2	2	7500	16500	1	3	2	7	0	74	3	278	6	3
1106	0	1	1	1	0	1	1	0	0	0	0	0	1	0	1	0	0	0	0	0	0	0	1	2	2	0	0	0	4	0	10	0	56	1	0	3	1
588	1	0	1	1	0	1	1	0	0	0	0	0	0	0	0	0	0	0	0	1	1	0	0	4	3	19000	3800	3	4	1	5	1	67	1	3832.5	3	2
262	1	1	1	0	0	1	1	0	0	0	0	1	1	0	0	0	0	0	0	0	1	0	0	2	5	1050	0	11	3	0	7	0	80	2	1732.5	0	3
