# Supplementary material for: Development and validation of a risk prediction model for activities of daily living dysfunction in stroke survivors
Source: Front Neurol. 2025 May 30;16:1529724. doi: 10.3389/fneur.2025.1529724 (PMC12164166; doi:10.3389/fneur.2025.1529724)
Supplement: Supplementary file 5 [file Data_Sheet_5.CSV]

	ID	wave	householdID	communityID	iwy	iwm	gender	marry	rural	rural2	srh	adlab_c	hibpe	diabe	cancre	lunge	hearte	stroke	psyche	arthre	dyslipe	livere	kidneye	digeste	asthmae	memrye	vgact_c	mdact_c	ltact_c	drinkev	drinkl	smokev	smoken	hospital	hospital_time	hspnite	doctor	doctor_time	oophos1y	tothos1y	oopdoc1m	totdoc1m	income_total	hhcperc	family_size	hchild	fcamt	tcamt	retire
5	10104101001	5	101041010	101041	2020	8	0	1	1	1	3	0	0	1	0	0	0	0	0	0	1	0	0	0	0	0	0	1	1	NA	0	0	0	0	NA	NA	0	NA	NA	NA	NA	NA	49560	NA	6	2	3000	0	0
10	10104101002	5	101041010	101041	2020	8	1	1	1	1	3	0	1	0	0	1	0	0	0	0	1	0	0	1	0	0	1	1	1	NA	0	1	1	0	NA	NA	0	NA	NA	NA	NA	NA	49560	NA	6	2	3000	0	0
15	10104102001	5	101041020	101041	2020	8	0	1	1	1	4	1	0	0	1	0	0	0	0	1	1	0	0	0	0	0	1	0	1	NA	0	0	0	0	NA	NA	0	NA	NA	NA	NA	NA	21840	2460	2	2	0	0	0
20	10104102002	5	101041020	101041	2020	8	1	1	1	1	4	0	1	0	0	0	0	0	0	1	0	0	0	0	0	0	1	0	1	NA	1	1	1	0	NA	NA	0	NA	NA	NA	NA	NA	21840	2460	2	2	0	0	1
25	10104103001	5	101041030	101041	2020	8	1	1	1	1	3	1	1	0	0	0	0	0	0	1	0	1	1	1	0	0	0	0	1	NA	1	1	1	0	NA	NA	0	NA	NA	NA	NA	NA	7070	10860	2	1	5000	5000	0
30	10104103002	5	101041030	101041	2020	8	0	1	1	1	3	2	0	0	0	0	1	0	0	1	0	0	0	1	0	0	1	1	1	NA	1	0	0	0	NA	NA	0	NA	NA	NA	NA	NA	7070	10860	2	1	5000	5000	0
35	10104104001	5	101041040	101041	2020	8	1	1	1	1	4	1	1	0	0	0	0	0	0	0	0	0	0	0	0	0	1	0	1	NA	0	1	1	0	NA	NA	1	1	NA	NA	NA	NA	5660	1396	2	2	0	0	0
40	10104104002	5	101041040	101041	2020	8	0	1	1	1	2	0	0	0	0	0	0	0	0	0	0	0	0	0	0	0	1	0	1	NA	1	0	0	1	3	NA	0	NA	NA	NA	NA	NA	5660	1396	2	2	0	0	0
45	10104105001	5	101041050	101041	2020	8	0	1	1	1	2	1	0	0	0	0	0	0	0	0	0	0	0	1	0	0	1	1	1	NA	0	0	0	0	NA	NA	0	NA	NA	NA	NA	NA	NA	18993.33398	6	3	3600	200	0
50	10104105002	5	101041050	101041	2020	8	1	1	1	1	3	0	1	0	0	0	0	0	0	0	0	1	0	0	0	0	1	1	1	NA	0	1	1	0	NA	NA	0	NA	NA	NA	NA	NA	NA	18993.33398	6	3	3600	200	0
60	10104107001	5	101041070	101041	2020	8	1	0	1	1	NA	0	1	0	0	0	0	0	0	0	0	0	0	0	0	0	0	0	0	NA	0	1	1	0	NA	NA	0	NA	NA	NA	NA	NA	8280	4228	7	2	800	0	0
67	10104108001	5	101041080	101041	2020	8	0	1	1	1	2	1	0	0	0	0	0	0	0	1	0	0	0	0	0	0	0	0	1	NA	0	0	0	0	NA	NA	0	NA	NA	NA	NA	NA	11000	11654.66699	3	2	4350	0	0
72	10104108002	5	101041080	101041	2020	8	1	1	1	1	3	0	0	0	0	0	0	0	0	0	0	0	1	0	0	0	1	1	1	NA	0	1	1	0	NA	NA	0	NA	NA	NA	NA	NA	11000	11654.66699	3	2	4350	0	0
77	10104109001	5	101041090	101041	2020	8	1	1	1	1	3	0	0	0	0	0	0	0	0	1	0	0	0	1	0	0	0	0	0	NA	1	1	1	0	NA	NA	0	NA	NA	NA	NA	NA	17360	17915	2	2	2000	20000	0
82	10104109002	5	101041090	101041	2020	8	0	1	1	1	1	0	0	0	0	0	0	0	0	1	1	0	0	1	0	0	1	1	1	NA	0	0	0	0	NA	NA	1	1	NA	NA	NA	NA	17360	17915	2	2	2000	20000	0
87	10104110001	5	101041100	101041	2020	8	0	1	1	1	3	0	1	0	0	0	0	0	0	0	0	0	0	0	0	0	0	1	1	NA	0	0	0	0	NA	NA	0	NA	NA	NA	NA	NA	48580	6513.333496	6	2	300	0	0
92	10104110002	5	101041100	101041	2020	8	1	1	1	1	2	0	1	0	0	0	0	0	0	1	0	0	0	0	0	0	0	1	1	NA	0	1	0	0	NA	NA	0	NA	NA	NA	NA	NA	48580	6513.333496	6	2	300	0	0
97	10104111001	5	101041110	101041	2020	8	1	0	1	1	4	0	0	0	0	0	0	0	0	1	0	0	1	0	0	0	1	1	1	NA	1	1	1	0	NA	NA	0	NA	NA	NA	NA	NA	NA	5639.600098	5	2	800	220	0
102	10104112001	5	101041120	101041	2020	8	1	1	1	1	1	3	1	0	0	0	1	1	0	1	1	0	1	1	1	0	1	1	1	NA	0	1	1	0	NA	NA	1	1	NA	NA	NA	NA	37580	3807.5	4	1	0	0	0
107	10104112002	5	101041120	101041	2020	8	0	1	1	1	3	0	1	0	0	0	0	0	0	1	0	0	0	0	0	0	0	1	1	NA	0	0	0	1	1	NA	0	NA	NA	NA	NA	NA	37580	3807.5	4	1	0	0	0
112	10104113001	5	101041130	101041	2020	8	1	1	1	1	3	0	0	0	0	1	0	0	0	1	0	0	0	0	0	0	1	1	1	NA	1	1	1	0	NA	NA	0	NA	NA	NA	NA	NA	360	12135	2	2	900	300	0
117	10104113002	5	101041130	101041	2020	8	0	1	1	1	2	0	1	0	0	0	0	0	0	1	0	0	0	1	0	0	1	1	1	NA	0	0	0	1	3	NA	1	3	NA	NA	NA	NA	360	12135	2	2	900	300	0
122	10104114001	5	101041140	101041	2020	8	0	1	1	1	4	0	0	0	0	0	0	0	0	1	0	0	0	0	0	0	1	0	1	NA	0	0	0	0	NA	NA	0	NA	NA	NA	NA	NA	2400	5060	2	2	300	0	0
127	10104114002	5	101041140	101041	2020	8	1	1	1	1	2	0	0	0	0	0	0	0	0	0	0	0	0	0	0	0	1	0	1	NA	1	1	1	0	NA	NA	0	NA	NA	NA	NA	NA	2400	5060	2	2	300	0	0
132	10104115001	5	101041150	101041	2020	8	1	1	1	1	NA	0	0	0	0	0	1	0	0	1	0	0	0	0	0	0	1	0	1	NA	1	1	1	0	NA	NA	0	NA	NA	NA	NA	NA	18360	NA	2	2	0	0	0
137	10104115002	5	101041150	101041	2020	8	0	1	1	1	4	0	0	0	0	0	0	0	0	0	0	0	0	1	0	0	1	0	1	NA	0	0	0	0	NA	NA	0	NA	NA	NA	NA	NA	18360	NA	2	2	0	0	0
142	10104116001	5	101041160	101041	2020	8	1	1	1	1	5	1	0	0	0	0	0	0	0	1	0	0	0	0	0	0	1	1	1	NA	0	1	1	0	NA	NA	0	NA	NA	NA	NA	NA	25080	12540	2	2	5000	500	0
147	10104116002	5	101041160	101041	2020	8	0	1	1	1	2	3	0	0	0	0	0	0	0	1	0	0	0	1	0	0	0	1	1	NA	0	0	0	1	1	NA	0	NA	NA	NA	NA	NA	25080	12540	2	2	5000	500	0
152	10104117001	5	101041170	101041	2020	8	0	0	1	1	1	0	1	0	0	0	0	0	0	1	0	0	0	0	0	0	0	1	1	NA	0	0	0	0	NA	NA	1	2	NA	NA	NA	NA	27720	NA	2	3	310	0	0
160	10104118001	5	101041180	101041	2020	8	1	1	1	1	2	1	0	0	0	0	0	0	0	1	0	0	0	1	0	0	0	0	1	NA	0	1	1	0	NA	NA	0	NA	NA	NA	NA	NA	13000	1498	2	2	0	10	0
165	10104118002	5	101041180	101041	2020	8	0	1	1	1	2	5	0	0	0	0	1	1	0	1	1	0	1	1	0	0	1	0	1	NA	0	0	0	0	NA	NA	1	1	NA	NA	NA	NA	13000	1498	2	2	0	10	0
170	10104119001	5	101041190	101041	2020	8	1	1	1	1	3	0	1	0	0	0	0	0	0	0	0	0	0	0	0	0	1	1	1	NA	0	1	1	0	NA	NA	0	NA	NA	NA	NA	NA	3660	8210	2	2	900	500	0
174	10104119002	5	101041190	101041	2020	8	0	1	1	1	4	0	0	0	0	0	0	0	0	0	0	0	1	1	0	0	1	1	1	NA	0	0	0	0	NA	NA	0	NA	NA	NA	NA	NA	3660	8210	2	2	900	500	0
178	10104120001	5	101041200	101041	2020	8	0	1	1	1	3	0	0	0	0	0	0	0	0	0	0	0	0	0	0	0	1	0	1	NA	0	0	0	0	NA	NA	0	NA	NA	NA	NA	NA	-25082	20365	4	2	200	200	0
182	10104120002	5	101041200	101041	2020	8	1	1	1	1	3	0	1	0	0	0	0	0	0	1	0	0	0	0	0	0	1	0	1	NA	1	1	1	0	NA	NA	0	NA	NA	NA	NA	NA	-25082	20365	4	2	200	200	0
186	10104121001	5	101041210	101041	2020	8	1	1	1	1	5	0	0	0	0	0	0	0	0	0	0	0	0	1	0	0	1	1	1	NA	0	1	1	0	NA	NA	0	NA	NA	NA	NA	NA	NA	13036	5	2	3636	17030	0
190	10104121002	5	101041210	101041	2020	8	0	1	1	1	3	0	0	0	0	0	0	0	0	0	0	0	0	0	0	0	0	1	1	NA	0	0	0	0	NA	NA	1	1	NA	NA	NA	NA	NA	13036	5	2	3636	17030	0
194	10104122001	5	101041220	101041	2020	8	0	1	1	0	NA	0	0	0	0	0	0	0	1	0	0	0	0	0	0	0	0	0	0	NA	0	0	0	0	NA	NA	0	NA	NA	NA	NA	NA	26514	2058.333252	6	2	400	200	0
198	10104122002	5	101041220	101041	2020	8	1	1	1	0	2	0	0	0	0	0	0	0	0	0	0	0	0	0	0	0	1	0	1	NA	0	1	1	1	1	NA	0	NA	NA	NA	NA	NA	26514	2058.333252	6	2	400	200	0
202	10104123001	5	101041230	101041	2020	8	0	0	1	1	3	0	0	0	0	0	0	0	0	0	0	0	0	0	0	0	0	1	1	NA	0	0	0	0	NA	NA	0	NA	NA	NA	NA	NA	28000	8601.599609	5	4	1150	100	0
206	10104124001	5	101041240	101041	2020	8	1	1	1	1	5	0	0	0	0	0	0	0	0	0	0	0	0	1	0	0	0	1	0	NA	1	1	1	0	NA	NA	0	NA	NA	NA	NA	NA	52800	8336.666992	6	2	1300	0	0
210	10104124002	5	101041240	101041	2020	8	0	1	1	1	3	0	0	0	0	0	0	0	0	1	0	0	0	1	0	0	0	1	0	NA	0	0	0	0	NA	NA	0	NA	NA	NA	NA	NA	52800	8336.666992	6	2	1300	0	0
214	10104125001	5	101041250	101041	2020	8	0	1	1	1	2	0	0	0	0	0	0	0	0	1	0	0	0	0	0	0	1	1	0	NA	0	0	0	1	1	NA	0	NA	NA	NA	NA	NA	2120	2659	2	3	1000	164	0
218	10104125002	5	101041250	101041	2020	8	1	1	1	1	4	0	0	0	0	0	0	0	0	1	0	0	0	0	0	0	1	0	0	NA	1	1	1	0	NA	NA	0	NA	NA	NA	NA	NA	2120	2659	2	3	1000	164	0
221	10104126001	5	101041260	101041	2020	8	0	1	1	1	2	0	0	0	0	0	0	0	0	1	0	0	0	1	0	0	0	0	0	NA	0	0	0	0	NA	NA	0	NA	NA	NA	NA	NA	4460	9603	2	2	3200	300	0
223	10104126002	5	101041260	101041	2020	8	1	1	1	1	1	1	1	0	0	0	1	0	0	0	0	0	1	0	0	0	0	0	1	NA	0	1	1	1	2	NA	1	2	NA	NA	NA	NA	4460	9603	2	2	3200	300	0
227	10104127001	5	101041270	101041	2020	8	0	1	1	1	NA	0	0	0	0	0	0	0	0	1	0	0	0	1	0	0	1	0	0	NA	0	0	0	1	1	NA	0	NA	NA	NA	NA	NA	NA	NA	3	1	400	0	0
231	10104127002	5	101041270	101041	2020	8	1	1	1	1	2	0	0	0	0	1	1	0	0	1	0	0	0	0	0	0	1	0	0	NA	0	1	1	0	NA	NA	0	NA	NA	NA	NA	NA	NA	NA	3	1	400	0	0
235	10104128001	5	101041280	101041	2020	8	0	1	1	1	5	0	0	0	0	0	0	0	0	1	0	0	0	0	0	0	0	1	1	NA	0	0	0	0	NA	NA	1	1	NA	NA	NA	NA	NA	NA	4	2	0	500	0
239	10104128002	5	101041280	101041	2020	8	1	1	1	1	4	0	1	0	0	0	0	0	0	0	1	0	0	0	0	0	1	1	1	NA	0	1	1	1	1	NA	1	4	NA	NA	NA	NA	NA	NA	4	2	0	500	0
243	10104129001	5	101041290	101041	2020	8	0	1	1	0	2	1	1	0	0	0	0	0	0	0	0	1	0	0	0	0	0	1	1	NA	0	0	0	1	1	NA	0	NA	NA	NA	NA	NA	26624	12680	3	2	3000	0	0
247	10104129002	5	101041290	101041	2020	8	1	1	1	0	3	0	0	0	0	0	1	0	0	1	0	1	1	0	0	0	1	0	1	NA	1	1	1	0	NA	NA	0	NA	NA	NA	NA	NA	26624	12680	3	2	3000	0	0
251	10104130001	5	101041300	101041	2020	8	1	1	1	1	4	0	0	0	0	0	0	0	0	1	0	0	0	0	0	0	1	0	1	NA	1	1	1	0	NA	NA	0	NA	NA	NA	NA	NA	NA	8658.400391	5	2	11490	8000	0
255	10104130002	5	101041300	101041	2020	8	0	1	1	1	3	0	0	0	0	0	0	0	0	0	0	0	0	0	0	0	1	1	1	NA	0	0	0	0	NA	NA	0	NA	NA	NA	NA	NA	NA	8658.400391	5	2	11490	8000	0
267	10104203002	5	101042030	101042	2020	8	0	0	0	1	NA	0	1	0	0	0	0	1	0	0	0	0	0	0	0	0	0	0	1	NA	0	0	0	0	NA	NA	0	NA	NA	NA	NA	NA	39600	11313.33301	3	3	4600	0	0
274	10104205001	5	101042050	101042	2020	8	0	1	0	0	2	0	0	0	0	0	0	0	0	0	0	0	1	0	0	0	0	1	1	NA	0	0	0	1	2	NA	1	1	NA	NA	NA	NA	158800	27920	5	2	12000	5000	0
279	10104205002	5	101042050	101042	2020	8	1	1	0	0	3	0	0	0	0	0	0	0	0	0	0	0	0	0	0	0	0	0	1	NA	1	1	1	0	NA	NA	0	NA	NA	NA	NA	NA	158800	27920	5	2	12000	5000	0
284	10104206001	5	101042060	101042	2020	8	0	1	0	0	3	0	0	0	0	1	0	0	0	1	0	0	0	0	0	0	0	0	1	NA	0	0	0	1	2	NA	1	1	NA	NA	NA	NA	49068	5153	6	1	0	0	1
289	10104206002	5	101042060	101042	2020	8	1	1	0	0	5	0	0	0	0	0	0	0	0	1	0	0	0	0	0	0	0	0	1	NA	1	1	1	1	1	NA	0	NA	NA	NA	NA	NA	49068	5153	6	1	0	0	0
298	10104208001	5	101042080	101042	2020	8	0	0	0	0	4	0	0	0	0	0	1	0	0	0	0	0	0	1	0	0	0	1	1	NA	0	0	0	0	NA	NA	0	NA	NA	NA	NA	NA	15600	NA	1	2	3500	300	0
306	10104211001	5	101042110	101042	2020	8	0	1	0	1	NA	0	1	0	0	0	0	0	0	0	0	0	0	0	0	0	0	0	1	NA	0	0	0	0	NA	NA	0	NA	NA	NA	NA	NA	4800	2570	2	2	4000	0	0
308	10104211002	5	101042110	101042	2020	8	1	1	0	1	4	0	0	1	0	0	0	0	0	0	0	0	0	0	0	0	0	0	1	NA	0	1	0	1	3	NA	0	NA	NA	NA	NA	NA	4800	2570	2	2	4000	0	0
313	10104212001	5	101042120	101042	2020	8	0	0	0	1	3	3	1	1	0	0	0	0	0	1	1	0	1	1	0	0	0	0	1	NA	0	0	0	0	NA	NA	1	5	NA	NA	NA	NA	0	NA	4	2	0	0	0
330	10104218002	5	101042180	101042	2020	8	0	0	0	0	NA	0	0	1	0	0	0	0	0	0	0	0	0	1	0	0	1	1	1	NA	0	1	1	0	NA	NA	0	NA	NA	NA	NA	NA	NA	12933.33301	3	2	0	0	0
333	10104219001	5	101042190	101042	2020	8	0	0	0	0	3	0	1	0	0	0	0	0	0	1	1	0	0	0	0	0	1	1	1	NA	0	0	0	1	1	NA	1	1	NA	NA	NA	NA	99600	6072	5	1	0	0	1
338	10104220001	5	101042200	101042	2020	8	0	0	0	1	1	4	1	0	0	0	0	1	0	1	0	0	1	0	1	0	0	1	1	NA	0	0	0	1	1	NA	1	1	NA	NA	NA	NA	26000	NA	3	3	23400	0	0
342	10104221001	5	101042210	101042	2020	8	0	1	0	0	3	0	0	0	0	0	0	0	0	0	0	0	0	1	0	0	0	1	1	NA	0	0	0	0	NA	NA	0	NA	NA	NA	NA	NA	66000	NA	4	1	0	0	1
347	10104221002	5	101042210	101042	2020	8	1	1	0	0	NA	6	1	1	0	1	0	1	0	0	1	0	0	0	0	1	0	0	0	NA	0	1	0	1	1	NA	1	1	NA	NA	NA	NA	66000	NA	4	1	0	0	1
351	10104222001	5	101042220	101042	2020	8	0	1	0	0	3	0	0	0	0	0	0	0	0	0	1	0	0	0	0	0	1	0	1	NA	0	0	0	1	1	NA	0	NA	NA	NA	NA	NA	26064	8815.200195	5	2	3000	1000	0
355	10104222002	5	101042220	101042	2020	8	1	1	0	0	2	0	0	0	0	0	1	1	0	1	0	1	1	1	0	0	0	1	1	NA	1	1	0	1	3	NA	1	2	NA	NA	NA	NA	26064	8815.200195	5	2	3000	1000	0
359	10104223001	5	101042230	101042	2020	8	1	1	0	0	3	0	0	0	0	0	0	0	0	0	0	0	1	0	0	0	0	1	1	NA	0	1	1	0	NA	NA	0	NA	NA	NA	NA	NA	NA	NA	4	2	0	0	0
368	10104225001	5	101042250	101042	2020	8	1	1	0	0	NA	3	1	1	0	1	0	0	0	0	0	0	0	0	0	1	0	0	1	NA	0	1	1	1	1	NA	1	1	NA	NA	NA	NA	NA	NA	6	2	0	0	1
371	10104225002	5	101042250	101042	2020	8	0	1	0	0	4	0	0	0	0	0	0	0	0	0	0	0	0	1	0	0	0	0	1	NA	1	0	0	0	NA	NA	0	NA	NA	NA	NA	NA	NA	NA	6	2	0	0	1
376	10104226001	5	101042260	101042	2020	8	0	1	0	0	3	0	0	0	0	0	0	0	0	1	1	0	0	0	0	0	0	0	1	NA	0	0	0	0	NA	NA	0	NA	NA	NA	NA	NA	66800	NA	8	2	0	0	0
381	10104226002	5	101042260	101042	2020	8	1	1	0	0	3	0	0	0	0	0	0	0	0	0	0	0	0	0	0	0	0	1	1	NA	1	1	1	0	NA	NA	0	NA	NA	NA	NA	NA	66800	NA	8	2	0	0	0
387	10104227003	5	101042270	101042	2020	8	1	0	0	0	5	3	0	0	0	0	0	0	0	0	0	0	0	0	0	0	0	0	0	NA	0	1	1	1	1	NA	0	NA	NA	NA	NA	NA	7200	1680	1	4	312	20	0
388	10104227101	5	101042271	101042	2020	8	0	0	0	1	4	0	0	0	0	0	0	0	0	0	0	0	0	0	0	0	0	1	1	NA	0	0	0	0	NA	NA	0	NA	NA	NA	NA	NA	NA	8959.799805	5	4	80	0	0
391	10104228001	5	101042280	101042	2020	8	1	1	0	1	2	1	1	0	1	0	0	0	0	0	1	0	0	0	0	1	1	0	1	NA	0	1	0	1	4	NA	0	NA	NA	NA	NA	NA	4300	NA	2	3	7500	0	0
395	10104228002	5	101042280	101042	2020	8	0	1	0	1	3	0	1	0	0	0	0	0	0	0	0	0	0	0	0	0	1	1	0	NA	0	0	0	0	NA	NA	0	NA	NA	NA	NA	NA	4300	NA	2	3	7500	0	0
407	10104231001	5	101042310	101042	2020	8	0	1	0	0	4	0	1	0	0	0	0	0	0	0	0	0	0	0	0	0	0	0	1	NA	0	0	0	0	NA	NA	0	NA	NA	NA	NA	NA	98600	42666.66797	3	1	0	0	1
410	10104231002	5	101042310	101042	2020	8	1	1	0	0	NA	0	1	1	0	0	0	0	0	0	0	0	0	0	0	0	0	1	1	NA	0	1	1	1	1	NA	0	NA	NA	NA	NA	NA	98600	42666.66797	3	1	0	0	1
413	10104232001	5	101042320	101042	2020	8	0	0	0	0	3	3	0	0	0	0	0	0	0	1	0	0	0	1	0	0	0	1	1	NA	1	0	0	0	NA	NA	0	NA	NA	NA	NA	NA	1600	36300	1	3	1200	0	0
416	10104233001	5	101042330	101042	2020	8	1	1	0	1	5	0	1	0	0	0	0	0	0	0	0	0	0	0	0	0	0	0	1	NA	0	1	0	0	NA	NA	0	NA	NA	NA	NA	NA	5400	2882	2	5	7200	0	0
419	10104233002	5	101042330	101042	2020	8	0	1	0	1	4	0	1	0	0	0	0	0	0	0	0	0	0	0	0	0	0	1	1	NA	0	0	0	1	1	NA	0	NA	NA	NA	NA	NA	5400	2882	2	5	7200	0	0
425	10104234002	5	101042340	101042	2020	8	1	0	0	0	3	4	1	1	0	1	1	1	0	1	1	1	0	1	0	0	0	0	1	NA	0	1	1	1	3	NA	0	NA	NA	NA	NA	NA	50000	58404	1	2	25900	1500	1
435	10104301002	5	101043010	101043	2020	8	0	0	1	1	4	0	0	0	0	0	0	0	0	0	0	1	0	0	0	0	1	1	1	NA	0	0	0	0	NA	NA	0	NA	NA	NA	NA	NA	NA	NA	5	3	900	0	0
440	10104302001	5	101043020	101043	2020	8	0	1	1	1	2	0	0	0	0	0	0	0	0	1	0	0	0	0	0	0	1	0	0	NA	0	0	0	0	NA	NA	0	NA	NA	NA	NA	NA	8220	NA	4	2	0	0	0
443	10104302002	5	101043020	101043	2020	8	1	1	1	1	3	0	0	0	0	0	0	0	0	0	0	0	0	0	0	0	1	0	1	NA	0	1	1	0	NA	NA	0	NA	NA	NA	NA	NA	8220	NA	4	2	0	0	0
448	10104303001	5	101043030	101043	2020	8	1	1	1	1	3	0	0	0	0	0	0	0	0	0	0	0	0	0	0	0	1	1	1	NA	0	1	1	0	NA	NA	0	NA	NA	NA	NA	NA	35720	4341.666504	6	2	3200	400	0
453	10104303002	5	101043030	101043	2020	8	0	1	1	1	4	0	0	1	0	0	0	0	0	0	0	0	0	0	0	0	0	1	1	NA	0	0	0	0	NA	NA	0	NA	NA	NA	NA	NA	35720	4341.666504	6	2	3200	400	0
458	10104304001	5	101043040	101043	2020	8	1	0	1	0	4	0	0	0	0	0	0	0	0	0	0	0	0	0	0	0	1	0	1	NA	1	1	1	0	NA	NA	0	NA	NA	NA	NA	NA	108675	22175	4	5	4600	200	0
463	10104305001	5	101043050	101043	2020	8	1	0	1	1	4	0	0	0	0	0	0	0	0	1	0	0	0	0	0	0	0	1	1	NA	0	1	1	0	NA	NA	0	NA	NA	NA	NA	NA	6760	11620	1	2	1700	0	0
468	10104306001	5	101043060	101043	2020	8	0	1	1	1	3	0	1	0	0	0	0	0	0	1	0	0	0	1	0	0	1	1	1	NA	0	1	0	0	NA	NA	1	3	NA	NA	NA	NA	54000	7971.666504	6	2	200	200	0
472	10104306002	5	101043060	101043	2020	8	1	1	1	1	5	0	0	0	0	0	0	0	0	0	0	0	0	0	0	0	1	1	1	NA	0	1	1	0	NA	NA	0	NA	NA	NA	NA	NA	54000	7971.666504	6	2	200	200	0
477	10104307001	5	101043070	101043	2020	8	1	1	1	1	3	0	0	0	0	0	1	0	0	1	1	1	1	1	0	0	1	1	1	NA	0	1	0	0	NA	NA	0	NA	NA	NA	NA	NA	26270	NA	4	3	200	0	0
482	10104307002	5	101043070	101043	2020	8	0	1	1	1	2	0	0	0	0	1	0	0	0	1	0	0	0	0	0	0	1	1	1	NA	0	0	0	0	NA	NA	0	NA	NA	NA	NA	NA	26270	NA	4	3	200	0	0
487	10104308001	5	101043080	101043	2020	8	0	0	1	1	3	3	0	0	0	0	0	0	0	1	0	0	0	1	0	0	0	1	1	NA	0	0	0	0	NA	NA	1	1	NA	NA	NA	NA	4000	13055	4	2	400	200	0
492	10104309001	5	101043090	101043	2020	8	1	1	1	1	4	0	0	0	0	0	0	0	0	0	0	0	0	0	0	0	1	1	1	NA	1	1	1	0	NA	NA	1	1	NA	NA	NA	NA	10900	6085	2	2	1000	3000	0
497	10104309002	5	101043090	101043	2020	8	0	1	1	1	4	0	0	0	0	1	0	0	0	0	0	0	0	0	1	0	0	1	1	NA	0	0	0	0	NA	NA	0	NA	NA	NA	NA	NA	10900	6085	2	2	1000	3000	0
502	10104310001	5	101043100	101043	2020	8	0	0	1	1	1	4	0	0	0	1	1	1	0	1	0	1	1	1	0	0	0	1	1	NA	0	0	0	1	2	NA	0	NA	NA	NA	NA	NA	NA	NA	5	3	4500	200	0
508	10104311001	5	101043110	101043	2020	8	1	1	1	1	2	0	1	0	0	0	1	0	0	1	0	0	1	1	0	0	0	1	1	NA	0	1	0	1	2	NA	0	NA	NA	NA	NA	NA	44820	11836	5	3	5400	500	0
513	10104311002	5	101043110	101043	2020	8	0	1	1	1	2	4	0	0	0	1	1	0	0	1	0	1	0	1	0	0	0	1	1	NA	0	0	0	1	2	NA	0	NA	NA	NA	NA	NA	44820	11836	5	3	5400	500	0
518	10104312001	5	101043120	101043	2020	8	0	0	1	1	2	3	0	0	0	0	0	0	0	1	0	0	1	0	0	0	0	1	0	NA	0	0	0	1	2	NA	0	NA	NA	NA	NA	NA	NA	NA	4	3	5500	0	0
526	10104313001	5	101043130	101043	2020	8	0	1	1	0	3	0	0	0	0	0	0	0	0	1	0	0	1	0	0	0	0	1	1	NA	0	0	0	0	NA	NA	0	NA	NA	NA	NA	NA	NA	19283.33398	6	2	5000	6000	0
531	10104313002	5	101043130	101043	2020	8	1	1	1	0	2	0	1	0	0	0	1	1	0	1	1	0	0	0	0	0	1	0	1	NA	0	1	1	1	6	NA	1	5	NA	NA	NA	NA	NA	19283.33398	6	2	5000	6000	1
538	10104314002	5	101043140	101043	2020	8	0	0	1	1	2	0	0	0	0	0	1	0	0	1	0	0	0	0	0	0	1	1	1	NA	1	0	0	0	NA	NA	0	NA	NA	NA	NA	NA	10980	7195.333496	3	4	950	150	0
543	10104315001	5	101043150	101043	2020	8	0	0	1	1	2	0	1	0	0	0	0	0	0	0	0	0	0	0	0	0	0	0	1	NA	0	0	0	0	NA	NA	0	NA	NA	NA	NA	NA	3980	6248	5	3	500	0	0
557	10104317001	5	101043170	101043	2020	8	1	1	1	1	2	1	1	0	0	0	0	0	0	1	0	0	0	0	0	0	1	1	1	NA	1	1	1	0	NA	NA	1	2	NA	NA	NA	NA	NA	NA	5	2	1500	1200	0
562	10104317002	5	101043170	101043	2020	8	0	1	1	1	3	0	1	0	0	0	0	0	0	1	0	0	0	0	0	0	0	1	1	NA	0	0	0	0	NA	NA	0	NA	NA	NA	NA	NA	NA	NA	5	2	1500	1200	0
567	10104318001	5	101043180	101043	2020	8	1	1	1	1	5	0	1	0	0	0	0	0	0	0	0	0	0	0	0	0	0	0	1	NA	0	1	1	0	NA	NA	0	NA	NA	NA	NA	NA	5000	30890	2	2	4300	800	0
572	10104318002	5	101043180	101043	2020	8	0	1	1	1	3	0	1	0	0	0	0	0	0	0	1	0	0	0	0	0	1	1	1	NA	0	0	0	0	NA	NA	0	NA	NA	NA	NA	NA	5000	30890	2	2	4300	800	0
579	10104319002	5	101043190	101043	2020	8	0	0	1	1	3	0	1	0	0	0	0	0	1	1	0	0	0	0	0	1	0	1	1	NA	0	0	0	0	NA	NA	0	NA	NA	NA	NA	NA	NA	16180	5	2	3550	0	0
584	10104320001	5	101043200	101043	2020	8	1	1	1	1	3	1	0	0	0	0	0	0	0	1	0	0	0	0	0	0	0	1	0	NA	0	1	1	0	NA	NA	0	NA	NA	NA	NA	NA	25200	7510	4	2	3000	8	0
589	10104320002	5	101043200	101043	2020	8	0	1	1	1	1	4	1	0	1	1	0	0	0	1	1	0	0	1	1	0	0	0	0	NA	0	0	0	1	5	NA	1	20	NA	NA	NA	NA	25200	7510	4	2	3000	8	0
594	10104321001	5	101043210	101043	2020	8	0	1	1	1	2	1	0	0	0	0	0	0	0	0	0	0	0	0	0	0	0	1	1	NA	0	0	0	1	2	NA	0	NA	NA	NA	NA	NA	12150	6985.333496	3	2	0	0	0
598	10104321002	5	101043210	101043	2020	8	1	1	1	1	4	0	0	0	0	0	0	0	0	0	0	0	0	0	0	0	1	0	1	NA	1	1	1	0	NA	NA	0	NA	NA	NA	NA	NA	12150	6985.333496	3	2	0	0	0
603	10104322001	5	101043220	101043	2020	8	0	1	1	1	2	0	0	0	0	1	0	0	0	1	1	0	0	1	0	0	0	1	1	NA	0	0	0	0	NA	NA	0	NA	NA	NA	NA	NA	NA	37635	2	2	5600	1800	0
608	10104322002	5	101043220	101043	2020	8	1	1	1	1	1	3	1	0	0	1	0	0	0	1	0	0	1	1	0	0	1	1	1	NA	1	1	1	0	NA	NA	0	NA	NA	NA	NA	NA	NA	37635	2	2	5600	1800	0
616	10104324001	5	101043240	101043	2020	8	1	1	1	1	3	0	0	0	0	0	0	1	0	1	0	0	0	0	0	0	1	0	1	NA	0	1	1	1	1	NA	1	1	NA	NA	NA	NA	10000	16336.5	2	2	5400	450	0
621	10104324002	5	101043240	101043	2020	8	0	1	1	1	3	0	0	0	0	0	0	0	0	0	0	0	0	0	0	0	1	1	1	NA	0	0	0	0	NA	NA	0	NA	NA	NA	NA	NA	10000	16336.5	2	2	5400	450	0
626	10104325001	5	101043250	101043	2020	8	0	0	1	1	4	0	0	0	0	0	0	0	0	0	0	0	0	0	0	0	0	1	1	NA	0	0	0	0	NA	NA	0	NA	NA	NA	NA	NA	13260	NA	3	5	1515	500	0
631	10104326001	5	101043260	101043	2020	8	0	0	1	1	3	0	1	0	0	0	0	0	0	1	1	0	0	0	0	0	0	1	1	NA	0	0	0	0	NA	NA	0	NA	NA	NA	NA	NA	37800	12106.66699	3	5	13530	900	0
638	10104327002	5	101043270	101043	2020	8	0	0	1	1	2	0	1	1	0	0	1	1	0	0	0	0	0	0	0	0	0	1	0	NA	0	0	0	0	NA	NA	0	NA	NA	NA	NA	NA	24224	13840	3	5	2450	0	0
643	10104328001	5	101043280	101043	2020	8	1	0	1	1	3	0	0	0	0	0	0	0	0	0	0	0	0	0	0	0	0	1	1	NA	1	1	0	1	1	NA	0	NA	NA	NA	NA	NA	NA	8297.142578	7	2	1400	0	0
650	10104329001	5	101043290	101043	2020	8	1	1	1	1	3	0	0	0	0	0	0	0	0	1	0	0	0	0	0	0	0	1	1	NA	0	1	1	0	NA	NA	0	NA	NA	NA	NA	NA	28250	6444.799805	5	2	10800	13000	0
655	10104329002	5	101043290	101043	2020	8	0	1	1	1	3	0	0	0	0	0	0	0	0	1	0	0	0	0	0	0	1	0	0	NA	0	0	0	0	NA	NA	0	NA	NA	NA	NA	NA	28250	6444.799805	5	2	10800	13000	0
662	10104331001	5	101043310	101043	2020	8	1	1	1	1	4	0	0	0	0	0	0	0	0	1	0	0	0	0	0	0	1	0	0	NA	0	1	1	0	NA	NA	0	NA	NA	NA	NA	NA	-30900	9647.599609	5	2	800	1700	0
666	10104331002	5	101043310	101043	2020	8	0	1	1	1	2	1	1	0	0	0	0	0	0	1	0	0	0	0	0	0	0	1	0	NA	0	0	0	1	1	NA	0	NA	NA	NA	NA	NA	-30900	9647.599609	5	2	800	1700	0
670	10104332001	5	101043320	101043	2020	8	1	1	1	0	5	0	1	0	0	0	0	0	0	0	0	0	0	0	0	0	1	1	1	NA	0	1	1	0	NA	NA	0	NA	NA	NA	NA	NA	160500	NA	6	2	8680	6800	0
674	10104332002	5	101043320	101043	2020	8	0	1	1	1	3	0	0	0	0	0	0	0	0	0	0	0	0	0	0	0	0	1	1	NA	0	0	0	0	NA	NA	1	1	NA	NA	NA	NA	160500	NA	6	2	8680	6800	0
679	10104333002	5	101043330	101043	2020	8	0	0	1	1	5	0	0	0	0	0	0	0	0	0	0	0	0	1	0	0	1	1	1	NA	0	0	0	0	NA	NA	0	NA	NA	NA	NA	NA	NA	17224	1	2	15000	1000	0
681	10104334001	5	101043340	101043	2020	8	1	1	1	1	2	0	0	0	0	0	0	0	0	1	0	0	0	0	0	0	1	0	1	NA	0	1	1	0	NA	NA	0	NA	NA	NA	NA	NA	35400	18080	5	2	1000	19000	0
684	10104334002	5	101043340	101043	2020	8	0	1	1	1	2	4	0	0	0	0	1	0	0	1	0	0	0	0	0	0	1	1	0	NA	0	0	0	0	NA	NA	0	NA	NA	NA	NA	NA	35400	18080	5	2	1000	19000	0
689	10206101001	5	102061010	102061	2020	8	1	1	1	0	1	1	1	0	0	0	0	0	0	1	0	1	1	0	0	0	1	1	1	NA	1	1	1	1	1	NA	1	1	NA	NA	NA	NA	NA	22850	2	4	10400	200	1
694	10206101002	5	102061010	102061	2020	8	0	1	1	1	1	1	1	0	0	0	0	0	0	1	0	0	0	0	0	0	1	0	1	NA	1	0	0	0	NA	NA	1	2	NA	NA	NA	NA	NA	22850	2	4	10400	200	0
699	10206102001	5	102061020	102061	2020	8	1	1	1	0	3	0	0	0	0	0	0	0	0	1	0	0	1	1	0	1	1	1	1	NA	1	1	1	1	1	NA	0	NA	NA	NA	NA	NA	163600	5882.666504	9	2	4000	0	1
704	10206102002	5	102061020	102061	2020	8	0	1	1	1	1	2	0	0	0	0	0	0	0	0	0	0	0	0	0	0	0	0	1	NA	0	0	0	1	1	NA	0	NA	NA	NA	NA	NA	163600	5882.666504	9	2	4000	0	0
709	10206103001	5	102061030	102061	2020	8	0	1	1	1	2	2	1	0	0	0	0	0	0	1	0	0	0	1	0	0	0	0	1	NA	0	0	0	0	NA	NA	0	NA	NA	NA	NA	NA	40800	6680.5	2	3	900	25000	0
714	10206103002	5	102061030	102061	2020	8	1	1	1	0	5	0	0	0	0	0	0	0	0	0	0	0	0	0	0	0	0	0	1	NA	0	1	1	0	NA	NA	0	NA	NA	NA	NA	NA	40800	6680.5	2	3	900	25000	1
719	10206104001	5	102061040	102061	2020	8	1	1	1	1	1	6	1	0	0	0	0	0	0	1	0	0	0	0	0	0	0	0	0	NA	0	1	1	0	NA	NA	0	NA	NA	NA	NA	NA	20420	10868.57129	7	6	11300	0	0
724	10206104002	5	102061040	102061	2020	8	0	1	1	1	NA	2	0	0	0	0	0	0	0	1	0	0	0	1	0	0	0	0	1	NA	0	1	0	1	1	NA	1	1	NA	NA	NA	NA	20420	10868.57129	7	6	11300	0	0
729	10206105001	5	102061050	102061	2020	8	1	1	1	1	NA	3	0	0	0	1	0	1	0	1	0	0	0	0	0	0	0	0	0	NA	1	1	0	1	2	NA	0	NA	NA	NA	NA	NA	5000	6935	4	4	3400	0	0
734	10206105002	5	102061050	102061	2020	8	0	1	1	1	NA	0	0	0	0	0	0	0	0	0	0	0	0	0	0	0	0	1	1	NA	1	1	1	0	NA	NA	0	NA	NA	NA	NA	NA	5000	6935	4	4	3400	0	0
739	10206106001	5	102061060	102061	2020	8	0	0	1	0	NA	0	1	0	0	0	0	0	0	1	0	0	0	1	0	0	0	0	1	NA	1	0	0	0	NA	NA	0	NA	NA	NA	NA	NA	12300	18196.66602	3	6	2100	0	0
748	10206107002	5	102061070	102061	2020	8	0	0	1	0	3	3	0	0	0	0	0	0	0	1	1	1	0	0	0	0	0	1	1	NA	1	1	0	0	NA	NA	0	NA	NA	NA	NA	NA	NA	13240	2	4	6240	300	0
753	10206108001	5	102061080	102061	2020	8	0	0	1	1	1	0	1	0	0	0	0	1	1	1	0	0	0	1	0	0	0	1	1	NA	0	0	0	1	2	NA	1	3	NA	NA	NA	NA	-37500	44800	2	2	40	130	0
760	10206109001	5	102061090	102061	2020	8	1	1	1	0	1	0	0	0	0	1	0	0	0	1	0	0	0	0	0	0	1	0	1	NA	1	1	0	1	5	NA	0	NA	NA	NA	NA	NA	8400	27270	2	2	2500	9800	0
765	10206109002	5	102061090	102061	2020	8	0	1	1	0	2	0	0	0	0	0	0	0	0	1	0	0	0	0	0	0	1	0	1	NA	0	1	1	0	NA	NA	0	NA	NA	NA	NA	NA	8400	27270	2	2	2500	9800	0
771	10206111001	5	102061110	102061	2020	8	1	1	1	1	3	1	1	1	0	0	0	0	0	1	0	0	0	1	0	0	1	1	1	NA	1	0	0	1	1	NA	0	NA	NA	NA	NA	NA	5600	11120	2	2	150	0	0
776	10206111002	5	102061110	102061	2020	8	0	1	1	1	1	6	1	0	0	0	0	1	0	0	0	0	0	0	0	0	0	0	0	NA	1	0	0	0	NA	NA	0	NA	NA	NA	NA	NA	5600	11120	2	2	150	0	0
785	10206113001	5	102061130	102061	2020	8	0	1	1	1	3	0	0	0	0	0	0	0	0	1	1	0	0	1	0	0	1	1	1	NA	0	0	0	1	1	NA	1	1	NA	NA	NA	NA	NA	NA	6	2	300	5000	0
790	10206113002	5	102061130	102061	2020	8	1	1	1	0	3	0	1	1	0	0	0	0	0	1	1	0	0	1	0	1	1	0	0	NA	0	1	1	1	1	NA	1	1	NA	NA	NA	NA	NA	NA	6	2	300	5000	1
802	10206116001	5	102061160	102061	2020	8	0	1	1	1	1	3	0	0	0	0	1	0	0	1	1	0	0	1	0	0	0	1	1	NA	0	1	0	1	1	NA	0	NA	NA	NA	NA	NA	NA	44966.66797	6	2	5300	400	0
807	10206116002	5	102061160	102061	2020	8	1	1	1	1	2	0	0	0	0	0	0	0	0	1	0	1	1	1	0	0	1	1	1	NA	1	1	1	1	1	NA	0	NA	NA	NA	NA	NA	NA	44966.66797	6	2	5300	400	0
817	10206118001	5	102061180	102061	2020	8	0	1	1	1	1	0	0	0	0	0	0	1	0	1	0	1	0	0	0	0	1	1	1	NA	1	0	0	0	NA	NA	0	NA	NA	NA	NA	NA	93754	13933	2	2	800	4180	0
822	10206118002	5	102061180	102061	2020	8	1	1	1	0	3	0	0	0	0	1	0	0	0	0	1	1	1	1	0	0	1	1	1	NA	1	0	0	1	1	NA	0	NA	NA	NA	NA	NA	93754	13933	2	2	800	4180	0
827	10206119001	5	102061190	102061	2020	8	0	1	1	1	NA	0	0	0	0	0	0	0	0	0	0	0	0	0	0	0	0	0	1	NA	0	0	0	0	NA	NA	0	NA	NA	NA	NA	NA	19800	19341.5	4	3	8000	200	0
832	10206119002	5	102061190	102061	2020	8	1	1	1	1	2	0	0	0	0	0	0	0	0	0	0	0	1	0	0	0	0	0	1	NA	0	1	0	1	1	NA	1	1	NA	NA	NA	NA	19800	19341.5	4	3	8000	200	0
837	10206120001	5	102061200	102061	2020	8	0	1	1	1	2	4	0	0	0	0	0	0	0	1	0	0	0	1	0	0	1	1	1	NA	0	0	0	0	NA	NA	0	NA	NA	NA	NA	NA	NA	19322	3	2	37000	0	0
842	10206120002	5	102061200	102061	2020	8	1	1	1	1	4	0	1	0	0	0	0	0	0	1	0	1	1	0	0	0	1	0	1	NA	0	0	0	0	NA	NA	0	NA	NA	NA	NA	NA	NA	19322	3	2	37000	0	0
847	10206121001	5	102061210	102061	2020	8	1	1	1	0	1	0	1	1	0	0	0	0	0	0	1	0	0	0	0	0	0	0	1	NA	1	1	1	0	NA	NA	0	NA	NA	NA	NA	NA	80600	48260	2	2	7000	33000	0
852	10206121002	5	102061210	102061	2020	8	0	1	1	1	2	0	1	0	0	0	0	0	0	1	0	0	0	1	0	0	1	1	1	NA	1	0	0	0	NA	NA	1	2	NA	NA	NA	NA	80600	48260	2	2	7000	33000	0
857	10206122002	5	102061220	102061	2020	8	0	0	1	1	NA	6	0	0	0	0	0	1	0	1	0	0	1	1	0	0	0	0	0	NA	0	1	0	0	NA	NA	1	4	NA	NA	NA	NA	NA	13026.66699	3	0	0	0	0
862	10206123001	5	102061230	102061	2020	8	0	1	1	0	3	0	1	0	0	0	0	0	0	0	0	1	0	0	0	0	1	1	0	NA	1	1	0	0	NA	NA	0	NA	NA	NA	NA	NA	6000	6514	4	4	13100	12000	0
867	10206123002	5	102061230	102061	2020	8	1	1	1	0	1	2	0	0	0	0	0	1	0	1	0	0	0	0	0	0	0	1	1	NA	0	1	0	1	3	NA	1	1	NA	NA	NA	NA	6000	6514	4	4	13100	12000	1
872	10206124001	5	102061240	102061	2020	8	0	1	1	1	3	0	1	0	0	0	0	0	0	1	1	0	0	1	0	0	1	1	1	NA	0	1	1	0	NA	NA	0	NA	NA	NA	NA	NA	7472	23261	2	3	200	500	0
877	10206124002	5	102061240	102061	2020	8	1	1	1	1	2	4	1	0	0	0	0	0	0	1	0	1	0	1	0	0	0	0	1	NA	1	1	0	0	NA	NA	0	NA	NA	NA	NA	NA	7472	23261	2	3	200	500	0
883	10206126001	5	102061260	102061	2020	8	0	0	1	1	3	0	1	0	0	0	0	0	0	0	0	0	0	0	0	0	0	0	0	NA	1	0	0	0	NA	NA	0	NA	NA	NA	NA	NA	3250	12037	2	2	800	100	0
893	10206127002	5	102061270	102061	2020	8	0	0	1	1	NA	0	1	0	0	0	0	0	0	1	0	0	0	1	0	0	0	0	0	NA	0	1	1	0	NA	NA	1	2	NA	NA	NA	NA	NA	16331.59961	5	2	20	0	0
898	10206128001	5	102061280	102061	2020	8	1	1	1	1	3	1	1	0	0	1	0	0	1	1	1	1	0	1	0	0	1	1	1	NA	1	1	1	0	NA	NA	1	2	NA	NA	NA	NA	7460	10390	3	3	5500	480	0
903	10206128002	5	102061280	102061	2020	8	0	1	1	1	3	0	0	0	0	0	0	0	0	1	0	0	1	1	0	0	1	1	1	NA	0	0	0	0	NA	NA	0	NA	NA	NA	NA	NA	7460	10390	3	3	5500	480	0
907	10206129001	5	102061290	102061	2020	8	0	1	1	1	3	0	0	0	0	0	0	0	0	1	0	0	0	0	0	0	1	1	1	NA	0	0	0	0	NA	NA	1	2	NA	NA	NA	NA	-7600	21939	2	2	3000	0	0
911	10206129002	5	102061290	102061	2020	8	1	1	1	1	3	0	1	0	0	0	0	0	0	0	0	0	0	0	0	0	1	1	1	NA	1	0	0	0	NA	NA	1	1	NA	NA	NA	NA	-7600	21939	2	2	3000	0	0
915	10206130001	5	102061300	102061	2020	8	1	0	1	0	3	0	0	0	0	0	0	0	0	0	0	0	0	0	0	0	1	0	1	NA	0	1	1	0	NA	NA	0	NA	NA	NA	NA	NA	599	5348	1	0	0	0	0
918	10206131001	5	102061310	102061	2020	8	1	1	1	1	3	0	0	0	0	0	0	0	0	0	0	0	1	0	0	0	1	0	1	NA	0	1	1	0	NA	NA	0	NA	NA	NA	NA	NA	50400	27571.59961	5	2	100	10200	0
921	10206131002	5	102061310	102061	2020	8	0	1	1	1	2	0	1	0	0	0	0	0	0	0	0	0	1	1	0	0	1	1	1	NA	0	0	0	0	NA	NA	0	NA	NA	NA	NA	NA	50400	27571.59961	5	2	100	10200	0
924	10206132001	5	102061320	102061	2020	8	1	1	1	1	3	0	0	0	0	0	0	0	0	1	0	0	0	0	0	0	1	1	1	NA	0	1	1	0	NA	NA	0	NA	NA	NA	NA	NA	-5000	2307.5	4	2	100	0	0
927	10206132002	5	102061320	102061	2020	8	0	1	1	1	3	0	0	0	0	0	0	0	0	0	0	0	0	0	0	0	1	1	1	NA	0	0	0	0	NA	NA	0	NA	NA	NA	NA	NA	-5000	2307.5	4	2	100	0	0
930	10206133001	5	102061330	102061	2020	8	1	1	1	1	1	0	0	0	0	1	1	0	0	0	0	0	0	1	0	0	1	1	1	NA	1	1	1	0	NA	NA	0	NA	NA	NA	NA	NA	-16460	26840	2	2	64500	500	0
933	10206133002	5	102061330	102061	2020	8	0	1	1	1	2	6	0	0	0	1	0	0	0	1	0	0	0	1	0	0	1	1	1	NA	0	0	0	1	1	NA	1	2	NA	NA	NA	NA	-16460	26840	2	2	64500	500	0
935	10206134001	5	102061340	102061	2020	8	1	1	1	1	5	0	0	0	0	0	0	0	0	0	0	0	0	1	0	0	1	0	1	NA	0	0	0	0	NA	NA	0	NA	NA	NA	NA	NA	NA	13465	4	2	0	2000	0
937	10206134002	5	102061340	102061	2020	8	0	1	1	1	2	0	0	0	0	0	0	0	0	0	0	0	0	0	0	0	1	0	1	NA	0	0	0	0	NA	NA	1	15	NA	NA	NA	NA	NA	13465	4	2	0	2000	0
940	10206135001	5	102061350	102061	2020	8	1	1	1	1	4	0	0	1	0	1	0	0	0	0	0	0	0	0	0	0	1	1	1	NA	1	1	1	0	NA	NA	0	NA	NA	NA	NA	NA	64000	23112.5	4	2	0	0	0
943	10206135002	5	102061350	102061	2020	8	0	1	1	1	4	0	0	0	0	0	0	0	0	0	0	0	0	0	0	0	1	1	1	NA	0	0	0	0	NA	NA	0	NA	NA	NA	NA	NA	64000	23112.5	4	2	0	0	0
950	10206202001	5	102062020	102062	2020	8	0	0	1	1	2	0	1	0	0	0	0	0	0	1	0	0	1	1	0	0	0	0	1	NA	0	1	0	0	NA	NA	0	NA	NA	NA	NA	NA	7060	8333.333008	3	6	2740	0	0
955	10206203001	5	102062030	102062	2020	8	1	0	1	1	3	1	1	0	0	1	0	0	0	0	0	0	0	1	0	0	1	1	1	NA	1	1	1	0	NA	NA	0	NA	NA	NA	NA	NA	NA	9364	1	0	0	0	0
960	10206204001	5	102062040	102062	2020	8	1	0	1	1	2	0	0	0	0	0	0	0	0	1	0	0	0	0	0	0	0	1	1	NA	1	1	1	1	1	NA	0	NA	NA	NA	NA	NA	15412	9708	3	2	300	400	0
965	10206205001	5	102062050	102062	2020	8	1	1	1	0	2	0	0	0	0	0	0	0	0	0	0	0	0	0	0	0	1	1	1	NA	1	1	0	1	2	NA	0	NA	NA	NA	NA	NA	4662	NA	6	1	200	500	0
970	10206205002	5	102062050	102062	2020	8	0	1	1	1	1	1	0	0	0	0	0	1	0	1	0	0	0	0	0	0	1	1	1	NA	1	0	0	0	NA	NA	1	1	NA	NA	NA	NA	4662	NA	6	1	200	500	0
978	10206206003	5	102062060	102062	2020	8	0	0	1	0	1	0	1	0	0	1	1	0	0	1	0	0	1	1	0	0	0	1	0	NA	0	0	0	1	1	NA	1	3	NA	NA	NA	NA	12560	19175	4	2	600	0	0
983	10206207001	5	102062070	102062	2020	8	0	0	1	1	2	0	0	1	0	0	0	0	0	1	0	0	0	1	0	0	1	1	1	NA	1	0	0	0	NA	NA	0	NA	NA	NA	NA	NA	8436	14672.5	2	4	1740	0	0
988	10206208001	5	102062080	102062	2020	8	0	0	1	1	NA	5	1	0	0	0	0	0	0	1	0	0	0	0	0	0	0	0	0	NA	0	1	0	0	NA	NA	0	NA	NA	NA	NA	NA	3072	7480	2	7	1500	0	0
994	10206210001	5	102062100	102062	2020	8	0	0	1	1	3	0	0	0	0	0	1	0	0	0	0	0	0	0	0	0	1	1	1	NA	0	1	0	0	NA	NA	0	NA	NA	NA	NA	NA	18000	26984	1	2	500	900	0
999	10206211001	5	102062110	102062	2020	8	1	1	1	1	3	0	0	0	0	0	0	0	0	0	0	0	0	0	0	0	1	1	1	NA	1	1	1	0	NA	NA	0	NA	NA	NA	NA	NA	4808	4700	3	4	12500	1800	0
1004	10206211002	5	102062110	102062	2020	8	0	1	1	1	3	0	0	0	0	0	0	0	0	1	0	1	0	0	0	0	1	1	1	NA	1	1	0	0	NA	NA	1	2	NA	NA	NA	NA	4808	4700	3	4	12500	1800	0
1009	10206212001	5	102062120	102062	2020	8	0	1	1	0	2	1	0	0	0	0	0	1	0	0	0	0	0	0	0	1	0	0	1	NA	0	1	0	1	2	NA	0	NA	NA	NA	NA	NA	NA	13117	4	2	300	0	0
1014	10206212002	5	102062120	102062	2020	8	1	1	1	0	1	1	1	1	0	1	1	0	0	1	0	0	1	1	0	0	1	1	1	NA	0	1	0	1	2	NA	0	NA	NA	NA	NA	NA	NA	13117	4	2	300	0	0
1019	10206213002	5	102062130	102062	2020	8	1	1	1	1	3	0	0	0	0	0	0	0	0	1	0	0	1	1	0	0	1	1	1	NA	0	1	0	0	NA	NA	0	NA	NA	NA	NA	NA	112400	NA	4	4	5000	700	0
1023	10206213003	5	102062130	102062	2020	8	0	1	1	1	2	1	0	0	0	0	0	0	0	1	0	0	0	0	0	0	0	1	1	NA	0	0	0	0	NA	NA	1	1	NA	NA	NA	NA	112400	NA	4	4	5000	700	0
1028	10206214001	5	102062140	102062	2020	8	1	1	1	1	1	0	0	0	0	0	0	0	0	1	0	0	0	1	0	0	1	0	1	NA	0	1	1	1	1	NA	0	NA	NA	NA	NA	NA	23772	14778.33301	6	3	100	430	0
1033	10206214002	5	102062140	102062	2020	8	0	1	1	1	3	0	0	0	0	0	0	0	0	1	0	0	0	1	0	0	1	1	0	NA	0	0	0	0	NA	NA	1	3	NA	NA	NA	NA	23772	14778.33301	6	3	100	430	0
1038	10206215001	5	102062150	102062	2020	8	1	1	1	1	3	0	0	0	0	0	0	0	0	1	0	0	0	0	0	0	1	1	1	NA	0	0	0	0	NA	NA	0	NA	NA	NA	NA	NA	29200	8233.333008	6	2	7000	2000	0
1043	10206215002	5	102062150	102062	2020	8	0	1	1	1	2	0	0	0	0	0	0	0	0	1	0	0	0	0	0	0	1	1	1	NA	0	0	0	0	NA	NA	0	NA	NA	NA	NA	NA	29200	8233.333008	6	2	7000	2000	0
1048	10206216001	5	102062160	102062	2020	8	0	0	1	1	3	1	0	0	0	0	0	0	0	1	0	0	0	0	0	0	1	1	1	NA	0	1	1	0	NA	NA	0	NA	NA	NA	NA	NA	1236	13348	5	3	1300	100	0
1057	10206217001	5	102062170	102062	2020	8	0	1	1	1	NA	1	0	0	0	0	0	0	0	1	0	0	0	1	0	0	0	1	1	NA	0	1	0	1	2	NA	1	2	NA	NA	NA	NA	19412	5410	3	6	2310	0	0
1062	10206217002	5	102062170	102062	2020	8	1	1	1	1	NA	1	0	0	0	0	0	0	0	1	0	0	0	1	0	0	1	0	1	NA	0	1	1	0	NA	NA	1	1	NA	NA	NA	NA	19412	5410	3	6	2310	0	0
1067	10206218001	5	102062180	102062	2020	8	1	1	1	0	5	0	1	1	0	0	0	0	0	1	1	1	0	1	0	0	1	1	1	NA	1	1	0	0	NA	NA	1	1	NA	NA	NA	NA	49500	10045	4	2	16000	780	0
1072	10206218002	5	102062180	102062	2020	8	0	1	1	0	5	0	0	0	0	0	0	0	0	0	0	0	0	0	0	0	0	1	1	NA	0	0	0	0	NA	NA	0	NA	NA	NA	NA	NA	49500	10045	4	2	16000	780	0
1077	10206219001	5	102062190	102062	2020	8	1	1	1	1	3	1	0	0	0	0	0	0	0	1	0	0	0	0	0	0	1	1	1	NA	1	1	0	1	1	NA	1	5	NA	NA	NA	NA	-360	13465	4	8	3200	0	0
1082	10206219002	5	102062190	102062	2020	8	0	1	1	1	3	0	1	0	0	0	0	0	0	1	0	0	0	0	0	0	0	0	1	NA	1	0	0	0	NA	NA	0	NA	NA	NA	NA	NA	-360	13465	4	8	3200	0	0
1087	10206220001	5	102062200	102062	2020	8	0	1	1	1	3	0	0	0	0	0	0	0	0	0	0	0	0	0	0	0	1	1	1	NA	1	1	0	0	NA	NA	0	NA	NA	NA	NA	NA	73236	9437	2	3	1300	2100	0
1092	10206220002	5	102062200	102062	2020	8	1	1	1	0	3	0	0	0	0	0	1	0	0	0	0	0	1	0	0	0	1	1	1	NA	1	1	1	1	1	NA	0	NA	NA	NA	NA	NA	73236	9437	2	3	1300	2100	1
1097	10206221001	5	102062210	102062	2020	8	1	1	1	0	NA	0	1	0	0	0	0	0	0	1	0	0	0	0	0	0	1	0	0	NA	0	1	1	0	NA	NA	0	NA	NA	NA	NA	NA	NA	16890	4	2	300	0	0
1102	10206221002	5	102062210	102062	2020	8	0	1	1	0	3	0	0	0	0	0	0	0	0	1	0	0	1	0	0	0	1	1	1	NA	0	0	0	0	NA	NA	0	NA	NA	NA	NA	NA	NA	16890	4	2	300	0	0
1107	10206222001	5	102062220	102062	2020	8	1	0	1	1	2	0	1	1	0	0	0	0	0	1	1	0	1	0	0	0	0	1	1	NA	0	1	1	0	NA	NA	0	NA	NA	NA	NA	NA	72270	39762.5	4	7	1250	0	0
1113	10206223001	5	102062230	102062	2020	8	1	1	1	1	3	0	0	1	0	1	0	0	0	1	0	0	0	1	1	0	0	1	1	NA	0	1	0	1	1	NA	1	2	NA	NA	NA	NA	30155	9636.666992	6	3	1700	900	0
1118	10206223002	5	102062230	102062	2020	8	0	1	1	1	3	0	1	0	0	1	1	0	0	1	0	0	1	0	0	0	0	1	1	NA	0	0	0	1	1	NA	0	NA	NA	NA	NA	NA	30155	9636.666992	6	3	1700	900	0
1123	10206224001	5	102062240	102062	2020	8	1	1	1	1	1	1	0	0	0	0	0	0	0	0	0	0	0	1	0	0	1	1	1	NA	1	1	1	0	NA	NA	1	2	NA	NA	NA	NA	NA	NA	3	2	400	4500	0
1128	10206224002	5	102062240	102062	2020	8	0	1	1	1	3	2	0	0	0	0	0	0	0	1	0	0	0	0	0	0	1	1	1	NA	1	0	0	0	NA	NA	0	NA	NA	NA	NA	NA	NA	NA	3	2	400	4500	0
1133	10206225001	5	102062250	102062	2020	8	0	0	1	1	NA	2	1	0	0	0	0	0	0	1	0	0	0	0	0	0	0	0	1	NA	0	1	0	0	NA	NA	0	NA	NA	NA	NA	NA	NA	6758	5	7	3000	0	0
1138	10206226001	5	102062260	102062	2020	8	1	1	1	1	2	0	1	0	0	0	0	0	0	0	0	0	1	1	0	0	1	1	1	NA	0	1	1	1	1	NA	0	NA	NA	NA	NA	NA	NA	12233.33301	3	2	16200	8500	0
1143	10206226002	5	102062260	102062	2020	8	0	1	1	1	3	0	0	0	0	0	0	1	0	1	0	0	0	0	0	0	1	1	1	NA	0	1	1	0	NA	NA	0	NA	NA	NA	NA	NA	NA	12233.33301	3	2	16200	8500	0
1148	10206227001	5	102062270	102062	2020	8	0	0	1	0	3	0	0	0	0	0	0	0	0	1	0	0	0	0	0	0	1	1	1	NA	0	0	0	0	NA	NA	0	NA	NA	NA	NA	NA	3000	NA	4	2	800	300	0
1155	10206228001	5	102062280	102062	2020	8	1	1	1	0	3	0	0	0	0	0	0	0	0	1	0	0	0	0	0	0	1	0	1	NA	1	1	0	0	NA	NA	0	NA	NA	NA	NA	NA	94000	19233.33398	6	2	0	0	0
1159	10206228002	5	102062280	102062	2020	8	0	1	1	0	3	0	0	0	0	0	0	0	0	1	0	0	0	0	0	0	0	0	1	NA	0	0	0	0	NA	NA	0	NA	NA	NA	NA	NA	94000	19233.33398	6	2	0	0	0
1163	10206229001	5	102062290	102062	2020	8	0	1	1	1	3	0	0	0	0	0	0	0	0	0	0	0	0	0	0	0	0	0	0	NA	0	0	0	0	NA	NA	0	NA	NA	NA	NA	NA	NA	9010	2	2	30	100	0
1167	10206229002	5	102062290	102062	2020	8	1	1	1	1	5	0	0	1	0	1	0	0	0	0	0	0	0	1	0	0	1	1	1	NA	0	1	1	0	NA	NA	0	NA	NA	NA	NA	NA	NA	9010	2	2	30	100	0
1170	10206230001	5	102062300	102062	2020	8	0	1	1	1	1	0	1	0	0	1	0	0	0	1	0	0	0	1	0	0	1	1	1	NA	0	1	0	1	1	NA	1	6	NA	NA	NA	NA	12400	27965	2	2	6600	900	0
1173	10206230002	5	102062300	102062	2020	8	1	1	1	1	3	0	1	0	0	0	0	0	0	1	0	0	0	1	0	0	1	1	1	NA	1	1	1	0	NA	NA	0	NA	NA	NA	NA	NA	12400	27965	2	2	6600	900	0
1178	10206232001	5	102062320	102062	2020	8	1	0	1	1	2	1	0	0	0	0	0	0	0	0	0	0	0	0	0	0	1	1	1	NA	1	1	0	0	NA	NA	1	3	NA	NA	NA	NA	9142	4506.666504	3	0	0	0	0
1183	10206301001	5	102063010	102063	2020	8	0	1	1	1	2	0	1	0	0	0	0	0	0	1	0	0	1	0	0	0	1	1	0	NA	0	1	1	0	NA	NA	1	4	NA	NA	NA	NA	19472	9161.599609	5	5	13000	15	0
1186	10206301002	5	102063010	102063	2020	8	1	1	1	1	3	0	0	0	0	0	0	0	0	1	0	0	0	0	0	0	1	0	1	NA	1	1	1	0	NA	NA	0	NA	NA	NA	NA	NA	19472	9161.599609	5	5	13000	15	0
1191	10206302001	5	102063020	102063	2020	8	0	1	1	1	3	0	0	0	0	1	0	0	0	1	0	1	0	1	0	0	1	1	1	NA	1	1	1	0	NA	NA	0	NA	NA	NA	NA	NA	35972	9126.5	4	2	100	150	0
1196	10206302002	5	102063020	102063	2020	8	1	1	1	1	2	0	0	0	0	0	0	0	0	1	0	1	1	0	0	0	1	1	1	NA	0	1	1	0	NA	NA	0	NA	NA	NA	NA	NA	35972	9126.5	4	2	100	150	0
1201	10206303001	5	102063030	102063	2020	8	1	1	1	1	2	0	1	0	0	0	1	0	0	1	0	0	0	1	0	0	1	1	1	NA	1	1	1	0	NA	NA	0	NA	NA	NA	NA	NA	2205	NA	2	3	9000	400	0
1206	10206303002	5	102063030	102063	2020	8	0	1	1	1	NA	2	0	0	0	0	0	0	0	1	0	0	1	1	0	0	0	0	1	NA	1	1	1	0	NA	NA	1	3	NA	NA	NA	NA	2205	NA	2	3	9000	400	0
1211	10206304001	5	102063040	102063	2020	8	0	1	1	1	2	0	1	0	0	0	0	0	0	1	0	1	0	1	0	0	0	1	1	NA	0	0	0	0	NA	NA	0	NA	NA	NA	NA	NA	3210	3370	2	3	1500	0	0
1216	10206304002	5	102063040	102063	2020	8	1	1	1	1	5	0	0	0	0	0	0	0	0	1	0	0	0	0	0	0	1	0	1	NA	0	1	1	0	NA	NA	0	NA	NA	NA	NA	NA	3210	3370	2	3	1500	0	0
1221	10206305001	5	102063050	102063	2020	8	1	1	1	1	2	0	0	0	0	0	0	0	0	1	0	0	1	0	0	0	1	1	1	NA	0	0	0	1	2	NA	0	NA	NA	NA	NA	NA	52436	12570	2	2	15000	4000	0
1226	10206305002	5	102063050	102063	2020	8	0	1	1	1	3	0	1	0	0	0	0	1	0	0	0	0	0	0	0	0	1	1	0	NA	0	1	0	0	NA	NA	0	NA	NA	NA	NA	NA	52436	12570	2	2	15000	4000	0
1231	10206306001	5	102063060	102063	2020	8	1	1	1	1	3	0	0	0	0	0	0	0	0	0	0	0	0	0	0	0	1	1	1	NA	1	1	1	0	NA	NA	0	NA	NA	NA	NA	NA	21400	7765	2	2	5590	1300	0
1236	10206306002	5	102063060	102063	2020	8	0	1	1	1	2	0	0	1	0	1	1	0	0	1	0	0	0	0	0	0	1	0	1	NA	0	1	0	0	NA	NA	0	NA	NA	NA	NA	NA	21400	7765	2	2	5590	1300	0
1241	10206307001	5	102063070	102063	2020	8	1	1	1	1	NA	0	0	0	0	0	0	0	0	0	0	0	0	0	0	0	0	1	1	NA	0	1	1	0	NA	NA	0	NA	NA	NA	NA	NA	2980	728	2	2	100	0	0
1245	10206307002	5	102063070	102063	2020	8	0	1	1	1	3	0	0	0	0	0	0	0	0	1	0	0	0	0	0	0	1	0	1	NA	0	1	1	0	NA	NA	0	NA	NA	NA	NA	NA	2980	728	2	2	100	0	0
1250	10206308001	5	102063080	102063	2020	8	1	1	1	0	NA	6	0	0	0	0	0	1	0	1	0	0	0	0	0	0	0	0	0	NA	1	1	1	0	NA	NA	0	NA	NA	NA	NA	NA	-336140	25317.5	4	5	3107	8080	0
1255	10206308002	5	102063080	102063	2020	8	0	1	1	1	3	1	1	0	0	0	0	0	0	1	0	0	0	1	0	0	0	1	1	NA	0	0	0	0	NA	NA	0	NA	NA	NA	NA	NA	-336140	25317.5	4	5	3107	8080	0
1264	10206310001	5	102063100	102063	2020	8	0	0	1	1	3	1	1	0	0	0	0	0	0	0	0	1	0	1	0	1	0	0	1	NA	0	0	0	0	NA	NA	0	NA	NA	NA	NA	NA	NA	NA	2	2	3200	0	0
1269	10206311001	5	102063110	102063	2020	8	0	1	1	1	3	0	0	0	0	0	0	0	0	0	0	0	0	0	0	0	1	1	1	NA	1	0	0	0	NA	NA	0	NA	NA	NA	NA	NA	NA	15365	4	2	1300	1000	0
1274	10206311002	5	102063110	102063	2020	8	1	1	1	1	3	0	0	0	0	0	0	0	0	1	0	0	0	0	0	0	1	1	1	NA	1	0	0	0	NA	NA	0	NA	NA	NA	NA	NA	NA	15365	4	2	1300	1000	0
1279	10206312001	5	102063120	102063	2020	8	0	0	1	1	1	1	0	0	0	0	0	0	0	1	0	0	0	0	0	0	0	1	1	NA	0	0	0	0	NA	NA	0	NA	NA	NA	NA	NA	14824	4133.333496	3	6	300	0	0
1285	10206313001	5	102063130	102063	2020	8	0	1	1	1	3	0	0	0	0	0	0	0	0	1	0	0	0	1	0	0	1	1	1	NA	0	0	0	0	NA	NA	0	NA	NA	NA	NA	NA	80350	17727.5	4	2	1100	200	0
1290	10206313002	5	102063130	102063	2020	8	1	1	1	1	2	0	0	0	0	1	0	0	0	1	0	0	1	0	0	0	0	1	1	NA	1	1	0	0	NA	NA	1	4	NA	NA	NA	NA	80350	17727.5	4	2	1100	200	0
1295	10206314001	5	102063140	102063	2020	8	0	0	1	1	2	1	0	0	0	0	0	0	0	1	0	0	0	1	0	0	0	1	1	NA	0	0	0	0	NA	NA	1	8	NA	NA	NA	NA	20870	NA	4	6	1950	240	0
1300	10206315001	5	102063150	102063	2020	8	0	0	1	0	1	0	0	0	0	0	0	0	0	1	0	0	0	1	0	0	1	1	1	NA	0	1	1	1	2	NA	1	4	NA	NA	NA	NA	11220	21029	3	3	800	5000	0
1309	10206316001	5	102063160	102063	2020	8	1	0	1	0	1	0	0	0	0	0	0	1	0	1	0	0	0	0	0	0	1	0	1	NA	1	1	1	0	NA	NA	0	NA	NA	NA	NA	NA	530	345	1	0	0	0	0
1317	10206318001	5	102063180	102063	2020	8	1	1	1	1	NA	1	1	0	0	0	0	0	0	1	0	0	0	1	0	0	0	1	0	NA	0	1	1	0	NA	NA	0	NA	NA	NA	NA	NA	NA	NA	2	4	13500	650	0
1322	10206318002	5	102063180	102063	2020	8	0	1	1	1	3	0	1	0	0	1	0	0	0	1	0	0	0	0	0	0	1	0	0	NA	0	1	1	1	2	NA	0	NA	NA	NA	NA	NA	NA	NA	2	4	13500	650	0
1327	10206319001	5	102063190	102063	2020	8	0	1	1	1	3	0	1	0	0	0	1	0	0	1	0	0	0	1	0	0	1	1	0	NA	0	0	0	0	NA	NA	0	NA	NA	NA	NA	NA	NA	6627	2	3	1450	0	0
1332	10206319002	5	102063190	102063	2020	8	1	1	1	1	3	0	0	0	0	0	0	0	0	0	0	0	0	0	0	0	0	1	1	NA	1	1	1	0	NA	NA	0	NA	NA	NA	NA	NA	NA	6627	2	3	1450	0	0
1337	10206320001	5	102063200	102063	2020	8	1	0	1	1	NA	0	1	0	0	0	0	0	0	0	1	0	0	1	0	0	0	0	1	NA	0	1	1	0	NA	NA	0	NA	NA	NA	NA	NA	42900	24820	3	4	8400	0	0
1342	10206321001	5	102063210	102063	2020	8	1	1	1	1	1	1	0	0	0	0	0	0	0	0	0	0	0	0	0	1	1	1	1	NA	1	1	0	0	NA	NA	0	NA	NA	NA	NA	NA	35055	NA	3	2	2000	21000	0
1347	10206321002	5	102063210	102063	2020	8	0	1	1	1	2	1	0	0	0	0	0	0	0	1	0	0	0	1	0	0	1	1	1	NA	1	0	0	0	NA	NA	1	1	NA	NA	NA	NA	35055	NA	3	2	2000	21000	0
1355	10206322002	5	102063220	102063	2020	8	0	0	1	1	3	0	1	0	0	0	0	0	0	1	0	0	1	1	0	0	1	1	1	NA	0	0	0	0	NA	NA	1	1	NA	NA	NA	NA	2720	NA	4	5	4150	300	0
1358	10206323001	5	102063230	102063	2020	8	1	1	1	1	3	1	1	0	0	0	0	0	0	0	1	0	0	0	0	0	1	1	1	NA	1	1	0	0	NA	NA	0	NA	NA	NA	NA	NA	46600	NA	3	2	6700	350	0
1363	10206323002	5	102063230	102063	2020	8	0	1	1	1	2	0	1	0	0	1	0	0	0	1	0	0	0	0	0	0	1	1	1	NA	0	0	0	0	NA	NA	0	NA	NA	NA	NA	NA	46600	NA	3	2	6700	350	0
1368	10206324001	5	102063240	102063	2020	8	1	1	1	0	NA	0	0	0	0	0	0	0	0	1	0	0	1	0	0	0	0	1	1	NA	0	1	1	0	NA	NA	0	NA	NA	NA	NA	NA	2568	2462	2	4	4400	0	0
1372	10206324002	5	102063240	102063	2020	8	0	1	1	1	1	2	1	0	0	0	0	0	0	1	0	0	0	0	0	0	1	0	1	NA	0	0	0	0	NA	NA	0	NA	NA	NA	NA	NA	2568	2462	2	4	4400	0	0
1377	10206325001	5	102063250	102063	2020	8	0	1	1	1	3	1	1	0	0	0	0	0	0	1	0	0	0	0	0	0	1	1	1	NA	1	0	0	0	NA	NA	1	1	NA	NA	NA	NA	NA	8755	4	5	1300	300	0
1382	10206325002	5	102063250	102063	2020	8	1	1	1	1	2	1	0	0	0	0	0	0	0	0	0	0	1	1	0	0	0	1	1	NA	0	1	0	0	NA	NA	0	NA	NA	NA	NA	NA	NA	8755	4	5	1300	300	0
1387	10206326001	5	102063260	102063	2020	8	1	1	1	1	2	0	1	0	0	0	0	0	0	1	0	0	0	0	0	0	0	1	1	NA	1	1	1	0	NA	NA	0	NA	NA	NA	NA	NA	2472	3240	4	3	900	300	0
1392	10206326002	5	102063260	102063	2020	8	0	1	1	1	2	1	1	0	0	0	0	0	0	0	0	0	0	0	0	0	1	1	1	NA	0	0	0	0	NA	NA	0	NA	NA	NA	NA	NA	2472	3240	4	3	900	300	0
1397	10206327001	5	102063270	102063	2020	8	1	0	1	0	5	0	0	0	0	0	0	0	0	0	0	0	0	0	0	0	0	1	1	NA	1	1	0	0	NA	NA	0	NA	NA	NA	NA	NA	NA	6614	1	2	1400	0	0
1405	10206328001	5	102063280	102063	2020	8	1	1	1	1	1	1	1	0	0	0	0	1	0	1	0	0	0	0	0	0	1	1	1	NA	1	1	0	0	NA	NA	1	2	NA	NA	NA	NA	-2064	NA	3	2	2200	0	0
1410	10206328002	5	102063280	102063	2020	8	0	1	1	1	2	0	0	0	1	0	0	0	0	0	0	0	0	0	0	0	0	0	1	NA	0	0	0	0	NA	NA	0	NA	NA	NA	NA	NA	-2064	NA	3	2	2200	0	0
1415	10206329001	5	102063290	102063	2020	8	1	1	1	1	4	0	0	0	0	0	0	0	0	1	0	0	1	0	0	0	1	1	1	NA	1	1	0	0	NA	NA	0	NA	NA	NA	NA	NA	NA	12520	2	1	8250	2500	0
1420	10206329002	5	102063290	102063	2020	8	0	1	1	1	3	3	0	0	0	0	0	0	0	1	0	1	1	1	0	0	0	1	1	NA	0	1	0	0	NA	NA	0	NA	NA	NA	NA	NA	NA	12520	2	1	8250	2500	0
1425	10206330001	5	102063300	102063	2020	8	0	1	1	1	5	0	1	0	0	1	0	0	0	0	0	0	1	0	0	0	1	1	1	NA	1	0	0	0	NA	NA	0	NA	NA	NA	NA	NA	4300	28822	2	5	8750	200	0
1430	10206330002	5	102063300	102063	2020	8	1	1	1	1	4	3	1	0	0	0	0	0	0	0	0	0	0	0	0	0	0	0	1	NA	1	1	0	1	1	NA	0	NA	NA	NA	NA	NA	4300	28822	2	5	8750	200	0
1434	10206331001	5	102063310	102063	2020	8	1	1	1	1	2	0	0	0	0	1	0	0	0	1	0	0	0	1	0	0	1	1	1	NA	0	1	0	1	3	NA	1	1	NA	NA	NA	NA	70700	85509	3	3	200	10500	0
1438	10206331002	5	102063310	102063	2020	8	0	1	1	1	1	3	0	0	1	0	0	0	0	0	0	0	0	0	0	0	0	0	1	NA	0	0	0	1	1	NA	1	5	NA	NA	NA	NA	70700	85509	3	3	200	10500	0
1442	10206332001	5	102063320	102063	2020	8	0	1	1	1	3	0	0	0	0	0	0	0	0	0	0	0	1	0	0	0	1	1	1	NA	0	0	0	0	NA	NA	0	NA	NA	NA	NA	NA	16000	7867.5	4	1	0	0	0
1446	10206332002	5	102063320	102063	2020	8	1	1	1	1	3	0	1	0	0	1	0	0	0	0	0	0	0	1	0	0	1	1	1	NA	0	1	1	0	NA	NA	0	NA	NA	NA	NA	NA	16000	7867.5	4	1	0	0	0
1449	10206333001	5	102063330	102063	2020	8	0	1	1	1	3	1	0	0	0	0	0	0	0	1	0	0	0	1	0	0	1	1	1	NA	0	1	1	0	NA	NA	0	NA	NA	NA	NA	NA	25350	40720	2	2	2000	1200	0
1452	10206333002	5	102063330	102063	2020	8	1	1	1	1	1	0	0	0	0	0	0	0	0	0	0	0	0	1	0	0	1	1	1	NA	1	1	0	1	2	NA	1	3	NA	NA	NA	NA	25350	40720	2	2	2000	1200	0
1455	10206334001	5	102063340	102063	2020	8	0	1	1	1	5	0	0	0	0	0	0	0	0	1	0	0	0	0	0	0	1	1	1	NA	0	0	0	0	NA	NA	0	NA	NA	NA	NA	NA	78000	10710	3	2	22000	4000	0
1458	10206334002	5	102063340	102063	2020	8	1	1	1	1	5	0	0	0	0	0	0	0	0	1	0	0	0	1	0	0	1	1	1	NA	1	1	1	0	NA	NA	0	NA	NA	NA	NA	NA	78000	10710	3	2	22000	4000	0
1460	10206335001	5	102063350	102063	2020	8	1	1	1	1	5	0	0	0	0	0	0	0	0	0	0	0	0	0	0	0	1	0	0	NA	1	1	0	0	NA	NA	0	NA	NA	NA	NA	NA	NA	19529	2	2	2500	700	0
1463	10206335002	5	102063350	102063	2020	8	0	1	1	1	3	0	0	0	0	0	0	0	0	1	0	0	0	0	0	0	1	1	0	NA	1	0	0	0	NA	NA	0	NA	NA	NA	NA	NA	NA	19529	2	2	2500	700	0
1468	10233101001	5	102331010	102331	2020	7	0	1	1	1	3	1	0	0	0	1	0	0	0	1	1	0	0	1	0	0	1	1	1	NA	0	0	0	0	NA	NA	0	NA	NA	NA	NA	NA	NA	17460	5	3	1400	600	0
1473	10233101002	5	102331010	102331	2020	7	1	1	1	0	3	0	1	0	0	1	0	1	0	1	0	0	0	1	0	1	1	1	1	NA	1	1	1	0	NA	NA	0	NA	NA	NA	NA	NA	NA	17460	5	3	1400	600	1
1478	10233102001	5	102331020	102331	2020	7	1	0	1	0	NA	0	0	0	0	0	0	0	0	0	0	0	0	0	0	0	0	1	1	NA	0	1	1	0	NA	NA	0	NA	NA	NA	NA	NA	NA	5553.333496	9	5	2030	0	0
1483	10233103001	5	102331030	102331	2020	7	1	1	1	1	1	0	0	1	0	0	0	0	0	0	1	1	0	0	0	0	0	1	1	NA	0	1	0	1	1	NA	0	NA	NA	NA	NA	NA	-10868	13390	2	3	1600	410	0
1488	10233103002	5	102331030	102331	2020	7	0	1	1	1	3	0	0	0	0	0	0	0	0	0	1	0	0	1	0	0	1	1	1	NA	0	0	0	0	NA	NA	0	NA	NA	NA	NA	NA	-10868	13390	2	3	1600	410	0
1493	10233104001	5	102331040	102331	2020	7	1	1	1	0	4	0	0	0	0	1	0	0	0	1	0	0	1	1	0	0	1	1	1	NA	1	0	0	0	NA	NA	0	NA	NA	NA	NA	NA	0	4792	2	4	15800	3200	0
1498	10233104002	5	102331040	102331	2020	7	0	1	1	0	1	0	0	0	0	0	0	0	0	0	0	0	0	0	0	0	1	0	1	NA	0	0	0	1	2	NA	1	2	NA	NA	NA	NA	0	4792	2	4	15800	3200	0
1503	10233105001	5	102331050	102331	2020	7	1	1	1	1	5	0	1	0	0	0	0	0	0	0	1	0	0	0	0	0	1	1	1	NA	1	0	0	0	NA	NA	0	NA	NA	NA	NA	NA	51400	17440	3	2	2000	10300	0
1508	10233105002	5	102331050	102331	2020	7	0	1	1	1	3	2	0	0	0	1	0	0	0	1	1	0	0	1	0	0	1	1	1	NA	0	0	0	0	NA	NA	0	NA	NA	NA	NA	NA	51400	17440	3	2	2000	10300	0
1513	10233106001	5	102331060	102331	2020	7	1	1	1	0	2	0	0	0	0	0	0	0	0	0	0	0	0	0	0	0	1	0	1	NA	1	1	1	0	NA	NA	1	1	NA	NA	NA	NA	29660	15835	2	2	9000	12600	0
1518	10233106002	5	102331060	102331	2020	7	0	1	1	0	1	0	0	0	0	1	1	0	0	1	0	0	0	1	0	0	1	1	1	NA	0	0	0	1	2	NA	1	1	NA	NA	NA	NA	29660	15835	2	2	9000	12600	0
1523	10233107001	5	102331070	102331	2020	7	0	0	1	0	3	5	0	0	0	1	0	0	0	1	0	0	0	0	0	0	1	1	1	NA	0	0	0	1	1	NA	0	NA	NA	NA	NA	NA	720	7046.666504	3	3	500	200	0
1528	10233108001	5	102331080	102331	2020	7	0	0	1	0	1	0	0	0	0	0	0	0	0	0	1	0	0	1	0	0	1	1	1	NA	0	0	0	0	NA	NA	0	NA	NA	NA	NA	NA	-17000	15161	5	2	500	0	0
1536	10233109001	5	102331090	102331	2020	7	1	0	1	0	2	5	1	0	0	1	1	0	0	1	0	0	0	0	1	0	0	0	0	NA	0	1	0	1	10	NA	1	1	NA	NA	NA	NA	NA	22360	1	5	13150	940	0
1541	10233110001	5	102331100	102331	2020	7	0	1	1	1	1	0	0	0	0	1	0	0	0	1	1	0	1	1	1	0	1	1	1	NA	0	0	0	0	NA	NA	0	NA	NA	NA	NA	NA	29500	11835	2	2	3600	600	0
1546	10233110002	5	102331100	102331	2020	7	1	1	1	0	2	1	0	0	0	1	0	0	0	1	0	0	0	1	0	0	1	1	1	NA	0	1	0	1	1	NA	1	3	NA	NA	NA	NA	29500	11835	2	2	3600	600	0
1551	10233111001	5	102331110	102331	2020	7	1	0	1	0	3	0	1	0	0	0	0	0	0	1	1	0	0	1	0	0	1	0	0	NA	1	1	1	1	1	NA	0	NA	NA	NA	NA	NA	1444	7920	1	3	60	0	0
1560	10233112002	5	102331120	102331	2020	7	0	0	1	0	1	3	0	0	0	0	0	0	0	1	0	0	0	1	0	0	1	1	1	NA	1	0	0	1	4	NA	1	6	NA	NA	NA	NA	2200	6670	1	2	0	438	0
1561	10233112101	5	102331121	102331	2020	7	1	0	1	0	2	0	1	0	0	0	0	0	0	1	0	0	0	0	0	0	0	1	1	NA	1	1	1	1	2	NA	0	NA	NA	NA	NA	NA	-1200	29973.33398	3	2	0	350	0
1566	10233113001	5	102331130	102331	2020	7	1	1	1	0	1	0	0	0	0	0	0	1	0	1	0	0	0	1	0	0	1	1	1	NA	0	0	0	0	NA	NA	1	3	NA	NA	NA	NA	24600	9200	3	2	500	3000	0
1571	10233113002	5	102331130	102331	2020	7	0	1	1	1	2	1	1	0	0	0	1	0	0	1	1	0	0	1	0	0	1	1	1	NA	0	0	0	0	NA	NA	0	NA	NA	NA	NA	NA	24600	9200	3	2	500	3000	0
1576	10233114001	5	102331140	102331	2020	7	0	0	1	0	3	1	0	0	0	0	0	0	0	1	0	0	0	0	0	0	1	1	1	NA	1	0	0	0	NA	NA	0	NA	NA	NA	NA	NA	42280	6299.399902	5	2	0	10	0
1581	10233115001	5	102331150	102331	2020	7	0	1	1	0	2	4	0	0	0	1	0	0	0	1	0	0	0	1	0	0	1	1	1	NA	0	0	0	0	NA	NA	1	4	NA	NA	NA	NA	22877	10346.66699	3	2	5500	6300	0
1586	10233115002	5	102331150	102331	2020	7	1	1	1	0	3	0	0	1	0	0	1	0	0	1	0	0	0	0	0	0	1	1	1	NA	0	1	0	1	1	NA	1	1	NA	NA	NA	NA	22877	10346.66699	3	2	5500	6300	0
1590	10233116001	5	102331160	102331	2020	7	0	1	1	0	NA	0	1	0	0	0	0	0	0	0	0	0	0	0	0	0	0	0	1	NA	0	0	0	0	NA	NA	0	NA	NA	NA	NA	NA	2592	5466	2	5	8400	1508	0
1594	10233116002	5	102331160	102331	2020	7	1	1	1	0	3	0	0	0	0	0	0	0	0	0	0	0	0	1	0	1	0	1	1	NA	0	1	0	0	NA	NA	0	NA	NA	NA	NA	NA	2592	5466	2	5	8400	1508	0
1599	10233117001	5	102331170	102331	2020	7	0	1	1	0	3	0	0	0	0	0	0	0	0	1	0	0	0	0	0	0	1	1	0	NA	0	0	0	1	1	NA	1	3	NA	NA	NA	NA	40600	10550	2	3	3160	15238	0
1604	10233117002	5	102331170	102331	2020	7	1	1	1	0	1	0	0	0	0	0	0	0	0	0	0	0	0	0	0	0	1	1	1	NA	1	1	1	0	NA	NA	1	2	NA	NA	NA	NA	40600	10550	2	3	3160	15238	0
1608	10233118001	5	102331180	102331	2020	7	0	1	1	0	4	0	1	0	0	0	0	0	0	1	0	0	0	0	0	0	1	1	1	NA	1	0	0	0	NA	NA	0	NA	NA	NA	NA	NA	6872	11100	2	4	19150	800	0
1612	10233118002	5	102331180	102331	2020	7	1	1	1	1	4	1	1	1	0	0	1	1	0	0	1	0	0	0	0	1	1	1	1	NA	0	0	0	0	NA	NA	1	1	NA	NA	NA	NA	6872	11100	2	4	19150	800	0
1617	10233119001	5	102331190	102331	2020	7	0	1	1	0	5	0	0	0	0	0	0	0	0	0	0	0	0	0	0	0	1	1	1	NA	0	0	0	0	NA	NA	0	NA	NA	NA	NA	NA	5640	19255	2	2	7300	300	0
1622	10233119002	5	102331190	102331	2020	7	1	1	1	0	5	0	1	0	0	0	0	0	0	0	1	0	0	0	0	0	1	1	1	NA	1	1	1	0	NA	NA	1	1	NA	NA	NA	NA	5640	19255	2	2	7300	300	0
1627	10233120001	5	102331200	102331	2020	7	1	0	1	0	3	0	1	0	0	0	0	0	0	0	1	0	0	0	0	0	1	1	1	NA	1	1	1	0	NA	NA	0	NA	NA	NA	NA	NA	15873	6423.333496	3	3	450	800	0
1632	10233121001	5	102331210	102331	2020	7	1	1	1	0	3	0	0	1	0	0	0	0	0	1	0	0	0	1	0	0	1	1	1	NA	0	0	0	1	1	NA	0	NA	NA	NA	NA	NA	NA	7840	2	3	12150	800	0
1635	10233121002	5	102331210	102331	2020	7	0	1	1	0	1	0	0	0	0	0	1	0	0	0	0	0	0	0	0	1	1	1	1	NA	0	0	0	1	2	NA	0	NA	NA	NA	NA	NA	NA	7840	2	3	12150	800	1
1640	10233122001	5	102331220	102331	2020	7	0	0	1	0	NA	0	1	0	0	0	0	0	1	0	0	1	0	0	0	0	0	0	1	NA	0	0	0	0	NA	NA	0	NA	NA	NA	NA	NA	33364	5350	4	2	150	0	0
1645	10233123001	5	102331230	102331	2020	7	1	1	1	0	3	0	0	0	0	0	0	0	0	0	1	0	0	0	0	0	1	0	1	NA	1	0	0	0	NA	NA	0	NA	NA	NA	NA	NA	41148	10736.66699	3	2	2000	3400	0
1650	10233123002	5	102331230	102331	2020	7	0	1	1	0	3	0	0	0	0	0	0	0	0	0	0	0	0	0	0	0	1	1	1	NA	1	0	0	0	NA	NA	0	NA	NA	NA	NA	NA	41148	10736.66699	3	2	2000	3400	0
1657	10233124002	5	102331240	102331	2020	7	1	1	1	0	3	0	0	0	0	0	0	0	0	0	0	0	0	0	0	0	0	1	1	NA	1	1	1	0	NA	NA	0	NA	NA	NA	NA	NA	8000	15800	2	2	1000	0	0
1661	10233125001	5	102331250	102331	2020	7	0	0	1	0	5	1	1	0	0	0	0	0	0	1	0	0	0	0	0	0	1	1	1	NA	1	1	0	0	NA	NA	0	NA	NA	NA	NA	NA	NA	5473	2	2	600	0	0
1664	10233126001	5	102331260	102331	2020	7	1	1	1	0	3	0	0	0	0	0	0	0	0	0	1	0	0	1	0	0	1	1	1	NA	1	1	0	1	2	NA	0	NA	NA	NA	NA	NA	81920	14252.5	2	2	60000	4000	0
1667	10233126002	5	102331260	102331	2020	7	0	1	1	0	2	0	0	0	0	0	0	0	0	0	0	0	0	1	0	0	1	1	1	NA	1	0	0	0	NA	NA	0	NA	NA	NA	NA	NA	81920	14252.5	2	2	60000	4000	0
1670	10233127001	5	102331270	102331	2020	7	1	1	1	0	3	0	0	0	0	1	0	0	0	0	0	0	0	0	0	0	1	1	1	NA	1	0	0	0	NA	NA	0	NA	NA	NA	NA	NA	30400	44645	2	2	0	19000	0
1673	10233127002	5	102331270	102331	2020	7	0	1	1	0	3	2	0	0	1	0	0	0	0	1	1	0	0	1	0	0	1	1	0	NA	0	0	0	0	NA	NA	0	NA	NA	NA	NA	NA	30400	44645	2	2	0	19000	0
1676	10233128001	5	102331280	102331	2020	7	0	1	1	0	3	3	0	0	0	0	1	0	0	1	1	0	0	1	0	0	1	1	1	NA	0	0	0	0	NA	NA	1	1	NA	NA	NA	NA	-18800	8340	2	2	4200	6100	0
1678	10233128002	5	102331280	102331	2020	7	1	1	1	0	3	0	0	0	0	0	0	0	0	0	1	0	0	1	0	0	1	1	1	NA	0	1	1	0	NA	NA	0	NA	NA	NA	NA	NA	-18800	8340	2	2	4200	6100	0
1681	10233129001	5	102331290	102331	2020	7	1	1	1	0	3	0	1	0	0	0	0	0	0	1	1	0	0	0	0	0	1	1	1	NA	1	1	1	0	NA	NA	0	NA	NA	NA	NA	NA	208035	26887	4	2	4200	9080	0
1684	10233129002	5	102331290	102331	2020	7	0	1	1	1	3	0	0	0	0	1	0	0	0	0	0	1	0	1	0	0	1	1	1	NA	0	0	0	0	NA	NA	0	NA	NA	NA	NA	NA	208035	26887	4	2	4200	9080	0
1687	10233130001	5	102331300	102331	2020	7	0	1	1	0	4	0	1	0	0	0	0	0	0	1	0	0	0	0	0	0	1	1	1	NA	0	0	0	0	NA	NA	0	NA	NA	NA	NA	NA	125950	17701.19922	5	2	150	60000	0
1690	10233130002	5	102331300	102331	2020	7	1	1	1	0	3	0	0	0	0	0	0	0	0	0	0	0	1	0	0	0	1	1	1	NA	1	1	0	0	NA	NA	0	NA	NA	NA	NA	NA	125950	17701.19922	5	2	150	60000	0
1693	10233131001	5	102331310	102331	2020	7	1	1	1	0	5	0	0	0	0	0	0	0	0	0	0	0	0	0	0	0	1	1	1	NA	0	0	0	0	NA	NA	0	NA	NA	NA	NA	NA	33689	8508	3	1	100	3300	0
1696	10233131002	5	102331310	102331	2020	7	0	1	1	0	NA	0	0	0	0	0	0	0	1	0	0	0	0	0	0	0	1	1	1	NA	0	0	0	0	NA	NA	0	NA	NA	NA	NA	NA	33689	8508	3	1	100	3300	0
1699	10233132001	5	102331320	102331	2020	7	0	1	1	0	3	0	0	0	0	0	0	0	0	0	0	0	0	0	0	0	1	1	1	NA	1	0	0	0	NA	NA	0	NA	NA	NA	NA	NA	34500	19656	5	2	0	32600	0
1702	10233132002	5	102331320	102331	2020	7	1	1	1	0	3	0	0	0	0	0	0	0	0	0	0	0	0	0	0	0	1	1	0	NA	1	1	1	1	1	NA	0	NA	NA	NA	NA	NA	34500	19656	5	2	0	32600	0
1705	10233133001	5	102331330	102331	2020	7	1	1	1	0	3	0	1	0	0	0	0	0	0	0	0	0	0	0	0	0	0	1	1	NA	1	0	0	0	NA	NA	0	NA	NA	NA	NA	NA	92760	6333.333496	6	2	4000	1300	0
1708	10233133002	5	102331330	102331	2020	7	0	1	1	0	3	0	0	0	0	0	0	0	0	0	0	0	0	0	0	0	1	1	1	NA	0	1	0	0	NA	NA	0	NA	NA	NA	NA	NA	92760	6333.333496	6	2	4000	1300	0
1711	10233134002	5	102331340	102331	2020	7	1	1	1	0	4	0	0	0	0	0	0	0	0	0	0	0	0	0	0	0	1	1	1	NA	1	0	0	0	NA	NA	0	NA	NA	NA	NA	NA	28640	11805	2	2	1500	2000	0
1715	10233135001	5	102331350	102331	2020	7	0	1	1	0	3	0	0	0	0	0	0	0	0	1	0	0	0	0	0	0	0	1	1	NA	1	0	0	0	NA	NA	0	NA	NA	NA	NA	NA	26560	12785	2	2	20000	0	0
1718	10233135002	5	102331350	102331	2020	7	1	1	1	0	3	0	1	0	0	0	0	0	0	1	0	0	0	0	0	0	1	1	1	NA	1	1	1	0	NA	NA	0	NA	NA	NA	NA	NA	26560	12785	2	2	20000	0	0
1721	10233136001	5	102331360	102331	2020	7	0	1	1	0	3	0	0	0	0	0	0	0	0	0	0	0	0	1	0	0	1	1	0	NA	0	0	0	0	NA	NA	0	NA	NA	NA	NA	NA	64500	22025	2	2	27000	0	0
1724	10233136002	5	102331360	102331	2020	7	1	1	1	0	3	0	1	0	0	0	0	0	0	0	1	0	0	0	0	0	1	1	1	NA	1	1	1	0	NA	NA	1	2	NA	NA	NA	NA	64500	22025	2	2	27000	0	0
1729	10233201001	5	102332010	102332	2020	8	0	1	1	0	2	1	1	0	0	1	1	1	0	1	0	0	0	1	0	1	1	0	1	NA	0	0	0	0	NA	NA	1	3	NA	NA	NA	NA	NA	12711.33301	3	3	3330	1120	0
1734	10233201002	5	102332010	102332	2020	8	1	1	1	1	2	0	1	0	0	1	1	1	0	1	1	0	1	0	0	1	1	0	1	NA	1	1	1	1	1	NA	0	NA	NA	NA	NA	NA	NA	12711.33301	3	3	3330	1120	0
1745	10233204001	5	102332040	102332	2020	8	0	1	1	1	2	0	0	0	0	0	0	0	0	1	0	0	0	0	0	0	1	1	1	NA	1	0	0	0	NA	NA	0	NA	NA	NA	NA	NA	41692	18830	2	2	4300	1200	0
1750	10233204002	5	102332040	102332	2020	8	1	1	1	1	5	0	0	0	0	1	0	0	0	0	0	0	0	0	0	0	1	1	1	NA	1	1	0	1	1	NA	1	1	NA	NA	NA	NA	41692	18830	2	2	4300	1200	0
1755	10233205001	5	102332050	102332	2020	8	1	0	1	0	3	0	1	0	0	0	0	1	0	1	0	0	0	0	0	0	1	1	1	NA	0	1	0	1	1	NA	1	1	NA	NA	NA	NA	NA	NA	3	2	2350	600	0
1761	10233207001	5	102332070	102332	2020	8	0	1	1	0	2	1	0	0	0	1	0	0	0	0	0	0	0	0	0	0	0	1	0	NA	0	0	0	0	NA	NA	0	NA	NA	NA	NA	NA	8957	2588.800049	5	2	30	0	0
1765	10233207002	5	102332070	102332	2020	8	1	1	1	1	4	0	1	0	0	0	0	0	0	1	1	0	0	0	0	0	1	1	1	NA	1	1	0	0	NA	NA	1	2	NA	NA	NA	NA	8957	2588.800049	5	2	30	0	0
1770	10233208001	5	102332080	102332	2020	8	1	0	1	1	NA	4	0	0	0	0	1	0	0	1	0	0	0	1	0	0	0	0	0	NA	1	1	0	1	2	NA	0	NA	NA	NA	NA	NA	NA	9608	1	1	3250	0	0
1777	10233209001	5	102332090	102332	2020	8	1	1	1	1	3	0	0	0	0	0	1	0	0	0	0	0	0	0	1	0	1	1	0	NA	0	1	1	0	NA	NA	0	NA	NA	NA	NA	NA	26520	38943	2	2	700	20500	0
1782	10233209002	5	102332090	102332	2020	8	0	1	1	1	1	0	0	1	0	0	0	0	0	1	0	0	0	1	0	0	0	1	0	NA	0	0	0	0	NA	NA	0	NA	NA	NA	NA	NA	26520	38943	2	2	700	20500	0
1787	10233210001	5	102332100	102332	2020	8	0	1	1	1	3	0	0	0	0	0	0	0	0	1	0	0	0	0	0	0	1	1	1	NA	1	0	0	0	NA	NA	0	NA	NA	NA	NA	NA	6320	NA	6	2	7700	2200	0
1792	10233210002	5	102332100	102332	2020	8	1	1	1	1	1	0	0	0	0	1	0	0	0	1	0	0	1	1	1	0	1	1	1	NA	1	1	0	1	2	NA	1	1	NA	NA	NA	NA	6320	NA	6	2	7700	2200	0
1797	10233211001	5	102332110	102332	2020	8	0	1	1	1	2	0	0	0	0	1	0	0	0	1	0	1	1	1	0	0	1	1	1	NA	0	0	0	0	NA	NA	1	1	NA	NA	NA	NA	14636	21149	2	2	0	200	0
1802	10233211002	5	102332110	102332	2020	8	1	1	1	1	4	0	0	0	0	0	0	0	0	1	0	0	0	1	0	1	1	1	1	NA	0	1	1	0	NA	NA	1	2	NA	NA	NA	NA	14636	21149	2	2	0	200	0
1807	10233212001	5	102332120	102332	2020	8	1	1	1	1	2	1	0	0	0	1	1	0	0	1	1	0	1	1	1	1	1	1	1	NA	0	1	0	1	2	NA	1	6	NA	NA	NA	NA	17380	19350	3	4	3040	1100	0
1812	10233212002	5	102332120	102332	2020	8	0	1	1	1	4	1	0	0	0	0	1	0	0	1	1	1	1	0	0	0	1	1	1	NA	0	0	0	1	4	NA	1	4	NA	NA	NA	NA	17380	19350	3	4	3040	1100	0
1817	10233213001	5	102332130	102332	2020	8	0	0	1	1	NA	0	1	0	0	1	0	0	1	0	0	0	0	0	0	0	0	1	0	NA	0	0	0	0	NA	NA	1	6	NA	NA	NA	NA	NA	6822.666504	3	4	585	0	0
1825	10233215001	5	102332150	102332	2020	8	0	0	1	1	NA	1	1	0	0	0	0	0	0	0	0	0	0	0	0	0	0	0	1	NA	1	0	0	0	NA	NA	0	NA	NA	NA	NA	NA	27076	NA	3	4	742	0	0
1831	10233216001	5	102332160	102332	2020	8	0	1	1	1	4	0	0	0	0	0	0	0	0	0	0	0	0	0	0	0	0	1	1	NA	0	0	0	1	1	NA	0	NA	NA	NA	NA	NA	8730	9203.5	2	4	8550	1800	0
1836	10233216002	5	102332160	102332	2020	8	1	1	1	1	4	0	0	0	0	0	0	0	0	0	0	0	0	0	0	0	0	0	1	NA	1	1	1	0	NA	NA	0	NA	NA	NA	NA	NA	8730	9203.5	2	4	8550	1800	0
1841	10233217001	5	102332170	102332	2020	8	1	1	1	1	1	0	0	0	0	0	0	1	0	1	0	0	0	1	0	0	1	0	1	NA	1	1	0	1	1	NA	1	2	NA	NA	NA	NA	NA	9354.5	2	0	0	0	0
1846	10233217002	5	102332170	102332	2020	8	0	1	1	1	2	0	0	0	0	0	0	0	0	0	1	0	0	0	0	0	1	1	1	NA	0	0	0	0	NA	NA	0	NA	NA	NA	NA	NA	NA	9354.5	2	0	0	0	0
1851	10233218001	5	102332180	102332	2020	8	1	1	1	1	3	0	0	0	0	1	0	0	0	1	0	0	0	0	0	0	1	1	1	NA	0	1	1	0	NA	NA	1	2	NA	NA	NA	NA	23915	9386.666992	3	2	1600	0	0
1856	10233218002	5	102332180	102332	2020	8	0	1	1	1	4	0	0	0	0	1	0	0	0	0	0	0	0	1	0	0	1	1	1	NA	1	0	0	0	NA	NA	0	NA	NA	NA	NA	NA	23915	9386.666992	3	2	1600	0	0
1860	10233219001	5	102332190	102332	2020	8	1	1	1	1	4	0	0	0	0	0	0	0	0	1	0	0	0	0	0	0	1	1	1	NA	1	1	0	0	NA	NA	0	NA	NA	NA	NA	NA	41720	10253.33301	3	2	1060	6000	0
1864	10233219002	5	102332190	102332	2020	8	0	1	1	1	3	0	0	0	0	0	0	0	0	0	0	0	0	0	0	0	1	0	1	NA	0	0	0	0	NA	NA	0	NA	NA	NA	NA	NA	41720	10253.33301	3	2	1060	6000	0
1868	10233220001	5	102332200	102332	2020	8	0	1	1	1	2	0	0	0	0	0	0	0	0	1	0	0	0	1	0	0	1	1	1	NA	0	0	0	0	NA	NA	0	NA	NA	NA	NA	NA	28200	11186.5	2	2	1600	1000	0
1872	10233220002	5	102332200	102332	2020	8	1	1	1	1	1	0	0	0	0	0	0	0	0	0	0	0	1	1	0	0	1	0	0	NA	1	0	0	0	NA	NA	0	NA	NA	NA	NA	NA	28200	11186.5	2	2	1600	1000	0
1876	10233221001	5	102332210	102332	2020	8	1	1	1	1	4	0	0	0	0	0	0	0	0	0	0	0	0	1	0	0	1	1	1	NA	1	1	1	0	NA	NA	1	3	NA	NA	NA	NA	39588	19660	2	2	500	19500	0
1878	10233221002	5	102332210	102332	2020	8	0	1	1	1	2	1	0	0	0	0	1	0	0	1	1	0	0	1	0	0	0	1	1	NA	0	0	0	0	NA	NA	0	NA	NA	NA	NA	NA	39588	19660	2	2	500	19500	0
1885	10233224001	5	102332240	102332	2020	8	1	1	1	0	2	0	0	1	0	0	0	0	0	1	1	0	0	0	0	0	1	1	1	NA	1	1	0	0	NA	NA	0	NA	NA	NA	NA	NA	10880	19520	2	2	7000	500	0
1888	10233224002	5	102332240	102332	2020	8	0	1	1	0	1	2	0	0	0	0	0	0	0	1	1	0	0	0	0	0	1	0	1	NA	0	0	0	1	1	NA	1	7	NA	NA	NA	NA	10880	19520	2	2	7000	500	0
1891	10233225001	5	102332250	102332	2020	8	0	1	1	1	4	0	0	0	0	0	0	0	0	1	0	0	0	1	0	0	0	1	1	NA	0	0	0	0	NA	NA	0	NA	NA	NA	NA	NA	53786	12077	2	2	1100	23200	0
1894	10233225002	5	102332250	102332	2020	8	1	1	1	1	5	0	0	0	0	0	0	0	0	0	0	0	0	0	0	0	1	1	1	NA	0	0	0	0	NA	NA	0	NA	NA	NA	NA	NA	53786	12077	2	2	1100	23200	0
1898	10233226002	5	102332260	102332	2020	8	0	0	1	1	2	0	0	0	0	1	0	0	0	1	1	0	0	1	1	0	1	1	1	NA	0	0	0	0	NA	NA	0	NA	NA	NA	NA	NA	30200	8881.666992	6	2	700	0	0
1903	10233228002	5	102332280	102332	2020	8	0	1	1	1	2	0	0	0	0	0	0	0	0	0	0	0	0	0	0	0	1	1	1	NA	1	0	0	0	NA	NA	0	NA	NA	NA	NA	NA	NA	NA	1	1	0	0	0
1908	10233301001	5	102333010	102333	2020	7	0	1	1	1	2	0	0	0	0	0	0	0	0	0	1	0	0	0	0	0	1	0	1	NA	0	0	0	1	1	NA	0	NA	NA	NA	NA	NA	7800	10596	5	2	6800	0	0
1913	10233301002	5	102333010	102333	2020	7	1	1	1	1	3	0	0	0	0	0	1	0	0	0	0	0	0	0	0	0	0	1	1	NA	0	1	1	0	NA	NA	0	NA	NA	NA	NA	NA	7800	10596	5	2	6800	0	0
1918	10233302001	5	102333020	102333	2020	7	0	1	1	1	2	0	0	0	0	0	0	0	0	1	0	0	0	0	0	0	1	1	1	NA	0	0	0	0	NA	NA	0	NA	NA	NA	NA	NA	NA	12244	5	2	200	100	0
1923	10233302002	5	102333020	102333	2020	7	1	1	1	1	5	0	0	0	0	0	0	0	0	0	0	0	0	0	0	0	1	1	1	NA	1	1	1	0	NA	NA	0	NA	NA	NA	NA	NA	NA	12244	5	2	200	100	0
1928	10233303001	5	102333030	102333	2020	7	0	1	1	1	4	1	0	0	0	1	0	0	0	0	0	0	0	0	0	0	1	1	1	NA	0	0	0	0	NA	NA	0	NA	NA	NA	NA	NA	NA	15875	2	6	1100	700	0
1933	10233303002	5	102333030	102333	2020	7	1	1	1	1	1	1	1	1	0	0	1	0	0	1	0	0	1	1	0	0	1	0	1	NA	1	1	0	0	NA	NA	0	NA	NA	NA	NA	NA	NA	15875	2	6	1100	700	0
1938	10233304001	5	102333040	102333	2020	7	1	1	1	1	3	0	0	0	0	0	0	0	0	0	0	0	0	0	0	0	1	1	0	NA	0	1	1	0	NA	NA	0	NA	NA	NA	NA	NA	13080	7388	5	2	4670	4440	0
1943	10233304002	5	102333040	102333	2020	7	0	1	1	1	3	0	0	0	0	0	0	0	0	1	0	0	0	0	0	0	1	1	1	NA	0	0	0	0	NA	NA	0	NA	NA	NA	NA	NA	13080	7388	5	2	4670	4440	0
1948	10233305001	5	102333050	102333	2020	7	1	1	1	1	5	1	1	1	0	0	0	0	0	0	0	0	0	0	0	0	1	1	1	NA	1	1	1	1	1	NA	0	NA	NA	NA	NA	NA	NA	11555	4	2	1560	1400	0
1953	10233305002	5	102333050	102333	2020	7	0	1	1	1	5	0	0	0	0	0	0	0	0	1	0	0	0	0	0	0	1	1	1	NA	1	0	0	0	NA	NA	0	NA	NA	NA	NA	NA	NA	11555	4	2	1560	1400	0
1958	10233306001	5	102333060	102333	2020	7	0	1	1	0	NA	3	0	1	0	0	0	0	0	0	0	0	0	0	0	0	0	0	1	NA	0	0	0	1	1	NA	0	NA	NA	NA	NA	NA	3400	20350	2	3	8430	500	0
1963	10233306002	5	102333060	102333	2020	7	1	1	1	0	5	1	0	0	0	0	0	0	0	0	0	0	0	0	0	0	0	0	1	NA	1	1	1	0	NA	NA	0	NA	NA	NA	NA	NA	3400	20350	2	3	8430	500	0
1968	10233307001	5	102333070	102333	2020	7	1	1	1	0	2	3	1	0	0	0	0	1	1	1	0	0	1	0	0	0	0	0	1	NA	0	0	0	1	2	NA	0	NA	NA	NA	NA	NA	22160	8955	2	2	850	17300	0
1973	10233307002	5	102333070	102333	2020	7	0	1	1	0	2	0	0	0	0	0	0	0	0	1	0	0	0	1	0	0	1	1	1	NA	0	0	0	0	NA	NA	0	NA	NA	NA	NA	NA	22160	8955	2	2	850	17300	0
1977	10233308001	5	102333080	102333	2020	7	0	0	1	1	5	0	1	1	0	0	0	0	1	0	0	0	0	1	0	0	1	1	1	NA	0	0	0	1	3	NA	1	1	NA	NA	NA	NA	3000	37150	1	2	0	400	0
1984	10233309001	5	102333090	102333	2020	7	1	0	1	1	NA	0	0	0	0	0	0	0	0	0	0	0	0	0	0	0	1	1	1	NA	0	1	1	0	NA	NA	0	NA	NA	NA	NA	NA	16134	4348	1	0	0	0	0
1989	10233310001	5	102333100	102333	2020	7	1	0	1	1	4	0	0	0	0	0	0	0	0	0	0	0	0	0	0	0	1	1	1	NA	0	1	1	0	NA	NA	0	NA	NA	NA	NA	NA	13500	15660	1	0	0	0	0
1996	10233311001	5	102333110	102333	2020	7	1	1	1	1	4	0	0	0	0	0	0	0	0	0	0	0	0	0	0	0	1	1	1	NA	1	1	1	0	NA	NA	0	NA	NA	NA	NA	NA	17000	8560	3	2	7700	0	0
2001	10233311002	5	102333110	102333	2020	7	0	1	1	1	1	0	0	0	0	0	0	0	0	1	0	0	0	0	0	0	1	1	1	NA	0	0	0	0	NA	NA	0	NA	NA	NA	NA	NA	17000	8560	3	2	7700	0	0
2006	10233312001	5	102333120	102333	2020	7	0	1	1	1	1	0	0	0	0	0	0	0	0	1	0	0	0	1	0	0	1	1	1	NA	1	0	0	0	NA	NA	0	NA	NA	NA	NA	NA	NA	NA	5	2	600	200	0
2011	10233312002	5	102333120	102333	2020	7	1	1	1	1	3	0	0	0	0	0	0	0	0	0	0	0	0	0	0	0	0	1	1	NA	1	1	1	0	NA	NA	0	NA	NA	NA	NA	NA	NA	NA	5	2	600	200	0
2015	10233313001	5	102333130	102333	2020	7	1	1	1	0	3	0	0	0	0	0	1	0	0	1	0	0	1	1	0	0	0	1	1	NA	0	1	0	0	NA	NA	0	NA	NA	NA	NA	NA	1520	5130	2	3	550	2600	1
2020	10233313002	5	102333130	102333	2020	7	0	1	1	1	4	0	1	0	0	0	0	0	0	1	0	0	0	0	0	0	1	0	1	NA	0	0	0	0	NA	NA	0	NA	NA	NA	NA	NA	1520	5130	2	3	550	2600	0
2025	10233314001	5	102333140	102333	2020	7	0	1	1	0	3	0	1	1	0	0	0	0	0	0	0	0	0	0	0	0	1	1	1	NA	0	0	0	0	NA	NA	1	1	NA	NA	NA	NA	-51200	12943.33301	3	2	100	0	0
2030	10233314002	5	102333140	102333	2020	7	1	1	1	1	4	0	1	0	0	0	0	0	0	0	0	0	0	0	0	0	1	1	1	NA	0	1	0	0	NA	NA	0	NA	NA	NA	NA	NA	-51200	12943.33301	3	2	100	0	0
2035	10233315001	5	102333150	102333	2020	7	1	1	1	1	NA	5	1	0	0	0	0	1	0	0	0	0	0	0	0	0	0	0	1	NA	0	1	0	0	NA	NA	0	NA	NA	NA	NA	NA	29800	15414	2	2	61000	0	1
2040	10233315002	5	102333150	102333	2020	7	0	1	1	1	3	0	1	0	0	0	0	0	0	0	0	0	0	0	0	0	1	1	1	NA	0	0	0	0	NA	NA	0	NA	NA	NA	NA	NA	29800	15414	2	2	61000	0	0
2045	10233316001	5	102333160	102333	2020	7	1	0	1	0	3	0	1	0	0	0	0	0	0	1	0	1	0	0	0	0	1	1	1	NA	1	1	0	0	NA	NA	0	NA	NA	NA	NA	NA	15100	10066.66699	3	5	15900	300	0
2051	10233317001	5	102333170	102333	2020	7	1	1	1	1	1	0	1	0	0	0	0	0	0	1	0	0	0	0	0	0	1	0	0	NA	1	1	1	0	NA	NA	0	NA	NA	NA	NA	NA	23420	10865	2	2	3400	1860	0
2056	10233317002	5	102333170	102333	2020	7	0	1	1	1	3	0	0	0	0	1	0	0	0	1	0	0	0	0	0	0	1	1	1	NA	0	0	0	0	NA	NA	0	NA	NA	NA	NA	NA	23420	10865	2	2	3400	1860	0
2061	10233318001	5	102333180	102333	2020	7	0	1	1	1	3	1	1	1	0	0	0	0	0	1	1	0	0	1	0	0	0	1	1	NA	0	0	0	0	NA	NA	1	4	NA	NA	NA	NA	56000	22964	5	4	6000	0	0
2065	10233318002	5	102333180	102333	2020	7	1	1	1	0	3	0	0	0	0	0	0	0	0	0	0	0	0	0	0	0	1	1	1	NA	0	1	1	0	NA	NA	0	NA	NA	NA	NA	NA	56000	22964	5	4	6000	0	1
2070	10233319001	5	102333190	102333	2020	7	0	1	1	1	3	1	1	0	0	0	0	0	0	1	0	0	0	1	0	0	1	0	1	NA	0	0	0	0	NA	NA	1	2	NA	NA	NA	NA	11722	3350	2	4	1600	500	0
2075	10233319002	5	102333190	102333	2020	7	1	1	1	1	1	0	0	0	0	1	1	0	0	1	0	0	0	1	1	0	1	1	1	NA	0	0	0	0	NA	NA	1	3	NA	NA	NA	NA	11722	3350	2	4	1600	500	0
2084	10233321001	5	102333210	102333	2020	7	0	1	1	1	1	0	0	1	0	0	0	0	0	1	0	0	0	0	0	0	1	1	1	NA	0	0	0	0	NA	NA	1	10	NA	NA	NA	NA	-740	14706.66699	3	3	1200	500	0
2089	10233321002	5	102333210	102333	2020	7	1	1	1	1	3	0	0	0	0	0	0	0	0	1	0	0	0	0	0	0	1	1	1	NA	1	1	0	0	NA	NA	0	NA	NA	NA	NA	NA	-740	14706.66699	3	3	1200	500	0
2094	10233322001	5	102333220	102333	2020	7	1	1	1	0	1	0	0	0	0	0	0	0	0	0	0	0	0	0	0	0	1	1	0	NA	0	1	0	0	NA	NA	0	NA	NA	NA	NA	NA	7200	8614	2	2	3200	4000	0
2099	10233322002	5	102333220	102333	2020	7	0	1	1	1	1	0	0	0	0	0	0	0	0	1	0	0	0	0	0	0	0	1	1	NA	0	0	0	0	NA	NA	1	3	NA	NA	NA	NA	7200	8614	2	2	3200	4000	0
2104	10233323001	5	102333230	102333	2020	7	1	1	1	0	3	0	1	0	0	0	0	0	0	0	1	0	0	0	0	0	1	1	1	NA	1	1	1	0	NA	NA	0	NA	NA	NA	NA	NA	21020	38850	2	4	8500	0	0
2109	10233323002	5	102333230	102333	2020	7	0	1	1	1	2	0	0	0	0	0	0	0	0	1	0	1	0	1	0	0	0	1	1	NA	0	0	0	0	NA	NA	0	NA	NA	NA	NA	NA	21020	38850	2	4	8500	0	0
2117	10233325001	5	102333250	102333	2020	7	0	1	1	1	2	1	0	0	0	1	0	0	0	1	0	0	0	0	1	0	1	1	1	NA	0	0	0	0	NA	NA	1	7	NA	NA	NA	NA	62550	12418	6	2	19000	0	0
2122	10233325002	5	102333250	102333	2020	7	1	1	1	1	5	0	0	0	0	0	0	0	0	1	0	0	0	0	0	0	1	1	1	NA	1	1	1	0	NA	NA	0	NA	NA	NA	NA	NA	62550	12418	6	2	19000	0	0
2127	10233326001	5	102333260	102333	2020	7	0	1	1	0	2	6	0	0	0	1	0	0	0	1	0	0	0	1	0	0	0	1	1	NA	1	0	0	1	1	NA	1	9	NA	NA	NA	NA	NA	NA	2	2	55000	2000	0
2132	10233326002	5	102333260	102333	2020	7	1	1	1	1	1	5	0	0	0	1	0	0	0	1	0	0	0	0	0	0	1	1	1	NA	0	1	0	1	1	NA	1	3	NA	NA	NA	NA	6248	NA	2	2	55000	2000	0
2137	10233327001	5	102333270	102333	2020	7	0	1	1	0	2	2	1	0	0	1	1	0	0	1	0	0	0	0	0	0	0	1	1	NA	1	0	0	0	NA	NA	1	10	NA	NA	NA	NA	32328	11066.66699	6	3	14700	2100	0
2142	10233327002	5	102333270	102333	2020	7	1	1	1	0	3	0	0	0	0	0	0	0	1	0	0	0	1	0	0	0	1	1	1	NA	0	1	1	0	NA	NA	0	NA	NA	NA	NA	NA	32328	11066.66699	6	3	14700	2100	0
2147	10233328001	5	102333280	102333	2020	7	0	1	1	0	5	0	0	0	0	0	0	0	0	0	0	0	0	0	0	0	1	0	1	NA	0	0	0	0	NA	NA	0	NA	NA	NA	NA	NA	124	NA	2	6	4900	0	0
2150	10233328002	5	102333280	102333	2020	7	1	1	1	0	5	0	0	0	0	0	0	0	0	0	0	0	0	0	0	0	1	0	1	NA	0	1	1	0	NA	NA	0	NA	NA	NA	NA	NA	124	NA	2	6	4900	0	0
2155	10233329001	5	102333290	102333	2020	7	1	1	1	1	4	0	1	0	0	0	0	0	0	1	0	0	0	0	0	0	1	1	1	NA	1	1	1	0	NA	NA	0	NA	NA	NA	NA	NA	72720	5704	5	2	3000	0	0
2160	10233329002	5	102333290	102333	2020	7	0	1	1	1	3	0	1	0	0	0	0	0	0	0	1	0	1	0	0	0	1	1	1	NA	0	0	0	0	NA	NA	0	NA	NA	NA	NA	NA	72720	5704	5	2	3000	0	0
2165	10233330001	5	102333300	102333	2020	7	0	1	1	1	3	0	0	0	0	0	0	0	0	0	0	0	0	1	0	0	1	1	1	NA	1	0	0	0	NA	NA	1	5	NA	NA	NA	NA	51400	NA	4	3	6100	4700	0
2170	10233330002	5	102333300	102333	2020	7	1	1	1	0	3	0	1	0	0	0	0	0	0	0	0	0	0	0	0	0	1	0	0	NA	1	1	1	0	NA	NA	0	NA	NA	NA	NA	NA	51400	NA	4	3	6100	4700	0
2175	10233331001	5	102333310	102333	2020	7	1	1	1	1	1	1	0	1	0	0	0	0	0	1	0	0	0	1	0	0	1	0	1	NA	0	0	0	0	NA	NA	0	NA	NA	NA	NA	NA	30600	7438.333496	3	2	10600	300	0
2180	10233331002	5	102333310	102333	2020	7	0	1	1	1	1	0	1	0	0	0	0	0	0	1	0	0	0	0	0	0	1	1	1	NA	0	0	0	1	1	NA	1	1	NA	NA	NA	NA	30600	7438.333496	3	2	10600	300	0
2188	10233333001	5	102333330	102333	2020	7	1	1	1	1	4	0	0	0	0	0	0	0	0	0	0	0	0	0	0	0	0	1	1	NA	1	1	1	0	NA	NA	0	NA	NA	NA	NA	NA	58620	9460	3	2	70	40920	0
2191	10233333002	5	102333330	102333	2020	7	0	1	1	1	3	0	0	0	0	0	0	0	0	0	1	0	0	1	0	0	1	1	1	NA	0	0	0	0	NA	NA	0	NA	NA	NA	NA	NA	58620	9460	3	2	70	40920	0
2194	10233334001	5	102333340	102333	2020	7	0	1	1	0	5	0	1	0	0	0	0	0	0	1	0	0	0	0	0	0	1	1	1	NA	0	0	0	0	NA	NA	1	1	NA	NA	NA	NA	75080	40913.33203	3	4	12400	950	0
2197	10233334002	5	102333340	102333	2020	7	1	1	1	0	3	0	0	0	0	0	0	0	0	1	1	0	0	0	0	0	1	1	0	NA	0	1	1	0	NA	NA	0	NA	NA	NA	NA	NA	75080	40913.33203	3	4	12400	950	0
2200	10233335001	5	102333350	102333	2020	7	0	1	1	1	3	0	0	0	0	0	0	0	0	1	0	0	0	0	0	0	1	1	0	NA	0	0	0	0	NA	NA	1	1	NA	NA	NA	NA	56790	20170	2	2	500	200	0
2203	10233335002	5	102333350	102333	2020	7	1	1	1	1	2	0	0	0	0	0	0	0	0	0	0	0	0	0	0	0	1	1	0	NA	1	1	1	0	NA	NA	0	NA	NA	NA	NA	NA	56790	20170	2	2	500	200	0
2206	10233336001	5	102333360	102333	2020	7	0	1	1	1	3	3	0	0	0	0	0	0	0	1	0	0	0	0	0	0	1	1	1	NA	1	0	0	0	NA	NA	1	1	NA	NA	NA	NA	18370	5472	3	2	3300	0	0
2209	10233336002	5	102333360	102333	2020	7	1	1	1	1	4	0	0	0	0	0	0	0	0	0	0	0	0	0	0	0	1	1	1	NA	1	1	0	0	NA	NA	0	NA	NA	NA	NA	NA	18370	5472	3	2	3300	0	0
2214	10446101001	5	104461010	104461	2020	7	1	0	0	1	3	0	1	0	0	0	0	0	0	1	0	0	0	0	0	0	0	0	0	NA	0	1	1	0	NA	NA	0	NA	NA	NA	NA	NA	3600	7712	1	3	6650	0	0
2225	10446103002	5	104461030	104461	2020	7	0	0	0	1	NA	0	1	0	0	0	1	0	0	1	0	0	0	1	0	0	0	0	1	NA	0	0	0	0	NA	NA	0	NA	NA	NA	NA	NA	NA	5893.75	8	7	9500	60	0
2230	10446104002	5	104461040	104461	2020	7	1	0	0	1	4	0	0	0	0	0	0	0	0	0	0	0	0	0	0	0	0	1	0	NA	0	1	1	0	NA	NA	0	NA	NA	NA	NA	NA	51400	72400	1	3	1100	0	0
2233	10446105001	5	104461050	104461	2020	7	1	1	0	0	3	0	0	0	0	0	0	0	0	1	0	0	0	0	0	0	0	0	0	NA	1	1	1	0	NA	NA	0	NA	NA	NA	NA	NA	21600	10680	2	2	1600	400	0
2237	10446105002	5	104461050	104461	2020	7	0	1	0	0	3	0	0	0	0	0	0	0	0	1	0	0	0	0	0	0	0	1	1	NA	0	0	0	0	NA	NA	0	NA	NA	NA	NA	NA	21600	10680	2	2	1600	400	0
2249	10446108001	5	104461080	104461	2020	7	0	0	0	1	1	0	0	1	0	0	1	0	0	1	0	0	0	0	0	0	0	1	1	NA	1	0	0	0	NA	NA	0	NA	NA	NA	NA	NA	6400	31300	1	5	5250	0	0
2258	10446109002	5	104461090	104461	2020	8	0	0	0	1	NA	0	0	0	0	0	0	0	0	1	0	0	1	1	0	1	0	0	0	NA	0	0	0	1	1	NA	0	NA	NA	NA	NA	NA	72400	36660	2	3	2000	0	0
2263	10446110001	5	104461100	104461	2020	7	1	1	0	0	3	0	1	0	0	1	0	0	0	1	1	0	1	1	0	0	0	1	1	NA	1	1	0	1	1	NA	0	NA	NA	NA	NA	NA	26800	16130	3	4	4850	2200	0
2268	10446110002	5	104461100	104461	2020	7	0	1	0	0	3	0	0	0	0	0	0	0	0	0	0	0	0	1	0	0	0	1	1	NA	0	0	0	0	NA	NA	1	1	NA	NA	NA	NA	26800	16130	3	4	4850	2200	0
2273	10446111001	5	104461110	104461	2020	7	1	1	0	1	3	0	1	0	0	1	1	0	0	1	0	1	1	1	0	0	1	1	0	NA	1	1	1	1	1	NA	1	1	NA	NA	NA	NA	8500	13330	4	3	5000	0	0
2277	10446111002	5	104461110	104461	2020	7	0	1	0	1	3	1	1	0	0	1	0	0	0	0	0	0	1	1	0	0	0	1	0	NA	0	0	0	0	NA	NA	0	NA	NA	NA	NA	NA	8500	13330	4	3	5000	0	0
2282	10446112001	5	104461120	104461	2020	7	0	1	0	1	NA	0	0	0	0	1	0	0	0	1	0	0	0	0	0	0	0	1	1	NA	0	0	0	0	NA	NA	0	NA	NA	NA	NA	NA	9760	NA	2	4	7600	400	0
2286	10446112002	5	104461120	104461	2020	7	1	1	0	1	3	0	1	0	0	0	1	0	0	0	0	0	0	0	0	0	1	1	1	NA	0	1	0	0	NA	NA	0	NA	NA	NA	NA	NA	9760	NA	2	4	7600	400	0
2293	10446114001	5	104461140	104461	2020	7	0	1	0	1	2	1	1	0	0	1	0	0	0	1	0	0	1	1	0	0	1	0	1	NA	1	0	0	1	2	NA	1	2	NA	NA	NA	NA	1906	8190	2	4	4710	650	0
2297	10446114002	5	104461140	104461	2020	7	1	1	0	1	1	1	0	0	0	0	0	1	0	0	0	0	0	0	0	0	0	1	1	NA	0	1	1	1	3	NA	1	1	NA	NA	NA	NA	1906	8190	2	4	4710	650	0
2302	10446115002	5	104461150	104461	2020	7	0	0	0	0	3	0	1	0	0	0	0	0	0	1	0	0	0	0	0	0	0	0	1	NA	0	0	0	0	NA	NA	1	1	NA	NA	NA	NA	1800	1076	1	5	300	0	0
2309	10446117001	5	104461170	104461	2020	7	0	1	0	1	3	0	0	0	0	0	0	0	0	0	0	0	0	0	0	0	1	1	0	NA	1	0	0	0	NA	NA	0	NA	NA	NA	NA	NA	14800	NA	2	3	1620	800	0
2314	10446117002	5	104461170	104461	2020	7	1	1	0	1	2	3	1	1	0	1	0	0	0	0	1	0	0	0	1	1	0	0	1	NA	0	1	0	1	1	NA	0	NA	NA	NA	NA	NA	14800	NA	2	3	1620	800	0
2319	10446118001	5	104461180	104461	2020	7	1	1	0	1	4	0	1	1	0	0	0	1	0	1	0	0	1	1	0	0	0	1	1	NA	0	1	1	0	NA	NA	0	NA	NA	NA	NA	NA	8496	6913	4	3	6890	0	0
2324	10446118002	5	104461180	104461	2020	7	0	1	0	1	2	2	0	0	0	0	0	0	0	1	0	0	0	1	0	0	1	0	1	NA	0	0	0	0	NA	NA	1	3	NA	NA	NA	NA	8496	6913	4	3	6890	0	0
2329	10446119001	5	104461190	104461	2020	7	0	0	0	1	3	0	1	0	0	1	0	1	0	1	0	0	0	0	0	0	0	0	0	NA	0	0	0	0	NA	NA	0	NA	NA	NA	NA	NA	7860	6750	5	4	600	0	0
2334	10446120001	5	104461200	104461	2020	7	0	1	0	1	3	0	0	0	0	0	0	0	0	1	0	0	1	0	0	0	1	1	1	NA	0	0	0	0	NA	NA	0	NA	NA	NA	NA	NA	-7450	4980	2	4	6500	1500	0
2339	10446120002	5	104461200	104461	2020	7	1	1	0	1	2	1	0	0	0	0	0	1	0	1	0	0	0	0	0	0	0	1	1	NA	1	1	1	1	2	NA	1	2	NA	NA	NA	NA	-7450	4980	2	4	6500	1500	0
2343	10446121002	5	104461210	104461	2020	7	0	0	0	1	4	0	0	0	0	1	0	0	0	0	0	0	1	0	1	0	1	1	1	NA	0	0	0	0	NA	NA	0	NA	NA	NA	NA	NA	14375	3395	2	2	7600	1900	0
2348	10446123001	5	104461230	104461	2020	7	1	1	0	1	3	0	0	0	0	0	0	0	0	0	0	0	0	1	0	0	0	0	1	NA	1	1	1	0	NA	NA	0	NA	NA	NA	NA	NA	30120	16206.66699	3	4	4400	14000	0
2352	10446123002	5	104461230	104461	2020	7	0	1	0	1	5	0	0	0	0	0	0	0	0	0	0	0	0	0	0	0	1	1	1	NA	0	0	0	0	NA	NA	0	NA	NA	NA	NA	NA	30120	16206.66699	3	4	4400	14000	0
2356	10446124001	5	104461240	104461	2020	7	1	0	0	1	3	0	0	0	0	0	0	0	0	0	0	0	0	0	0	0	0	1	1	NA	0	1	1	0	NA	NA	0	NA	NA	NA	NA	NA	NA	2730	1	1	250	0	0
2362	10446126001	5	104461260	104461	2020	7	0	1	0	1	3	0	0	0	0	0	0	0	0	0	0	0	0	1	0	0	1	0	1	NA	0	0	0	0	NA	NA	0	NA	NA	NA	NA	NA	NA	11634.5	4	2	7920	1000	0
2364	10446126002	5	104461260	104461	2020	7	1	1	0	1	3	0	0	0	0	0	0	0	0	0	0	0	0	0	0	0	1	1	1	NA	1	1	1	0	NA	NA	0	NA	NA	NA	NA	NA	NA	11634.5	4	2	7920	1000	0
2367	10446127001	5	104461270	104461	2020	7	0	1	0	0	4	0	0	0	0	0	0	0	0	0	0	1	1	0	0	0	1	1	1	NA	0	0	0	0	NA	NA	0	NA	NA	NA	NA	NA	5350	11552.5	4	2	9320	720	0
2370	10446127002	5	104461270	104461	2020	7	1	1	0	0	3	0	0	0	0	0	0	0	0	0	0	0	0	0	0	0	1	1	1	NA	0	1	1	0	NA	NA	0	NA	NA	NA	NA	NA	5350	11552.5	4	2	9320	720	0
2373	10446128001	5	104461280	104461	2020	7	0	1	0	1	3	0	0	0	0	0	0	0	0	0	0	1	0	0	0	0	1	1	1	NA	0	0	0	1	1	NA	1	1	NA	NA	NA	NA	12100	9100	5	3	15000	0	0
2376	10446128002	5	104461280	104461	2020	7	1	1	0	1	3	0	1	0	0	1	0	0	0	0	1	0	0	1	0	0	1	1	1	NA	1	1	1	1	1	NA	0	NA	NA	NA	NA	NA	12100	9100	5	3	15000	0	0
2379	10446129001	5	104461290	104461	2020	8	0	1	0	1	NA	0	0	0	0	0	0	0	0	1	0	0	0	0	0	0	1	0	0	NA	0	0	0	0	NA	NA	0	NA	NA	NA	NA	NA	96400	10645.71387	7	2	0	5000	0
2382	10446129002	5	104461290	104461	2020	8	1	1	0	1	3	0	0	0	0	0	0	0	0	0	0	0	0	0	0	0	1	0	0	NA	1	1	1	0	NA	NA	0	NA	NA	NA	NA	NA	96400	10645.71387	7	2	0	5000	0
2386	10446131002	5	104461310	104461	2020	7	0	0	0	1	2	1	1	0	0	0	0	0	0	0	0	0	0	0	0	0	1	1	1	NA	0	0	0	0	NA	NA	0	NA	NA	NA	NA	NA	8000	24280	1	3	0	0	0
2390	10446201001	5	104462010	104462	2020	7	0	1	0	1	NA	0	0	0	0	0	0	0	0	0	0	0	0	1	0	0	1	0	1	NA	1	0	0	0	NA	NA	0	NA	NA	NA	NA	NA	32731	16888	6	5	500	200	0
2394	10446201002	5	104462010	104462	2020	7	1	1	0	1	3	1	0	0	0	0	0	0	0	1	0	0	0	0	0	0	1	0	1	NA	0	1	1	0	NA	NA	0	NA	NA	NA	NA	NA	32731	16888	6	5	500	200	0
2399	10446202001	5	104462020	104462	2020	7	0	1	0	1	3	0	0	0	0	0	0	0	0	0	0	0	0	1	0	0	1	1	1	NA	0	0	0	0	NA	NA	0	NA	NA	NA	NA	NA	30200	NA	4	3	600	0	0
2404	10446202002	5	104462020	104462	2020	7	1	1	0	1	3	2	0	0	0	0	0	0	0	1	0	0	0	0	0	0	1	0	1	NA	0	1	0	0	NA	NA	1	2	NA	NA	NA	NA	30200	NA	4	3	600	0	0
2410	10446204001	5	104462040	104462	2020	7	1	1	0	1	4	0	1	0	0	1	0	0	0	0	0	0	0	0	0	0	0	1	1	NA	0	1	0	0	NA	NA	0	NA	NA	NA	NA	NA	5000	10910	5	4	15000	2200	0
2414	10446204002	5	104462040	104462	2020	7	0	1	0	1	3	0	0	0	0	0	0	0	0	0	0	0	0	0	0	0	0	1	1	NA	0	0	0	0	NA	NA	0	NA	NA	NA	NA	NA	5000	10910	5	4	15000	2200	0
2419	10446205001	5	104462050	104462	2020	7	0	1	0	0	3	1	0	0	0	1	0	0	0	1	0	0	0	0	0	0	1	1	1	NA	0	0	0	0	NA	NA	0	NA	NA	NA	NA	NA	NA	4778	5	3	650	550	0
2424	10446205002	5	104462050	104462	2020	7	1	1	0	1	5	0	1	0	0	0	0	0	0	1	0	1	0	0	0	0	1	1	1	NA	1	1	1	1	4	NA	0	NA	NA	NA	NA	NA	NA	4778	5	3	650	550	0
2429	10446206001	5	104462060	104462	2020	8	1	0	0	1	2	0	1	0	0	1	1	0	0	1	0	0	0	1	1	0	0	0	1	NA	1	1	1	1	2	NA	0	NA	NA	NA	NA	NA	30788	9124.5	4	2	5500	0	0
2437	10446207001	5	104462070	104462	2020	7	1	0	0	1	2	0	1	0	0	0	0	0	0	1	0	0	0	1	0	0	0	0	1	NA	1	1	1	0	NA	NA	0	NA	NA	NA	NA	NA	NA	3126.666748	6	4	3300	0	0
2447	10446208002	5	104462080	104462	2020	7	1	0	0	0	2	2	1	1	0	0	0	0	0	0	0	0	0	0	0	0	1	0	0	NA	1	1	0	0	NA	NA	0	NA	NA	NA	NA	NA	40136	17876	5	5	4050	0	0
2452	10446209001	5	104462090	104462	2020	8	0	1	0	1	2	0	0	0	0	0	0	0	0	1	0	0	0	1	0	0	0	1	1	NA	0	0	0	0	NA	NA	0	NA	NA	NA	NA	NA	183000	43785	5	2	2000	0	0
2457	10446209002	5	104462090	104462	2020	8	1	1	0	1	2	0	1	1	0	0	0	0	0	1	1	0	0	1	1	0	0	0	1	NA	1	1	1	0	NA	NA	0	NA	NA	NA	NA	NA	183000	43785	5	2	2000	0	0
2462	10446210001	5	104462100	104462	2020	7	0	1	0	1	2	0	0	0	0	0	0	0	0	0	0	0	0	0	0	0	0	1	1	NA	1	0	0	1	1	NA	0	NA	NA	NA	NA	NA	NA	3773.333252	3	3	900	130	0
2467	10446210002	5	104462100	104462	2020	7	1	1	0	1	2	0	1	0	0	0	0	0	0	0	0	0	0	0	0	0	0	1	1	NA	1	1	1	0	NA	NA	0	NA	NA	NA	NA	NA	NA	3773.333252	3	3	900	130	0
2472	10446211001	5	104462110	104462	2020	7	0	1	0	1	2	0	0	0	0	1	0	0	0	1	0	0	0	1	0	0	1	1	1	NA	0	1	1	0	NA	NA	0	NA	NA	NA	NA	NA	42000	40900	2	3	2800	0	0
2477	10446211002	5	104462110	104462	2020	7	1	1	0	0	3	0	0	0	0	1	0	0	0	0	0	0	0	1	0	0	0	1	1	NA	0	1	1	0	NA	NA	1	1	NA	NA	NA	NA	42000	40900	2	3	2800	0	0
2481	10446212001	5	104462120	104462	2020	7	1	1	0	1	3	0	1	0	0	0	0	0	0	0	1	0	0	0	0	0	0	1	1	NA	1	1	0	0	NA	NA	0	NA	NA	NA	NA	NA	7688	NA	2	5	8030	130	0
2485	10446212002	5	104462120	104462	2020	7	0	1	0	1	1	2	1	0	1	0	0	1	0	1	0	0	0	0	0	0	1	1	1	NA	0	0	0	0	NA	NA	0	NA	NA	NA	NA	NA	7688	NA	2	5	8030	130	0
2490	10446213001	5	104462130	104462	2020	7	0	1	0	1	2	0	0	0	0	0	0	0	0	1	0	0	0	0	0	0	0	1	1	NA	1	0	0	0	NA	NA	0	NA	NA	NA	NA	NA	-500	6295	4	3	11500	0	0
2495	10446213002	5	104462130	104462	2020	7	1	1	0	1	2	0	0	0	0	1	0	0	0	1	0	0	0	1	0	0	1	1	1	NA	0	1	1	0	NA	NA	0	NA	NA	NA	NA	NA	-500	6295	4	3	11500	0	0
2504	10446214002	5	104462140	104462	2020	7	0	0	0	1	3	0	1	0	0	0	0	0	0	1	0	0	0	0	0	0	1	1	1	NA	0	0	0	0	NA	NA	0	NA	NA	NA	NA	NA	6903	7030	1	3	1700	200	0
2509	10446215001	5	104462150	104462	2020	7	1	1	0	0	4	0	0	0	0	0	0	0	0	1	0	0	0	0	0	1	1	1	1	NA	1	1	1	0	NA	NA	0	NA	NA	NA	NA	NA	NA	16013.33301	3	4	7000	800	0
2514	10446215002	5	104462150	104462	2020	7	0	1	0	0	3	0	0	0	0	0	0	1	0	1	0	0	0	1	0	0	1	1	1	NA	0	0	0	0	NA	NA	0	NA	NA	NA	NA	NA	NA	16013.33301	3	4	7000	800	0
2520	10446216002	5	104462160	104462	2020	7	0	0	0	1	2	0	1	0	0	1	0	0	0	1	0	0	0	0	0	0	1	1	1	NA	0	0	0	1	1	NA	0	NA	NA	NA	NA	NA	24100	12875	2	4	0	11200	0
2525	10446217001	5	104462170	104462	2020	7	0	1	0	1	3	1	1	1	0	0	0	0	0	1	0	0	0	1	0	0	1	1	1	NA	0	0	0	1	2	NA	1	3	NA	NA	NA	NA	130050	9467.599609	5	3	350	0	0
2530	10446217002	5	104462170	104462	2020	7	1	1	0	1	5	0	1	0	0	0	0	0	0	0	0	0	0	0	0	0	1	1	1	NA	1	1	1	0	NA	NA	0	NA	NA	NA	NA	NA	130050	9467.599609	5	3	350	0	0
2535	10446218001	5	104462180	104462	2020	8	0	1	0	1	4	0	1	0	0	1	0	0	0	0	0	0	0	1	0	0	1	1	1	NA	0	0	0	0	NA	NA	0	NA	NA	NA	NA	NA	47560	3009.600098	5	2	500	300	0
2540	10446218002	5	104462180	104462	2020	8	1	1	0	1	2	0	0	0	0	0	0	0	0	1	0	0	0	1	0	0	0	1	1	NA	0	1	0	0	NA	NA	0	NA	NA	NA	NA	NA	47560	3009.600098	5	2	500	300	0
2545	10446219001	5	104462190	104462	2020	7	0	0	0	1	3	2	1	0	0	0	0	0	0	0	0	1	0	0	0	0	1	0	1	NA	0	0	0	0	NA	NA	0	NA	NA	NA	NA	NA	3060	69425	2	4	5180	0	0
2550	10446220001	5	104462200	104462	2020	7	0	1	0	1	2	0	0	0	0	1	0	0	0	1	0	0	0	0	0	0	1	1	1	NA	0	0	0	0	NA	NA	0	NA	NA	NA	NA	NA	NA	3699.166748	6	3	5750	0	0
2555	10446220002	5	104462200	104462	2020	7	1	1	0	1	2	0	1	0	0	0	0	0	0	1	0	0	0	1	0	0	0	1	0	NA	1	1	1	0	NA	NA	0	NA	NA	NA	NA	NA	NA	3699.166748	6	3	5750	0	0
2560	10446221001	5	104462210	104462	2020	7	0	1	0	1	3	0	0	0	0	0	0	0	0	0	0	0	0	0	0	0	1	0	1	NA	1	0	0	0	NA	NA	0	NA	NA	NA	NA	NA	97500	10190	2	3	8500	0	0
2565	10446221002	5	104462210	104462	2020	7	1	1	0	1	3	0	1	0	0	0	0	0	0	1	1	0	0	0	0	0	0	1	0	NA	0	1	1	0	NA	NA	0	NA	NA	NA	NA	NA	97500	10190	2	3	8500	0	0
2570	10446222001	5	104462220	104462	2020	7	1	1	0	1	3	0	0	0	0	0	0	0	0	0	1	1	0	1	1	0	0	1	1	NA	1	1	1	0	NA	NA	0	NA	NA	NA	NA	NA	181800	11002.40039	5	3	2400	500	0
2575	10446222002	5	104462220	104462	2020	7	0	1	0	1	3	0	0	0	0	0	0	0	0	0	0	0	0	0	0	0	0	0	1	NA	0	1	1	0	NA	NA	0	NA	NA	NA	NA	NA	181800	11002.40039	5	3	2400	500	0
2580	10446223001	5	104462230	104462	2020	8	0	1	0	1	3	0	1	0	0	0	0	0	0	0	0	0	0	0	0	0	1	1	1	NA	1	0	0	0	NA	NA	0	NA	NA	NA	NA	NA	NA	NA	2	2	400	0	0
2585	10446223002	5	104462230	104462	2020	8	1	1	0	1	5	0	1	0	0	0	1	0	0	0	0	0	1	0	0	0	1	0	0	NA	1	1	0	1	2	NA	0	NA	NA	NA	NA	NA	NA	NA	2	2	400	0	0
2590	10446224001	5	104462240	104462	2020	8	0	1	0	0	2	2	1	0	0	1	0	0	0	1	1	0	0	1	0	0	1	1	1	NA	0	0	0	0	NA	NA	1	2	NA	NA	NA	NA	33101	28866	5	3	2900	0	0
2595	10446224002	5	104462240	104462	2020	8	1	1	0	1	2	0	1	0	0	1	1	0	0	1	1	1	1	1	1	1	0	1	1	NA	0	1	1	0	NA	NA	0	NA	NA	NA	NA	NA	33101	28866	5	3	2900	0	0
2600	10446225001	5	104462250	104462	2020	7	1	0	0	1	3	0	0	0	0	1	0	0	0	1	0	0	0	0	0	0	1	1	1	NA	1	1	0	0	NA	NA	0	NA	NA	NA	NA	NA	4980	11822	1	2	0	0	0
2604	10446226001	5	104462260	104462	2020	7	1	1	0	1	4	0	0	0	0	0	0	0	0	1	0	0	0	1	0	0	1	1	1	NA	1	1	1	0	NA	NA	0	NA	NA	NA	NA	NA	NA	22120	2	2	2280	600	0
2608	10446226002	5	104462260	104462	2020	7	0	1	0	1	3	0	0	0	0	0	0	0	0	0	0	0	0	0	0	0	1	1	1	NA	0	0	0	1	1	NA	1	1	NA	NA	NA	NA	NA	22120	2	2	2280	600	0
2617	10446227002	5	104462270	104462	2020	8	0	0	0	0	2	1	0	0	0	0	0	0	0	1	0	0	0	1	0	0	0	1	0	NA	0	0	0	0	NA	NA	0	NA	NA	NA	NA	NA	NA	NA	2	3	1050	0	0
2622	10446228001	5	104462280	104462	2020	7	0	1	0	1	3	1	0	0	0	0	0	0	0	0	0	0	0	0	0	0	1	1	1	NA	1	0	0	1	1	NA	0	NA	NA	NA	NA	NA	13660	11177.5	2	6	10700	760	0
2627	10446228002	5	104462280	104462	2020	7	1	1	0	1	3	1	0	0	0	0	0	0	0	1	0	0	0	0	0	0	1	1	1	NA	0	1	0	0	NA	NA	0	NA	NA	NA	NA	NA	13660	11177.5	2	6	10700	760	1
2629	10446229001	5	104462290	104462	2020	8	0	1	0	1	NA	0	0	0	0	0	0	0	0	1	0	0	0	1	0	0	1	0	1	NA	0	0	0	0	NA	NA	0	NA	NA	NA	NA	NA	-320	3755	2	3	12500	1150	0
2631	10446229002	5	104462290	104462	2020	8	1	1	0	1	3	0	0	0	0	1	0	0	0	1	0	0	0	1	0	0	1	0	1	NA	1	0	0	1	1	NA	0	NA	NA	NA	NA	NA	-320	3755	2	3	12500	1150	0
2637	10446230002	5	104462300	104462	2020	7	0	0	0	1	3	2	1	0	0	0	0	1	0	1	1	0	0	0	0	0	1	1	1	NA	0	0	0	0	NA	NA	0	NA	NA	NA	NA	NA	1300	NA	3	4	4400	900	0
2641	10446231001	5	104462310	104462	2020	7	0	1	0	0	2	0	0	1	0	0	0	0	0	0	0	0	0	1	0	0	0	1	1	NA	0	0	0	1	4	NA	0	NA	NA	NA	NA	NA	180660	4908	5	3	0	9000	0
2645	10446231002	5	104462310	104462	2020	7	1	1	0	0	5	0	0	0	0	0	0	0	0	0	0	0	0	0	0	0	1	0	0	NA	1	1	1	0	NA	NA	0	NA	NA	NA	NA	NA	180660	4908	5	3	0	9000	0
2648	10446232001	5	104462320	104462	2020	7	1	1	0	1	3	0	0	0	0	0	0	0	0	0	0	0	0	0	0	0	1	1	1	NA	1	1	1	0	NA	NA	0	NA	NA	NA	NA	NA	32600	4563.333496	3	3	900	2500	0
2651	10446232002	5	104462320	104462	2020	7	0	1	0	1	3	0	0	0	0	0	0	0	0	1	0	0	0	1	0	0	0	1	1	NA	1	0	0	1	1	NA	0	NA	NA	NA	NA	NA	32600	4563.333496	3	3	900	2500	0
2654	10446233001	5	104462330	104462	2020	8	0	1	0	1	3	0	1	0	0	0	0	0	0	0	0	0	0	0	0	0	1	1	1	NA	0	0	0	0	NA	NA	0	NA	NA	NA	NA	NA	NA	10955	4	2	900	500	0
2656	10446233003	5	104462330	104462	2020	8	1	1	0	1	3	0	0	0	0	0	0	0	0	0	0	0	0	0	0	0	1	1	1	NA	1	1	0	0	NA	NA	0	NA	NA	NA	NA	NA	NA	10955	4	2	900	500	0
2659	10446234001	5	104462340	104462	2020	7	1	1	0	1	1	0	1	0	0	1	0	0	0	0	0	0	0	0	0	0	0	1	1	NA	1	1	1	0	NA	NA	0	NA	NA	NA	NA	NA	32016	NA	2	2	1540	1320	0
2662	10446234002	5	104462340	104462	2020	7	0	1	0	1	3	0	0	0	0	1	0	1	0	1	1	0	0	1	0	1	0	1	1	NA	0	0	0	0	NA	NA	0	NA	NA	NA	NA	NA	32016	NA	2	2	1540	1320	0
2669	10446236001	5	104462360	104462	2020	8	1	1	0	1	2	0	0	0	0	0	0	0	0	0	0	0	0	0	0	0	1	0	0	NA	0	1	1	0	NA	NA	0	NA	NA	NA	NA	NA	57285	17080	2	2	3100	100	0
2672	10446236002	5	104462360	104462	2020	8	0	1	0	1	3	0	0	0	0	0	0	0	0	1	0	0	0	1	0	0	1	0	1	NA	0	0	0	0	NA	NA	1	1	NA	NA	NA	NA	57285	17080	2	2	3100	100	0
2675	10446301001	5	104463010	104463	2020	7	1	1	1	1	2	0	0	0	0	0	0	0	0	0	0	0	0	0	0	0	1	1	1	NA	0	1	0	1	1	NA	0	NA	NA	NA	NA	NA	60400	NA	8	2	0	0	0
2679	10446301002	5	104463010	104463	2020	7	0	1	1	1	3	0	0	0	0	0	0	0	0	1	0	0	0	0	0	0	0	1	0	NA	0	0	0	0	NA	NA	1	1	NA	NA	NA	NA	60400	NA	8	2	0	0	0
2687	10446302002	5	104463020	104463	2020	7	0	0	1	0	3	0	1	0	0	0	0	0	0	1	0	0	0	0	0	0	0	1	1	NA	1	0	0	0	NA	NA	0	NA	NA	NA	NA	NA	NA	NA	3	3	8000	0	0
2691	10446303001	5	104463030	104463	2020	7	0	1	1	1	2	0	0	0	1	0	0	0	0	0	0	0	0	0	0	0	0	1	1	NA	0	0	0	1	2	NA	1	3	NA	NA	NA	NA	28000	16555	2	3	0	27000	0
2695	10446303002	5	104463030	104463	2020	7	1	1	1	0	3	0	1	0	0	0	0	0	1	0	1	0	1	0	0	0	0	1	1	NA	1	0	0	1	2	NA	0	NA	NA	NA	NA	NA	28000	16555	2	3	0	27000	0
2700	10446304001	5	104463040	104463	2020	8	1	1	1	1	3	0	0	0	0	0	0	0	0	1	0	1	0	1	0	0	1	1	1	NA	0	1	0	0	NA	NA	0	NA	NA	NA	NA	NA	24120	NA	6	2	0	0	0
2705	10446304002	5	104463040	104463	2020	8	0	1	1	1	1	1	1	1	0	0	1	1	0	1	1	0	0	1	0	0	0	0	0	NA	0	0	0	0	NA	NA	0	NA	NA	NA	NA	NA	24120	NA	6	2	0	0	0
2718	10446306001	5	104463060	104463	2020	7	0	1	1	0	4	0	0	0	0	0	0	0	0	0	0	0	0	0	0	0	1	1	1	NA	1	0	0	0	NA	NA	0	NA	NA	NA	NA	NA	67498	6131.666504	6	3	1600	600	0
2723	10446306002	5	104463060	104463	2020	7	1	1	1	0	2	0	1	0	0	0	0	0	0	0	0	0	0	1	0	0	1	0	1	NA	0	1	1	0	NA	NA	1	1	NA	NA	NA	NA	67498	6131.666504	6	3	1600	600	0
2728	10446307001	5	104463070	104463	2020	7	1	0	1	1	2	0	0	0	0	0	0	0	0	1	0	0	0	0	0	0	1	1	1	NA	0	1	0	0	NA	NA	0	NA	NA	NA	NA	NA	20594	8126	5	2	5500	2100	0
2732	10446308001	5	104463080	104463	2020	7	0	1	1	1	3	0	1	0	0	0	0	0	0	0	0	0	1	1	0	0	1	1	1	NA	0	0	0	0	NA	NA	0	NA	NA	NA	NA	NA	NA	NA	5	3	3000	7400	0
2736	10446308002	5	104463080	104463	2020	7	1	1	1	1	1	0	0	0	0	0	1	0	0	1	0	0	0	1	0	0	1	1	1	NA	0	1	1	0	NA	NA	0	NA	NA	NA	NA	NA	NA	NA	5	3	3000	7400	0
2741	10446309001	5	104463090	104463	2020	7	0	0	1	0	4	0	0	0	0	0	0	0	0	0	0	0	0	0	0	0	0	0	0	NA	0	1	1	0	NA	NA	0	NA	NA	NA	NA	NA	23186	11335.59961	5	4	24400	200	0
2750	10446310001	5	104463100	104463	2020	7	1	1	1	1	3	0	1	0	0	0	0	0	0	1	0	0	0	1	0	0	1	1	1	NA	0	1	0	0	NA	NA	0	NA	NA	NA	NA	NA	16550	9410	3	4	6100	0	0
2755	10446310002	5	104463100	104463	2020	7	0	1	1	1	3	0	0	0	0	0	0	0	0	0	0	0	0	0	0	0	1	0	0	NA	1	0	0	0	NA	NA	0	NA	NA	NA	NA	NA	16550	9410	3	4	6100	0	0
2760	10446311001	5	104463110	104463	2020	7	1	0	1	0	2	0	0	0	0	1	0	0	1	1	0	1	0	1	0	0	1	0	1	NA	0	1	0	0	NA	NA	0	NA	NA	NA	NA	NA	5850	11064	1	1	4200	0	0
2765	10446312001	5	104463120	104463	2020	7	0	1	1	1	3	0	0	0	0	0	0	0	0	1	0	0	0	1	0	0	1	1	1	NA	0	0	0	1	1	NA	0	NA	NA	NA	NA	NA	16320	9350	3	3	11000	0	0
2770	10446312002	5	104463120	104463	2020	7	1	1	1	1	2	0	0	0	0	0	0	0	0	1	0	0	0	1	0	0	1	0	1	NA	0	1	0	0	NA	NA	1	1	NA	NA	NA	NA	16320	9350	3	3	11000	0	0
2775	10446313001	5	104463130	104463	2020	7	1	1	1	1	4	1	1	0	0	0	0	0	0	0	0	0	0	1	0	0	1	0	1	NA	1	1	1	0	NA	NA	0	NA	NA	NA	NA	NA	NA	12640	3	4	1400	0	0
2780	10446313002	5	104463130	104463	2020	7	0	1	1	1	1	1	1	0	0	0	0	0	1	0	0	0	0	1	0	0	0	1	0	NA	0	0	0	1	1	NA	0	NA	NA	NA	NA	NA	NA	12640	3	4	1400	0	0
2785	10446314001	5	104463140	104463	2020	7	0	1	1	1	2	2	1	1	0	0	0	0	0	1	0	0	1	0	0	0	0	1	1	NA	0	0	0	0	NA	NA	0	NA	NA	NA	NA	NA	18680	NA	5	2	2440	0	0
2790	10446314002	5	104463140	104463	2020	7	1	1	1	1	1	1	1	0	0	0	0	0	0	1	0	0	0	1	0	0	1	0	1	NA	0	1	1	0	NA	NA	0	NA	NA	NA	NA	NA	18680	NA	5	2	2440	0	0
2804	10446318001	5	104463180	104463	2020	7	1	1	1	1	1	0	0	0	0	0	0	1	1	1	0	0	0	1	1	0	0	0	1	NA	0	1	1	1	6	NA	1	1	NA	NA	NA	NA	32900	11102.5	4	6	4900	750	0
2808	10446318002	5	104463180	104463	2020	7	0	1	1	1	3	0	1	0	0	0	0	0	0	1	0	0	0	1	0	0	1	1	1	NA	0	0	0	0	NA	NA	0	NA	NA	NA	NA	NA	32900	11102.5	4	6	4900	750	0
2813	10446319001	5	104463190	104463	2020	7	1	1	1	0	3	0	0	0	0	1	0	0	0	1	0	0	1	0	0	0	1	1	1	NA	0	1	0	0	NA	NA	1	1	NA	NA	NA	NA	NA	6249.333496	3	4	34300	0	0
2818	10446319002	5	104463190	104463	2020	7	0	1	1	0	1	0	0	0	0	0	0	0	0	1	0	1	1	0	0	0	1	0	1	NA	0	0	0	0	NA	NA	1	2	NA	NA	NA	NA	NA	6249.333496	3	4	34300	0	0
2823	10446320001	5	104463200	104463	2020	7	1	1	1	1	5	0	0	0	0	0	0	0	0	0	0	0	0	0	0	0	1	0	1	NA	1	1	1	0	NA	NA	0	NA	NA	NA	NA	NA	15250	NA	6	3	600	0	0
2828	10446320002	5	104463200	104463	2020	7	0	1	1	1	2	0	1	0	0	0	0	0	0	1	0	1	0	1	0	0	0	1	1	NA	0	0	0	0	NA	NA	1	3	NA	NA	NA	NA	15250	NA	6	3	600	0	0
2835	10446322001	5	104463220	104463	2020	7	0	0	1	1	1	6	1	0	0	1	1	1	0	1	0	0	0	0	0	0	1	0	1	NA	0	0	0	0	NA	NA	0	NA	NA	NA	NA	NA	412	2849	1	3	2520	0	0
2841	10446323001	5	104463230	104463	2020	7	0	1	1	1	2	0	1	0	0	1	0	0	0	1	0	1	1	1	0	0	1	1	0	NA	0	0	0	0	NA	NA	1	1	NA	NA	NA	NA	4600	7815	4	3	17200	0	0
2846	10446323002	5	104463230	104463	2020	7	1	1	1	1	4	0	0	0	0	0	0	0	0	0	0	0	1	0	0	0	0	1	1	NA	1	1	1	0	NA	NA	0	NA	NA	NA	NA	NA	4600	7815	4	3	17200	0	0
2851	10446324001	5	104463240	104463	2020	7	0	1	1	0	1	0	1	0	0	1	0	1	0	1	0	1	0	0	1	1	0	0	1	NA	0	0	0	0	NA	NA	1	1	NA	NA	NA	NA	NA	NA	5	2	0	0	0
2855	10446324002	5	104463240	104463	2020	7	1	1	1	0	3	0	0	0	0	0	0	0	0	0	0	0	0	0	0	0	1	1	1	NA	0	0	0	0	NA	NA	0	NA	NA	NA	NA	NA	NA	NA	5	2	0	0	0
2864	10446326001	5	104463260	104463	2020	7	0	1	1	1	1	4	0	0	0	0	0	1	1	0	0	0	0	1	0	0	0	1	1	NA	0	0	0	0	NA	NA	0	NA	NA	NA	NA	NA	6971	8805	2	4	5900	1150	0
2869	10446326002	5	104463260	104463	2020	7	1	1	1	1	2	4	1	0	0	1	0	0	0	1	0	0	0	1	0	0	1	1	1	NA	1	1	1	0	NA	NA	0	NA	NA	NA	NA	NA	6971	8805	2	4	5900	1150	0
2870	10446327001	5	104463270	104463	2020	7	1	0	1	0	3	0	0	0	0	1	1	0	0	0	0	0	0	0	0	0	0	0	1	NA	0	1	1	0	NA	NA	0	NA	NA	NA	NA	NA	7418	11611	1	0	0	0	0
2874	10446328001	5	104463280	104463	2020	7	0	1	1	1	3	4	1	0	0	1	0	0	1	1	0	0	0	1	0	0	0	1	1	NA	0	0	0	1	6	NA	1	3	NA	NA	NA	NA	44158	2112.857178	7	2	4400	0	0
2877	10446328002	5	104463280	104463	2020	7	1	1	1	1	3	4	0	0	0	0	0	1	0	1	0	0	0	0	0	0	1	0	1	NA	1	1	1	1	6	NA	0	NA	NA	NA	NA	NA	44158	2112.857178	7	2	4400	0	0
2881	10446329001	5	104463290	104463	2020	7	0	0	1	0	4	0	1	0	0	0	0	0	0	0	0	0	0	0	0	0	0	0	1	NA	0	0	0	0	NA	NA	0	NA	NA	NA	NA	NA	NA	NA	1	4	3650	0	0
2884	10446330001	5	104463300	104463	2020	7	1	0	1	1	3	0	1	0	0	0	0	0	0	0	0	0	0	0	0	0	1	1	1	NA	0	0	0	0	NA	NA	0	NA	NA	NA	NA	NA	5180	7280	1	4	4050	0	0
2887	10446331001	5	104463310	104463	2020	7	0	1	1	1	1	0	0	0	1	0	0	0	1	0	0	0	0	0	0	0	0	1	1	NA	0	0	0	1	3	NA	0	NA	NA	NA	NA	NA	59360	23066.66602	3	2	800	200100	0
2890	10446331002	5	104463310	104463	2020	7	1	1	1	1	2	0	1	0	0	1	1	0	0	0	0	0	1	0	0	0	1	1	1	NA	1	1	1	0	NA	NA	0	NA	NA	NA	NA	NA	59360	23066.66602	3	2	800	200100	0
2892	10446332001	5	104463320	104463	2020	7	0	1	1	1	NA	0	0	0	0	0	0	0	0	0	0	0	0	0	0	0	0	1	1	NA	0	0	0	1	1	NA	0	NA	NA	NA	NA	NA	37120	NA	3	2	700	7200	0
2894	10446332002	5	104463320	104463	2020	7	1	1	1	0	4	0	0	0	0	0	0	0	0	0	0	0	0	1	0	0	0	1	1	NA	1	1	1	1	1	NA	0	NA	NA	NA	NA	NA	37120	NA	3	2	700	7200	0
2897	10446333001	5	104463330	104463	2020	7	0	1	1	1	2	6	0	0	0	0	0	0	0	0	0	1	1	1	0	0	0	1	1	NA	0	0	0	1	1	NA	0	NA	NA	NA	NA	NA	47112	10322	3	2	100	50	0
2899	10446333002	5	104463330	104463	2020	7	1	1	1	1	2	0	0	0	0	1	0	0	0	0	0	0	0	1	0	0	1	0	0	NA	1	1	0	1	2	NA	0	NA	NA	NA	NA	NA	NA	10322	3	2	100	50	0
2905	10451103001	5	104511030	104511	2020	7	0	1	1	1	2	1	1	0	0	1	0	0	0	1	0	0	0	0	0	0	0	1	1	NA	0	0	0	1	1	NA	1	1	NA	NA	NA	NA	81120	30308	2	4	3200	7500	0
2910	10451103002	5	104511030	104511	2020	7	1	1	1	0	2	0	0	0	0	1	0	0	0	1	0	0	0	0	1	0	0	1	1	NA	0	1	0	0	NA	NA	0	NA	NA	NA	NA	NA	81120	30308	2	4	3200	7500	1
2914	10451104001	5	104511040	104511	2020	7	0	0	1	1	3	0	0	0	0	0	0	0	0	1	0	0	0	0	0	0	1	1	1	NA	0	0	0	0	NA	NA	0	NA	NA	NA	NA	NA	200	732.8571167	7	6	200	0	0
2919	10451105001	5	104511050	104511	2020	7	0	1	1	1	3	1	0	1	0	0	0	0	0	1	0	0	0	0	0	0	0	1	1	NA	0	0	0	1	1	NA	0	NA	NA	NA	NA	NA	129000	23325	4	3	500	0	0
2924	10451105002	5	104511050	104511	2020	7	1	1	1	1	3	0	0	0	0	1	0	0	0	0	0	0	0	0	0	0	0	1	0	NA	0	0	0	0	NA	NA	0	NA	NA	NA	NA	NA	129000	23325	4	3	500	0	0
2927	10451106001	5	104511060	104511	2020	7	1	0	1	1	NA	1	1	0	0	0	0	0	0	1	0	0	0	0	0	0	0	0	1	NA	0	1	1	0	NA	NA	0	NA	NA	NA	NA	NA	-1000	29683.33398	3	7	3300	100	0
2933	10451107001	5	104511070	104511	2020	7	1	1	1	1	3	0	0	0	0	0	0	0	0	0	0	0	0	0	0	0	1	1	1	NA	1	1	1	0	NA	NA	0	NA	NA	NA	NA	NA	18200	7334	5	3	16000	0	0
2938	10451107002	5	104511070	104511	2020	7	0	1	1	1	3	0	0	0	0	0	0	0	0	1	0	0	0	1	0	0	1	1	1	NA	1	0	0	0	NA	NA	0	NA	NA	NA	NA	NA	18200	7334	5	3	16000	0	0
2945	10451109001	5	104511090	104511	2020	7	0	1	1	1	2	1	0	0	0	0	0	0	0	1	0	0	0	1	0	0	1	0	1	NA	1	0	0	0	NA	NA	1	4	NA	NA	NA	NA	46200	11740	5	2	2000	0	0
2950	10451109002	5	104511090	104511	2020	7	1	1	1	1	3	0	1	0	0	0	0	0	0	1	0	0	0	0	0	0	1	0	0	NA	1	1	1	0	NA	NA	0	NA	NA	NA	NA	NA	46200	11740	5	2	2000	0	0
2958	10451111001	5	104511110	104511	2020	8	1	1	1	1	3	0	1	0	0	1	0	0	0	1	1	0	0	0	1	0	1	1	1	NA	1	1	1	0	NA	NA	0	NA	NA	NA	NA	NA	22800	12330	4	4	3400	0	0
2963	10451111002	5	104511110	104511	2020	8	0	1	1	1	2	0	0	0	0	0	0	0	0	1	0	0	0	1	0	0	1	1	1	NA	1	0	0	0	NA	NA	0	NA	NA	NA	NA	NA	22800	12330	4	4	3400	0	0
2968	10451112001	5	104511120	104511	2020	7	1	1	1	1	3	0	0	0	0	1	0	0	0	0	0	0	0	1	1	0	1	1	1	NA	0	1	1	1	1	NA	0	NA	NA	NA	NA	NA	111850	16736.66602	6	4	10550	400	0
2972	10451112002	5	104511120	104511	2020	7	0	1	1	1	2	3	0	0	0	0	0	0	0	1	0	1	0	0	0	0	0	1	1	NA	0	0	0	0	NA	NA	1	3	NA	NA	NA	NA	111850	16736.66602	6	4	10550	400	0
2975	10451113001	5	104511130	104511	2020	7	1	0	1	1	NA	0	0	0	0	0	0	0	0	0	0	0	0	0	0	0	0	0	1	NA	1	1	1	0	NA	NA	1	5	NA	NA	NA	NA	50780	8200	3	5	1300	0	0
2983	10451114001	5	104511140	104511	2020	7	0	1	1	1	1	1	1	0	0	0	0	0	0	1	1	0	0	1	0	0	0	1	1	NA	0	0	0	1	1	NA	1	1	NA	NA	NA	NA	7000	12123	2	4	0	0	0
2987	10451114002	5	104511140	104511	2020	7	1	1	1	1	5	0	0	0	0	0	0	0	0	0	0	0	0	0	0	0	0	0	1	NA	1	1	1	1	1	NA	1	1	NA	NA	NA	NA	7000	12123	2	4	0	0	0
2992	10451115001	5	104511150	104511	2020	7	1	1	1	1	2	1	0	0	0	0	0	0	0	0	1	0	0	0	0	0	1	0	1	NA	1	1	1	0	NA	NA	0	NA	NA	NA	NA	NA	2000	13535	2	4	3600	0	0
2997	10451115002	5	104511150	104511	2020	7	0	1	1	1	3	0	1	0	0	0	0	0	0	1	0	0	0	1	0	0	0	1	1	NA	0	0	0	0	NA	NA	1	1	NA	NA	NA	NA	2000	13535	2	4	3600	0	0
3003	10451116002	5	104511160	104511	2020	7	1	0	1	0	2	5	1	1	0	0	0	0	0	0	1	0	0	0	0	0	0	0	0	NA	0	1	1	0	NA	NA	0	NA	NA	NA	NA	NA	19800	16348	1	4	5000	51200	1
3008	10451117001	5	104511170	104511	2020	7	0	1	1	1	2	3	1	1	0	1	0	0	0	1	0	0	0	1	0	0	0	1	1	NA	0	0	0	0	NA	NA	0	NA	NA	NA	NA	NA	95840	46990	2	2	4800	10800	0
3013	10451117002	5	104511170	104511	2020	7	1	1	1	0	4	0	0	0	0	0	0	0	0	1	0	0	0	1	0	0	0	1	1	NA	0	1	0	0	NA	NA	0	NA	NA	NA	NA	NA	95840	46990	2	2	4800	10800	1
3018	10451118001	5	104511180	104511	2020	7	0	1	1	1	1	5	0	0	0	0	1	0	0	1	0	0	1	1	1	0	0	0	1	NA	0	1	0	1	1	NA	1	3	NA	NA	NA	NA	1850	5550	5	3	21600	0	0
3023	10451118002	5	104511180	104511	2020	7	1	1	1	1	1	1	1	0	0	0	0	0	0	1	0	0	0	0	0	0	1	1	1	NA	0	1	1	0	NA	NA	0	NA	NA	NA	NA	NA	1850	5550	5	3	21600	0	0
3026	10451119001	5	104511190	104511	2020	7	1	0	1	1	3	0	0	0	0	0	0	0	0	1	0	0	0	0	0	0	1	0	1	NA	1	1	0	0	NA	NA	0	NA	NA	NA	NA	NA	7200	26220	1	4	4100	0	0
3031	10451120001	5	104511200	104511	2020	7	0	1	1	1	3	1	1	0	0	0	0	0	0	1	0	0	0	0	0	0	1	0	1	NA	0	0	0	0	NA	NA	0	NA	NA	NA	NA	NA	45400	14193.33301	3	2	0	0	0
3036	10451120002	5	104511200	104511	2020	7	1	1	1	1	5	0	0	0	0	1	0	0	0	0	0	0	0	0	0	0	0	1	1	NA	1	1	1	0	NA	NA	0	NA	NA	NA	NA	NA	45400	14193.33301	3	2	0	0	1
3041	10451121002	5	104511210	104511	2020	7	0	0	1	1	1	3	1	0	0	1	0	0	0	1	0	0	0	1	0	0	0	0	0	NA	0	0	0	1	3	NA	1	1	NA	NA	NA	NA	1500	29450	1	5	1300	0	0
3045	10451122001	5	104511220	104511	2020	7	0	1	1	1	1	6	0	0	0	0	0	0	0	1	0	0	0	0	0	0	0	1	1	NA	0	0	0	1	1	NA	0	NA	NA	NA	NA	NA	29000	16775	4	2	11000	0	0
3048	10451122002	5	104511220	104511	2020	7	1	1	1	1	3	0	1	1	0	0	0	0	0	1	1	0	0	0	0	0	1	1	1	NA	0	1	1	1	1	NA	0	NA	NA	NA	NA	NA	29000	16775	4	2	11000	0	0
3051	10451123001	5	104511230	104511	2020	7	0	0	1	1	3	0	0	0	0	0	0	0	0	1	0	0	0	0	0	0	1	1	0	NA	1	0	0	0	NA	NA	0	NA	NA	NA	NA	NA	NA	21645	2	3	2000	0	0
3054	10451124001	5	104511240	104511	2020	7	0	0	1	0	3	0	0	0	0	0	0	0	0	0	0	0	0	0	0	0	1	1	1	NA	0	0	0	0	NA	NA	0	NA	NA	NA	NA	NA	3850	NA	4	8	170	2515	0
3056	10451125001	5	104511250	104511	2020	7	1	1	1	1	3	0	1	0	0	0	0	0	0	1	0	1	0	0	0	0	1	1	1	NA	1	1	1	0	NA	NA	0	NA	NA	NA	NA	NA	18500	180756.6719	3	3	0	0	0
3058	10451125002	5	104511250	104511	2020	7	0	1	1	1	1	0	0	0	0	0	0	0	0	1	0	0	0	0	0	0	1	1	1	NA	1	0	0	0	NA	NA	0	NA	NA	NA	NA	NA	18500	180756.6719	3	3	0	0	0
3061	10451126001	5	104511260	104511	2020	7	1	1	1	1	4	0	0	0	0	0	0	0	0	1	0	0	0	0	0	0	0	1	1	NA	0	1	1	0	NA	NA	0	NA	NA	NA	NA	NA	90200	45260	2	3	30000	82000	0
3064	10451126002	5	104511260	104511	2020	7	0	1	1	1	4	0	0	0	0	0	0	0	0	0	0	0	0	0	0	0	0	1	1	NA	0	0	0	0	NA	NA	0	NA	NA	NA	NA	NA	90200	45260	2	3	30000	82000	0
3072	10451202001	5	104512020	104512	2020	7	0	0	1	1	4	1	0	0	0	0	0	0	0	1	0	0	0	0	0	0	0	0	0	NA	0	0	0	0	NA	NA	0	NA	NA	NA	NA	NA	1500	7852	2	4	500	0	0
3083	10451204002	5	104512040	104512	2020	7	1	0	1	1	3	0	1	0	0	0	0	0	0	1	0	0	0	0	0	0	1	1	1	NA	1	1	1	0	NA	NA	0	NA	NA	NA	NA	NA	3026	23150	1	3	5000	0	0
3093	10451206001	5	104512060	104512	2020	7	0	1	1	1	3	1	0	0	0	0	0	0	0	1	0	0	0	0	0	0	1	1	1	NA	1	0	0	0	NA	NA	0	NA	NA	NA	NA	NA	42270	27685	2	3	14500	0	0
3098	10451206002	5	104512060	104512	2020	7	1	1	1	1	4	0	1	0	0	0	0	0	0	1	0	0	0	0	0	0	1	0	1	NA	0	1	1	0	NA	NA	0	NA	NA	NA	NA	NA	42270	27685	2	3	14500	0	0
3103	10451207001	5	104512070	104512	2020	7	0	1	1	1	2	1	1	0	0	1	0	0	0	1	0	1	0	1	0	0	0	1	1	NA	0	1	0	1	2	NA	0	NA	NA	NA	NA	NA	5852	8380	2	4	5310	0	0
3108	10451207002	5	104512070	104512	2020	7	1	1	1	1	3	2	0	0	0	0	0	0	0	1	0	0	0	0	0	0	0	0	0	NA	0	1	0	0	NA	NA	0	NA	NA	NA	NA	NA	5852	8380	2	4	5310	0	0
3113	10451208001	5	104512080	104512	2020	7	1	0	1	1	3	0	0	0	0	0	0	0	0	1	0	0	0	0	0	0	1	0	1	NA	1	1	1	0	NA	NA	1	1	NA	NA	NA	NA	100	4860	1	2	0	800	0
3118	10451208102	5	104512081	104512	2020	7	0	0	1	1	3	0	1	0	0	0	0	0	0	1	0	0	0	0	0	0	1	1	1	NA	1	0	0	1	2	NA	1	3	NA	NA	NA	NA	500	6860	1	2	0	1000	0
3122	10451209001	5	104512090	104512	2020	7	1	1	1	1	4	0	1	0	0	0	0	0	0	0	0	0	0	0	0	0	1	1	1	NA	0	1	1	0	NA	NA	0	NA	NA	NA	NA	NA	112800	26266.66602	3	2	0	7200	0
3125	10451209002	5	104512090	104512	2020	7	0	1	1	1	3	0	0	0	0	0	0	0	0	0	0	0	0	0	0	0	1	1	1	NA	0	0	0	0	NA	NA	0	NA	NA	NA	NA	NA	112800	26266.66602	3	2	0	7200	0
3130	10451210001	5	104512100	104512	2020	7	0	1	1	1	2	1	1	0	0	1	0	0	0	1	0	0	0	1	1	0	1	1	1	NA	0	0	0	0	NA	NA	1	3	NA	NA	NA	NA	78600	NA	10	3	500	0	0
3135	10451210002	5	104512100	104512	2020	7	1	1	1	1	2	1	0	0	0	0	0	0	0	1	0	0	1	1	0	0	1	1	1	NA	0	1	0	0	NA	NA	0	NA	NA	NA	NA	NA	78600	NA	10	3	500	0	0
3140	10451211001	5	104512110	104512	2020	7	0	1	1	1	2	1	1	0	0	0	0	0	0	0	0	0	0	0	0	0	1	1	1	NA	1	0	0	0	NA	NA	0	NA	NA	NA	NA	NA	59320	15866.66699	3	2	3320	400	1
3145	10451211002	5	104512110	104512	2020	7	1	1	1	1	3	0	0	0	0	0	0	0	0	0	0	0	1	0	0	0	1	1	0	NA	0	1	1	0	NA	NA	0	NA	NA	NA	NA	NA	59320	15866.66699	3	2	3320	400	0
3150	10451212001	5	104512120	104512	2020	7	0	0	1	1	1	3	0	0	0	0	0	0	0	1	0	0	0	0	1	0	0	0	0	NA	1	0	0	0	NA	NA	0	NA	NA	NA	NA	NA	51960	9005.713867	7	8	2850	0	0
3157	10451213001	5	104512130	104512	2020	7	1	0	1	1	3	0	0	0	0	0	0	0	0	0	0	0	0	0	0	0	0	1	1	NA	1	1	1	0	NA	NA	0	NA	NA	NA	NA	NA	1000	12840	2	1	0	0	0
3162	10451214001	5	104512140	104512	2020	7	0	1	1	1	3	2	0	0	0	0	0	0	0	1	0	0	0	1	0	0	1	1	1	NA	1	0	0	0	NA	NA	0	NA	NA	NA	NA	NA	6775	6060	6	4	6250	3000	0
3167	10451214002	5	104512140	104512	2020	7	1	1	1	1	1	3	0	0	0	0	0	0	0	1	0	0	1	0	0	0	1	0	1	NA	1	1	1	0	NA	NA	0	NA	NA	NA	NA	NA	6775	6060	6	4	6250	3000	0
3174	10451216001	5	104512160	104512	2020	7	0	1	1	1	1	0	1	0	0	0	0	0	0	1	0	0	0	1	0	0	0	1	1	NA	0	0	0	0	NA	NA	0	NA	NA	NA	NA	NA	NA	18504	5	2	2000	0	0
3179	10451216002	5	104512160	104512	2020	7	1	1	1	0	4	0	1	0	0	0	0	0	0	1	0	1	1	1	0	0	1	1	1	NA	1	1	1	0	NA	NA	1	1	NA	NA	NA	NA	NA	18504	5	2	2000	0	1
3183	10451217001	5	104512170	104512	2020	7	0	1	1	1	3	1	1	0	0	0	0	0	0	1	0	0	0	0	0	0	1	1	1	NA	0	0	0	0	NA	NA	0	NA	NA	NA	NA	NA	NA	5027.5	2	4	27250	0	0
3187	10451217002	5	104512170	104512	2020	7	1	1	1	1	NA	6	0	0	0	0	0	1	0	1	0	1	0	0	0	0	0	0	0	NA	0	0	0	0	NA	NA	0	NA	NA	NA	NA	NA	NA	5027.5	2	4	27250	0	0
3192	10451218001	5	104512180	104512	2020	7	1	0	1	1	3	1	1	0	0	0	0	0	0	1	0	0	0	0	0	0	1	0	1	NA	0	1	1	0	NA	NA	0	NA	NA	NA	NA	NA	NA	NA	2	3	1100	0	0
3197	10451219001	5	104512190	104512	2020	7	0	1	1	1	3	0	0	0	0	0	0	0	0	0	1	1	0	1	0	0	1	1	1	NA	0	0	0	1	1	NA	1	2	NA	NA	NA	NA	6800	3726	6	3	200	1000	0
3202	10451219002	5	104512190	104512	2020	7	1	1	1	1	2	0	0	0	0	0	1	0	0	1	0	0	0	1	0	0	0	0	1	NA	0	1	0	0	NA	NA	0	NA	NA	NA	NA	NA	6800	3726	6	3	200	1000	0
3206	10451220001	5	104512200	104512	2020	7	1	1	1	1	2	1	1	0	0	0	0	0	0	1	0	0	0	0	0	0	1	1	1	NA	0	1	1	1	2	NA	1	1	NA	NA	NA	NA	7800	10250	2	3	32000	0	0
3211	10451220002	5	104512200	104512	2020	7	0	1	1	1	2	2	0	0	0	0	0	0	0	1	0	0	0	0	0	0	0	0	0	NA	0	0	0	1	1	NA	1	5	NA	NA	NA	NA	7800	10250	2	3	32000	0	0
3216	10451221001	5	104512210	104512	2020	7	0	1	1	1	3	0	0	0	0	1	0	0	0	1	0	0	0	0	0	0	1	0	1	NA	1	0	0	0	NA	NA	1	2	NA	NA	NA	NA	32500	18243.33398	3	3	12500	0	0
3221	10451221002	5	104512210	104512	2020	7	1	1	1	1	3	1	1	0	0	0	0	0	0	1	1	0	0	0	1	0	1	0	0	NA	0	1	0	0	NA	NA	0	NA	NA	NA	NA	NA	32500	18243.33398	3	3	12500	0	0
3226	10451222001	5	104512220	104512	2020	7	0	1	1	1	1	5	1	1	0	1	0	0	0	1	0	1	1	1	1	0	1	1	0	NA	0	0	0	0	NA	NA	0	NA	NA	NA	NA	NA	NA	21630	2	5	1450	0	0
3231	10451222002	5	104512220	104512	2020	7	1	1	1	1	2	2	0	0	0	0	0	0	0	1	0	0	0	1	0	0	0	1	1	NA	1	1	0	0	NA	NA	0	NA	NA	NA	NA	NA	NA	21630	2	5	1450	0	0
3240	10451224001	5	104512240	104512	2020	7	0	1	1	1	2	0	0	0	0	1	0	0	0	1	1	0	0	0	0	0	1	0	1	NA	0	0	0	0	NA	NA	0	NA	NA	NA	NA	NA	5196	11825	4	2	500	0	0
3245	10451224002	5	104512240	104512	2020	7	1	1	1	1	4	0	1	0	0	0	0	0	0	1	0	0	0	0	0	0	1	0	1	NA	0	1	0	0	NA	NA	0	NA	NA	NA	NA	NA	5196	11825	4	2	500	0	0
3250	10451225001	5	104512250	104512	2020	7	1	0	1	1	3	0	1	0	0	0	0	0	0	0	0	0	1	0	0	0	0	0	1	NA	1	0	0	0	NA	NA	0	NA	NA	NA	NA	NA	3800	11670	1	2	7600	300	0
3258	10451226001	5	104512260	104512	2020	7	0	1	1	1	NA	5	1	0	0	0	1	0	0	1	0	0	0	1	0	0	0	0	1	NA	0	0	0	1	12	NA	1	1	NA	NA	NA	NA	2600	NA	2	6	2800	0	0
3263	10451226002	5	104512260	104512	2020	7	1	0	1	1	3	0	1	0	0	0	0	0	0	0	0	0	0	0	0	0	0	0	1	NA	1	1	1	0	NA	NA	0	NA	NA	NA	NA	NA	2600	NA	2	6	2800	0	0
3267	10451227001	5	104512270	104512	2020	7	1	1	1	1	3	0	1	0	0	0	0	0	0	1	0	0	0	0	0	0	1	1	1	NA	0	0	0	0	NA	NA	0	NA	NA	NA	NA	NA	18140	5520	8	4	21300	0	0
3271	10451227002	5	104512270	104512	2020	7	0	1	1	1	3	0	0	0	0	0	0	0	0	1	0	0	0	1	0	0	1	1	1	NA	0	0	0	1	1	NA	0	NA	NA	NA	NA	NA	18140	5520	8	4	21300	0	0
3275	10451229001	5	104512290	104512	2020	7	0	0	1	1	2	0	0	0	0	0	0	0	0	0	0	0	0	0	0	0	1	0	1	NA	0	0	0	0	NA	NA	0	NA	NA	NA	NA	NA	4700	40670	2	5	2820	16400	0
3281	10451230001	5	104512300	104512	2020	7	0	1	1	1	3	0	0	0	0	0	0	0	0	0	0	0	0	0	0	0	1	1	0	NA	0	0	0	0	NA	NA	1	1	NA	NA	NA	NA	8070	12080	3	3	4300	3000	0
3285	10451230002	5	104512300	104512	2020	7	1	1	1	1	1	3	0	1	0	1	0	0	0	1	0	1	0	1	0	0	0	0	1	NA	1	1	1	0	NA	NA	0	NA	NA	NA	NA	NA	8070	12080	3	3	4300	3000	0
3289	10451231001	5	104512310	104512	2020	7	1	1	1	1	2	1	1	0	0	1	0	1	0	1	0	0	1	1	1	0	1	0	1	NA	1	1	1	1	7	NA	1	6	NA	NA	NA	NA	2900	5046.666504	3	3	3640	200	0
3293	10451231002	5	104512310	104512	2020	7	0	1	1	1	2	0	0	0	0	0	0	0	0	0	0	0	0	0	0	0	1	1	1	NA	0	0	0	0	NA	NA	0	NA	NA	NA	NA	NA	2900	5046.666504	3	3	3640	200	0
3296	10451232001	5	104512320	104512	2020	7	1	1	1	1	2	0	1	0	0	0	0	0	1	1	1	1	0	1	0	0	1	1	1	NA	1	1	1	0	NA	NA	0	NA	NA	NA	NA	NA	15520	6166.666504	3	3	9600	0	0
3298	10451232002	5	104512320	104512	2020	7	0	1	1	1	4	0	0	0	0	0	0	0	0	0	0	0	0	0	0	0	1	1	1	NA	0	0	0	0	NA	NA	0	NA	NA	NA	NA	NA	15520	6166.666504	3	3	9600	0	0
3301	10451233001	5	104512330	104512	2020	7	1	1	1	1	3	0	0	0	0	0	0	0	0	0	0	0	0	0	0	0	1	0	1	NA	0	1	1	0	NA	NA	0	NA	NA	NA	NA	NA	31400	16959	4	3	12400	0	0
3304	10451233002	5	104512330	104512	2020	7	0	1	1	1	5	1	0	0	0	0	0	0	0	1	0	0	0	0	0	0	1	0	1	NA	0	0	0	0	NA	NA	0	NA	NA	NA	NA	NA	31400	16959	4	3	12400	0	0
3307	10451234001	5	104512340	104512	2020	7	1	0	1	1	1	0	1	0	0	0	0	0	0	0	0	0	0	0	0	0	1	0	1	NA	0	1	1	0	NA	NA	0	NA	NA	NA	NA	NA	2000	12010	1	3	800	800	0
3313	10451302001	5	104513020	104513	2020	7	0	0	1	1	1	6	1	0	0	1	0	0	0	1	0	0	0	1	1	0	0	0	1	NA	0	0	0	1	1	NA	0	NA	NA	NA	NA	NA	9550	2130.714355	7	2	2180	0	0
3318	10451303001	5	104513030	104513	2020	7	1	0	1	0	NA	6	0	0	0	1	0	0	0	1	0	0	0	0	0	0	0	0	0	NA	0	1	0	0	NA	NA	0	NA	NA	NA	NA	NA	19080	32103	4	3	180	0	0
3322	10451304001	5	104513040	104513	2020	7	0	1	1	1	1	0	1	0	0	1	0	0	0	1	0	0	0	1	1	0	1	1	1	NA	0	0	0	0	NA	NA	1	1	NA	NA	NA	NA	15636	717.5	4	4	1150	0	0
3327	10451304002	5	104513040	104513	2020	7	1	1	1	1	1	3	0	0	0	0	0	0	0	1	1	0	0	0	0	0	0	1	1	NA	0	1	1	0	NA	NA	0	NA	NA	NA	NA	NA	15636	717.5	4	4	1150	0	0
3336	10451306001	5	104513060	104513	2020	7	0	1	1	1	2	0	0	0	0	0	0	0	0	0	0	0	0	0	0	0	0	0	1	NA	0	0	0	0	NA	NA	0	NA	NA	NA	NA	NA	0	NA	2	2	200	0	0
3340	10451306002	5	104513060	104513	2020	7	1	1	1	0	3	0	0	0	0	0	0	0	0	0	0	0	0	0	0	0	1	0	1	NA	0	1	0	0	NA	NA	0	NA	NA	NA	NA	NA	0	NA	2	2	200	0	0
3345	10451307001	5	104513070	104513	2020	7	0	1	1	1	3	0	1	0	0	0	0	0	0	0	0	0	0	0	0	0	0	1	1	NA	0	0	0	0	NA	NA	0	NA	NA	NA	NA	NA	3100	5900	2	5	13600	0	0
3350	10451307002	5	104513070	104513	2020	7	1	1	1	1	2	0	1	0	0	0	0	0	0	1	0	0	0	0	0	0	0	0	1	NA	0	1	0	0	NA	NA	0	NA	NA	NA	NA	NA	3100	5900	2	5	13600	0	0
3354	10451308001	5	104513080	104513	2020	7	1	1	1	1	2	0	0	0	0	0	0	0	0	1	0	0	0	1	1	0	1	1	1	NA	1	1	1	0	NA	NA	1	2	NA	NA	NA	NA	200	NA	4	6	1260	10000	0
3358	10451308002	5	104513080	104513	2020	7	0	1	1	1	2	2	0	0	0	0	0	0	0	1	0	0	0	1	0	0	1	1	1	NA	0	0	0	0	NA	NA	1	1	NA	NA	NA	NA	200	NA	4	6	1260	10000	0
3365	10451310001	5	104513100	104513	2020	7	0	1	1	1	NA	0	0	0	0	0	0	0	0	0	0	0	0	0	0	0	1	1	1	NA	1	0	0	0	NA	NA	0	NA	NA	NA	NA	NA	14500	24570	4	2	800	0	0
3370	10451310002	5	104513100	104513	2020	7	1	1	1	1	3	0	0	0	0	0	0	0	0	0	0	1	0	0	0	0	1	1	1	NA	1	1	1	0	NA	NA	0	NA	NA	NA	NA	NA	14500	24570	4	2	800	0	0
3375	10451311001	5	104513110	104513	2020	7	0	0	1	1	2	1	1	0	0	1	0	0	0	1	0	0	0	1	0	0	0	1	1	NA	1	0	0	0	NA	NA	0	NA	NA	NA	NA	NA	8900	14930	1	4	11995	2660	0
3380	10451312001	5	104513120	104513	2020	7	0	1	1	1	2	4	0	0	0	0	0	0	0	1	0	0	0	0	0	0	0	1	1	NA	0	0	0	0	NA	NA	0	NA	NA	NA	NA	NA	53486	5516.666504	3	4	189600	300	0
3385	10451312002	5	104513120	104513	2020	7	1	1	1	1	2	0	0	0	0	0	0	0	0	0	0	0	0	0	0	0	1	1	1	NA	0	1	1	0	NA	NA	0	NA	NA	NA	NA	NA	53486	5516.666504	3	4	189600	300	0
3390	10451313002	5	104513130	104513	2020	7	0	0	1	1	2	2	0	0	0	0	0	0	0	0	0	0	0	0	0	0	0	1	1	NA	1	0	0	0	NA	NA	0	NA	NA	NA	NA	NA	260	18347.33398	3	3	31200	20600	0
3397	10451314002	5	104513140	104513	2020	7	1	1	1	1	3	0	0	0	0	0	0	0	0	0	0	0	0	0	0	0	1	1	1	NA	1	1	1	0	NA	NA	1	1	NA	NA	NA	NA	720	3537	2	5	1000	20300	0
3398	10451314003	5	104513140	104513	2020	7	0	1	1	1	3	0	0	0	1	0	0	0	0	1	0	0	0	0	0	0	1	1	1	NA	1	0	0	1	1	NA	0	NA	NA	NA	NA	NA	720	3537	2	5	1000	20300	0
3403	10451315001	5	104513150	104513	2020	7	0	0	1	1	3	1	0	0	0	1	0	0	0	1	0	0	0	1	0	0	1	0	1	NA	0	0	0	0	NA	NA	0	NA	NA	NA	NA	NA	1500	21660	1	4	3400	0	0
3408	10451316001	5	104513160	104513	2020	7	0	0	1	1	1	6	0	0	0	0	1	0	0	1	0	0	0	0	0	0	0	0	0	NA	0	0	0	0	NA	NA	0	NA	NA	NA	NA	NA	12686	NA	3	7	3450	0	0
3413	10451317001	5	104513170	104513	2020	7	1	1	1	1	3	0	1	0	0	1	0	0	0	1	0	0	0	0	0	0	1	1	1	NA	0	1	0	1	1	NA	0	NA	NA	NA	NA	NA	25188	NA	6	4	2000	1800	0
3418	10451317003	5	104513170	104513	2020	7	0	1	1	1	4	0	0	0	0	0	0	0	0	0	0	0	0	0	0	0	1	1	1	NA	0	0	0	0	NA	NA	0	NA	NA	NA	NA	NA	25188	NA	6	4	2000	1800	0
3422	10451318001	5	104513180	104513	2020	7	0	1	1	1	3	0	0	0	0	0	0	0	0	1	0	0	0	0	0	0	1	1	1	NA	0	0	0	0	NA	NA	0	NA	NA	NA	NA	NA	0	NA	5	3	150	0	0
3426	10451318002	5	104513180	104513	2020	7	1	1	1	1	3	1	0	0	0	0	0	0	0	1	0	0	0	0	0	0	1	1	1	NA	0	1	1	0	NA	NA	0	NA	NA	NA	NA	NA	0	NA	5	3	150	0	0
3431	10451319001	5	104513190	104513	2020	7	0	1	1	1	3	0	1	0	0	0	0	0	0	1	0	0	0	0	0	0	1	1	1	NA	0	0	0	0	NA	NA	0	NA	NA	NA	NA	NA	NA	1847	4	2	7100	1300	0
3436	10451319002	5	104513190	104513	2020	7	1	1	1	1	5	0	1	0	0	1	0	0	0	0	0	0	0	0	1	0	0	0	0	NA	1	1	1	0	NA	NA	1	1	NA	NA	NA	NA	NA	1847	4	2	7100	1300	0
3443	10451321001	5	104513210	104513	2020	7	1	1	1	1	3	0	0	0	0	0	0	0	0	1	0	0	0	1	0	0	1	1	1	NA	0	0	0	0	NA	NA	0	NA	NA	NA	NA	NA	11700	7290	2	3	0	30000	0
3448	10451321002	5	104513210	104513	2020	7	0	1	1	1	3	0	0	0	0	0	0	0	0	0	0	0	0	1	0	0	0	1	1	NA	0	0	0	0	NA	NA	0	NA	NA	NA	NA	NA	11700	7290	2	3	0	30000	0
3453	10451322001	5	104513220	104513	2020	7	0	1	1	1	3	0	0	0	0	1	0	0	0	1	0	0	0	1	0	0	0	1	1	NA	0	0	0	1	3	NA	0	NA	NA	NA	NA	NA	900	5445	2	7	2700	0	0
3458	10451322002	5	104513220	104513	2020	7	1	1	1	1	3	0	0	0	0	1	0	0	0	1	0	0	0	1	0	0	0	0	1	NA	0	0	0	0	NA	NA	1	1	NA	NA	NA	NA	900	5445	2	7	2700	0	0
3461	10451323001	5	104513230	104513	2020	8	1	1	1	1	3	0	1	0	0	0	0	0	0	0	0	0	0	1	0	0	1	1	1	NA	1	1	0	0	NA	NA	0	NA	NA	NA	NA	NA	95000	23533.33398	3	3	0	0	0
3465	10451323002	5	104513230	104513	2020	8	0	1	1	1	4	0	1	0	0	0	0	0	0	1	0	0	0	0	0	0	0	1	1	NA	0	0	0	0	NA	NA	0	NA	NA	NA	NA	NA	95000	23533.33398	3	3	0	0	0
3468	10451324001	5	104513240	104513	2020	7	1	1	1	1	3	0	0	0	0	0	0	0	0	0	0	0	0	0	0	0	1	0	1	NA	1	1	1	0	NA	NA	0	NA	NA	NA	NA	NA	56000	8670	5	3	3200	300	0
3471	10451324002	5	104513240	104513	2020	7	0	1	1	1	3	0	0	0	0	0	0	0	0	1	0	0	1	0	0	0	1	1	1	NA	0	0	0	0	NA	NA	1	1	NA	NA	NA	NA	56000	8670	5	3	3200	300	0
3474	10451326001	5	104513260	104513	2020	7	0	1	1	1	2	6	0	0	0	0	0	0	0	1	0	0	0	0	0	0	1	1	1	NA	0	0	0	0	NA	NA	0	NA	NA	NA	NA	NA	6560	4356.666504	3	4	29800	8302	0
3477	10451326002	5	104513260	104513	2020	7	1	1	1	1	5	0	0	0	0	1	0	0	0	1	0	0	0	1	0	0	0	0	1	NA	0	1	0	0	NA	NA	0	NA	NA	NA	NA	NA	6560	4356.666504	3	4	29800	8302	0
3480	10451327002	5	104513270	104513	2020	7	0	1	1	1	5	0	0	0	0	0	0	0	0	1	0	0	0	0	0	0	1	0	1	NA	0	0	0	0	NA	NA	0	NA	NA	NA	NA	NA	51910	15780	6	2	29000	0	0
3482	10451327003	5	104513270	104513	2020	7	1	1	1	1	4	0	1	0	0	1	0	0	0	0	0	0	0	0	0	0	1	1	1	NA	1	1	1	0	NA	NA	0	NA	NA	NA	NA	NA	51910	15780	6	2	29000	0	0
3484	14031101001	5	140311010	140311	2020	7	0	1	0	0	3	1	0	0	1	1	0	0	0	1	1	0	0	1	0	0	0	1	1	NA	0	0	0	1	1	NA	0	NA	NA	NA	NA	NA	79200	NA	2	2	23500	5000	1
3486	14031101002	5	140311010	140311	2020	7	1	1	0	0	3	0	1	1	0	1	1	0	0	0	1	1	0	0	0	0	0	1	1	NA	1	1	0	1	2	NA	0	NA	NA	NA	NA	NA	79200	NA	2	2	23500	5000	1
3491	14031102001	5	140311020	140311	2020	7	0	1	0	0	4	0	1	0	0	0	0	0	0	0	0	0	0	0	0	0	0	0	1	NA	0	0	0	0	NA	NA	0	NA	NA	NA	NA	NA	57600	12600	2	3	5400	0	1
3496	14031102002	5	140311020	140311	2020	7	1	1	0	0	4	0	1	0	0	0	0	0	0	0	0	0	0	0	0	0	0	0	1	NA	1	1	0	0	NA	NA	0	NA	NA	NA	NA	NA	57600	12600	2	3	5400	0	1
3505	14031105001	5	140311050	140311	2020	7	0	1	0	0	2	0	1	1	0	1	1	0	0	0	1	0	0	0	0	0	0	1	0	NA	1	1	0	0	NA	NA	1	3	NA	NA	NA	NA	72000	22000	2	1	0	0	1
3508	14031105002	5	140311050	140311	2020	7	1	0	0	0	3	0	1	0	0	0	0	0	0	0	1	0	0	0	0	0	0	0	1	NA	1	1	1	0	NA	NA	0	NA	NA	NA	NA	NA	72000	22000	2	1	0	0	1
3513	14031107001	5	140311070	140311	2020	7	0	1	0	0	3	0	0	0	0	0	1	0	0	0	0	0	0	0	0	0	0	1	1	NA	1	0	0	0	NA	NA	1	1	NA	NA	NA	NA	62760	20215	2	1	8000	36000	1
3518	14031107002	5	140311070	140311	2020	7	1	1	0	0	3	0	0	0	0	1	0	0	0	0	1	0	0	0	0	0	0	1	1	NA	1	1	0	0	NA	NA	1	1	NA	NA	NA	NA	62760	20215	2	1	8000	36000	1
3535	14031112002	5	140311120	140311	2020	8	0	0	0	0	3	0	0	0	0	0	0	0	0	1	0	0	0	1	0	0	0	1	1	NA	0	0	0	0	NA	NA	0	NA	NA	NA	NA	NA	NA	37000	3	2	29000	5000	1
3539	14031113001	5	140311130	140311	2020	8	1	1	0	0	3	0	0	0	0	0	0	1	0	0	0	0	0	0	0	0	0	1	1	NA	1	1	1	0	NA	NA	0	NA	NA	NA	NA	NA	104960	15970	2	1	0	0	1
3540	14031113002	5	140311130	140311	2020	8	0	1	0	0	3	0	1	1	0	1	0	0	0	0	1	0	1	0	0	0	0	1	1	NA	0	0	0	0	NA	NA	0	NA	NA	NA	NA	NA	104960	15970	2	1	0	0	1
3545	14031114001	5	140311140	140311	2020	7	1	1	0	0	3	0	0	0	0	1	0	0	0	0	1	0	0	0	0	0	0	1	1	NA	0	1	0	1	1	NA	0	NA	NA	NA	NA	NA	61260	NA	2	3	11400	0	1
3550	14031114002	5	140311140	140311	2020	7	0	1	0	0	2	1	1	0	0	1	1	0	0	0	1	0	1	1	0	0	0	1	1	NA	0	0	0	1	1	NA	1	4	NA	NA	NA	NA	61260	NA	2	3	11400	0	1
3555	14031115001	5	140311150	140311	2020	8	1	1	0	0	3	0	0	0	0	1	0	0	0	0	0	0	0	1	0	0	1	1	1	NA	1	1	0	1	1	NA	1	1	NA	NA	NA	NA	94800	45775	2	1	6000	900	1
3560	14031115002	5	140311150	140311	2020	8	0	1	0	0	3	0	0	0	0	0	0	0	0	0	1	0	0	0	0	0	0	1	1	NA	1	0	0	0	NA	NA	1	1	NA	NA	NA	NA	94800	45775	2	1	6000	900	1
3569	14031118001	5	140311180	140311	2020	7	1	0	0	0	4	0	0	0	0	0	0	0	0	0	0	1	1	0	0	0	0	1	1	NA	1	1	1	1	1	NA	0	NA	NA	NA	NA	NA	85200	59260	1	2	2100	1100	1
3572	14031119001	5	140311190	140311	2020	8	0	1	0	1	3	0	1	0	0	0	0	0	0	0	0	0	0	0	0	0	0	1	1	NA	0	0	0	0	NA	NA	0	NA	NA	NA	NA	NA	89520	12683.33301	3	2	1500	0	1
3575	14031119002	5	140311190	140311	2020	8	1	1	0	0	4	0	1	0	0	0	0	0	0	0	0	0	0	0	0	0	1	1	1	NA	1	1	0	0	NA	NA	0	NA	NA	NA	NA	NA	89520	12683.33301	3	2	1500	0	0
3577	14031120001	5	140311200	140311	2020	7	0	1	0	0	3	1	0	0	0	0	0	0	0	1	0	1	0	1	0	0	0	0	1	NA	0	0	0	0	NA	NA	0	NA	NA	NA	NA	NA	74400	10939	2	2	12000	2000	1
3579	14031120002	5	140311200	140311	2020	7	1	1	0	0	3	0	1	1	0	0	0	0	0	1	1	0	0	1	0	0	0	0	1	NA	0	1	0	1	1	NA	1	1	NA	NA	NA	NA	74400	10939	2	2	12000	2000	1
3590	14031122001	5	140311220	140311	2020	7	1	1	0	0	3	0	1	1	1	0	1	0	0	0	1	0	0	1	0	0	0	1	1	NA	0	0	0	0	NA	NA	0	NA	NA	NA	NA	NA	73086	20816	2	1	5500	2200	1
3595	14031122002	5	140311220	140311	2020	7	0	1	0	0	4	0	1	0	1	0	0	0	0	0	1	0	0	0	0	0	0	1	1	NA	1	0	0	0	NA	NA	0	NA	NA	NA	NA	NA	73086	20816	2	1	5500	2200	1
3600	14031123001	5	140311230	140311	2020	7	1	0	0	0	3	0	1	1	0	0	0	0	0	1	1	0	1	0	0	0	0	0	1	NA	1	1	0	0	NA	NA	1	1	NA	NA	NA	NA	99600	NA	3	1	0	0	1
3603	14031124001	5	140311240	140311	2020	8	0	1	0	0	5	0	0	0	0	0	0	0	0	0	1	0	0	0	0	0	0	1	1	NA	1	0	0	0	NA	NA	0	NA	NA	NA	NA	NA	122600	52354.66797	3	1	0	0	1
3605	14031124002	5	140311240	140311	2020	8	1	1	0	0	3	0	0	1	0	0	0	0	0	0	1	0	0	0	0	0	0	0	1	NA	1	1	0	1	1	NA	1	4	NA	NA	NA	NA	122600	52354.66797	3	1	0	0	1
3609	14031125001	5	140311250	140311	2020	8	1	1	0	1	4	0	1	0	0	0	0	0	0	0	0	0	0	0	0	0	0	1	1	NA	1	1	0	0	NA	NA	0	NA	NA	NA	NA	NA	7500	21190	2	1	37000	500	0
3613	14031125002	5	140311250	140311	2020	8	0	1	0	0	3	0	0	0	0	0	0	0	0	0	0	0	0	0	0	0	0	1	1	NA	1	0	0	0	NA	NA	0	NA	NA	NA	NA	NA	7500	21190	2	1	37000	500	1
3617	14031126001	5	140311260	140311	2020	8	0	0	0	0	3	0	1	0	0	0	0	0	0	0	0	0	0	1	0	0	0	1	1	NA	0	0	0	0	NA	NA	0	NA	NA	NA	NA	NA	30000	73720	1	1	0	4300	1
3622	14031127002	5	140311270	140311	2020	8	0	0	0	0	3	2	1	0	0	0	0	0	0	0	0	0	0	0	0	0	0	0	1	NA	0	0	0	0	NA	NA	0	NA	NA	NA	NA	NA	67200	NA	2	5	18600	21000	1
3626	14031128001	5	140311280	140311	2020	7	0	1	0	0	3	1	1	0	0	0	1	1	0	1	1	0	1	0	0	0	0	1	1	NA	0	0	0	0	NA	NA	0	NA	NA	NA	NA	NA	82760	62407.5	2	1	5000	106000	1
3628	14031128002	5	140311280	140311	2020	7	1	1	0	0	NA	0	0	0	0	0	0	0	0	0	0	0	0	0	0	1	0	1	1	NA	0	0	0	0	NA	NA	0	NA	NA	NA	NA	NA	82760	62407.5	2	1	5000	106000	1
3634	14031130001	5	140311300	140311	2020	7	1	1	0	0	3	1	0	0	0	1	1	0	0	1	1	0	0	1	0	0	0	1	1	NA	1	1	1	0	NA	NA	0	NA	NA	NA	NA	NA	76036	44912	2	2	2500	4000	1
3638	14031130002	5	140311300	140311	2020	7	0	1	0	0	1	1	1	1	0	0	1	0	0	1	1	0	0	0	0	0	0	0	1	NA	0	0	0	1	1	NA	1	3	NA	NA	NA	NA	76036	44912	2	2	2500	4000	1
3648	14031132002	5	140311320	140311	2020	7	1	0	0	0	3	0	0	0	0	0	0	0	0	0	0	0	0	0	0	0	1	0	0	NA	1	0	0	0	NA	NA	0	NA	NA	NA	NA	NA	37200	15280	2	2	0	0	0
3652	14031135001	5	140311350	140311	2020	7	1	1	0	0	2	0	1	0	0	0	1	0	0	1	1	0	1	1	0	0	0	0	1	NA	0	1	1	1	1	NA	1	3	NA	NA	NA	NA	209408	25300	4	1	200	15000	0
3655	14031135002	5	140311350	140311	2020	7	0	1	0	0	3	0	0	0	0	0	0	0	0	0	1	0	0	0	0	0	0	1	1	NA	1	0	0	0	NA	NA	0	NA	NA	NA	NA	NA	209408	25300	4	1	200	15000	0
3659	14031136002	5	140311360	140311	2020	7	0	0	0	0	3	0	0	0	0	0	0	0	0	0	0	0	0	1	0	0	0	1	1	NA	1	0	0	0	NA	NA	0	NA	NA	NA	NA	NA	53040	54750	1	1	0	500	1
3661	14031136101	5	140311361	140311	2020	7	1	0	0	0	4	0	0	0	0	0	0	0	0	0	0	0	1	0	0	0	1	1	1	NA	1	1	0	0	NA	NA	1	5	NA	NA	NA	NA	64800	51258	1	1	0	520	0
3664	14031137001	5	140311370	140311	2020	7	0	0	0	0	3	0	1	0	0	0	0	0	0	1	0	0	1	0	0	0	0	1	1	NA	1	0	0	0	NA	NA	0	NA	NA	NA	NA	NA	24828	16144	2	1	0	24400	0
3666	14031139001	5	140311390	140311	2020	8	1	1	0	0	5	0	0	0	0	0	0	0	0	0	0	0	0	0	0	0	1	1	1	NA	0	1	0	0	NA	NA	0	NA	NA	NA	NA	NA	207361	17660	3	1	2000	10000	1
3668	14031139002	5	140311390	140311	2020	8	0	1	0	0	3	0	0	0	0	0	0	0	0	0	0	0	0	0	0	0	0	1	1	NA	1	0	0	0	NA	NA	1	1	NA	NA	NA	NA	207361	17660	3	1	2000	10000	1
3673	14031201001	5	140312010	140312	2020	8	0	1	1	1	3	1	0	0	0	0	0	0	0	1	0	0	0	0	0	0	1	1	1	NA	1	0	0	0	NA	NA	0	NA	NA	NA	NA	NA	64400	15400	3	2	5000	0	0
3678	14031201002	5	140312010	140312	2020	8	1	1	1	1	3	0	0	0	0	0	0	0	0	1	0	0	0	0	0	0	1	0	1	NA	1	1	1	0	NA	NA	0	NA	NA	NA	NA	NA	64400	15400	3	2	5000	0	0
3683	14031202001	5	140312020	140312	2020	8	1	1	1	0	3	0	0	0	0	0	0	0	0	1	1	0	1	0	0	0	0	0	1	NA	0	0	0	1	1	NA	0	NA	NA	NA	NA	NA	49200	8820	3	2	7500	900	0
3688	14031202002	5	140312020	140312	2020	8	0	1	1	0	4	0	0	0	0	0	0	0	0	0	0	0	0	1	0	0	1	1	1	NA	0	0	0	0	NA	NA	0	NA	NA	NA	NA	NA	49200	8820	3	2	7500	900	0
3693	14031203001	5	140312030	140312	2020	8	0	1	1	1	4	0	0	0	0	0	0	0	0	0	0	0	0	0	0	0	1	1	1	NA	0	0	0	1	1	NA	0	NA	NA	NA	NA	NA	-1200	NA	1	2	1300	0	0
3701	14031204001	5	140312040	140312	2020	8	1	1	1	1	2	4	1	0	0	1	0	1	0	1	0	0	1	0	0	1	1	0	1	NA	0	1	0	1	1	NA	1	1	NA	NA	NA	NA	NA	10145	2	2	9000	1100	0
3706	14031204002	5	140312040	140312	2020	8	0	1	1	1	1	2	0	0	0	0	0	0	0	1	1	0	1	0	0	0	1	1	1	NA	1	0	0	0	NA	NA	0	NA	NA	NA	NA	NA	-1500	10145	2	2	9000	1100	0
3711	14031205001	5	140312050	140312	2020	8	1	1	1	1	1	1	1	0	0	0	0	0	0	1	1	0	1	1	0	0	1	1	1	NA	1	0	0	1	1	NA	0	NA	NA	NA	NA	NA	41300	24982.5	2	2	11500	56200	0
3716	14031205002	5	140312050	140312	2020	8	0	1	1	1	2	2	0	0	0	0	1	0	0	1	0	0	0	1	0	0	0	1	1	NA	0	0	0	0	NA	NA	1	2	NA	NA	NA	NA	41300	24982.5	2	2	11500	56200	1
3721	14031206001	5	140312060	140312	2020	8	0	1	1	1	2	0	0	0	0	0	0	0	0	0	1	0	1	0	0	0	1	0	0	NA	0	0	0	0	NA	NA	1	4	NA	NA	NA	NA	7260	14880	2	2	3700	0	0
3726	14031206002	5	140312060	140312	2020	8	1	1	1	1	3	1	1	0	0	0	0	0	0	0	0	0	0	0	0	0	1	1	0	NA	1	1	1	1	1	NA	1	1	NA	NA	NA	NA	7260	14880	2	2	3700	0	0
3731	14031207001	5	140312070	140312	2020	8	1	1	1	0	5	0	0	0	0	0	1	0	0	0	1	0	0	1	1	0	0	1	1	NA	0	1	0	0	NA	NA	1	1	NA	NA	NA	NA	117312	24748	5	2	3000	1500	1
3736	14031207002	5	140312070	140312	2020	8	0	1	1	1	1	1	1	0	0	1	1	1	0	1	0	0	0	0	1	0	1	1	1	NA	0	0	0	0	NA	NA	1	1	NA	NA	NA	NA	117312	24748	5	2	3000	1500	0
3741	14031208001	5	140312080	140312	2020	8	1	1	1	1	3	0	0	0	0	0	0	0	0	0	0	0	0	0	0	0	1	1	1	NA	1	1	1	0	NA	NA	0	NA	NA	NA	NA	NA	3820	8094.666504	3	2	3000	0	0
3746	14031208002	5	140312080	140312	2020	8	0	1	1	1	4	0	0	0	0	0	0	0	0	1	0	0	0	1	0	0	1	1	1	NA	0	0	0	1	1	NA	0	NA	NA	NA	NA	NA	3820	8094.666504	3	2	3000	0	0
3751	14031209002	5	140312090	140312	2020	8	1	1	1	1	1	0	1	1	0	0	0	0	0	1	1	0	1	0	0	0	0	1	1	NA	1	1	0	0	NA	NA	0	NA	NA	NA	NA	NA	50700	17010	2	2	7200	400	0
3755	14031209003	5	140312090	140312	2020	8	0	1	1	1	3	0	1	0	0	0	0	0	0	1	1	0	0	0	0	0	0	1	1	NA	1	0	0	0	NA	NA	0	NA	NA	NA	NA	NA	50700	17010	2	2	7200	400	0
3762	14031211001	5	140312110	140312	2020	8	0	1	1	1	4	1	0	0	0	0	0	0	0	1	0	0	0	1	0	0	1	1	0	NA	0	0	0	1	1	NA	1	5	NA	NA	NA	NA	-145700	53353.33203	6	2	0	1100	0
3767	14031211002	5	140312110	140312	2020	8	1	1	1	0	1	0	0	0	0	0	1	0	0	0	0	0	1	1	0	0	1	1	0	NA	1	1	1	0	NA	NA	0	NA	NA	NA	NA	NA	NA	53353.33203	6	2	0	1100	0
3771	14031212001	5	140312120	140312	2020	8	0	1	1	1	4	0	1	0	0	0	0	0	0	0	0	0	1	0	0	0	1	0	1	NA	1	0	0	0	NA	NA	0	NA	NA	NA	NA	NA	17600	13775	4	6	13600	1500	0
3775	14031212002	5	140312120	140312	2020	8	1	1	1	1	4	0	0	0	0	0	0	0	0	0	0	0	0	1	0	0	1	0	1	NA	1	1	1	0	NA	NA	0	NA	NA	NA	NA	NA	17600	13775	4	6	13600	1500	0
3780	14031213001	5	140312130	140312	2020	8	0	1	1	1	NA	4	1	0	0	1	0	0	0	1	1	0	0	1	1	0	0	1	1	NA	0	0	0	0	NA	NA	1	3	NA	NA	NA	NA	NA	7331	2	2	5350	670	0
3784	14031213002	5	140312130	140312	2020	8	1	1	1	1	3	4	0	1	0	0	0	0	0	0	0	0	0	0	0	0	0	1	1	NA	0	1	0	1	1	NA	0	NA	NA	NA	NA	NA	37600	7331	2	2	5350	670	1
3789	14031214001	5	140312140	140312	2020	8	0	1	1	1	3	1	1	1	0	0	0	0	0	1	1	1	1	0	0	0	0	1	1	NA	0	0	0	1	6	NA	1	6	NA	NA	NA	NA	8844	25255	2	2	500	1500	0
3794	14031214002	5	140312140	140312	2020	8	1	1	1	1	3	0	1	0	0	1	0	0	0	0	0	0	1	0	0	0	1	1	0	NA	1	1	1	0	NA	NA	0	NA	NA	NA	NA	NA	8844	25255	2	2	500	1500	0
3807	14031216001	5	140312160	140312	2020	8	0	0	1	1	3	0	0	0	0	0	0	0	0	0	0	0	0	0	0	0	0	1	1	NA	0	0	0	0	NA	NA	0	NA	NA	NA	NA	NA	2340	7420	1	5	4750	0	0
3812	14031217001	5	140312170	140312	2020	8	1	1	1	0	3	0	0	0	0	0	0	0	0	1	1	0	0	0	0	0	0	1	1	NA	1	1	0	0	NA	NA	0	NA	NA	NA	NA	NA	36552	7746	2	2	800	0	1
3817	14031217002	5	140312170	140312	2020	8	0	1	1	1	3	3	1	0	0	0	0	1	0	0	1	0	0	0	0	0	0	0	1	NA	0	0	0	1	2	NA	0	NA	NA	NA	NA	NA	36552	7746	2	2	800	0	0
3822	14031218001	5	140312180	140312	2020	8	1	1	1	1	1	3	1	0	0	0	1	0	0	1	0	0	0	0	0	0	1	0	0	NA	1	1	1	0	NA	NA	0	NA	NA	NA	NA	NA	-2600	36286	2	2	2000	1200	0
3826	14031218002	5	140312180	140312	2020	8	0	1	1	1	3	0	0	0	0	0	0	0	0	1	1	0	0	0	0	0	1	1	1	NA	0	0	0	0	NA	NA	0	NA	NA	NA	NA	NA	-2600	36286	2	2	2000	1200	0
3835	14031220001	5	140312200	140312	2020	8	0	1	1	0	2	0	0	0	1	0	0	0	0	1	0	0	1	1	0	1	0	1	1	NA	0	0	0	1	2	NA	1	2	NA	NA	NA	NA	3640	17320	2	2	3000	300	0
3840	14031220002	5	140312200	140312	2020	8	1	1	1	0	1	0	1	0	0	1	0	0	0	0	0	0	0	0	0	0	1	0	1	NA	0	1	1	1	1	NA	0	NA	NA	NA	NA	NA	3640	17320	2	2	3000	300	0
3845	14031221001	5	140312210	140312	2020	8	0	1	1	0	1	0	0	0	0	0	1	0	0	1	1	0	1	1	0	0	1	1	1	NA	1	0	0	0	NA	NA	0	NA	NA	NA	NA	NA	26200	27906.66602	3	2	3200	7000	0
3850	14031221002	5	140312210	140312	2020	8	1	1	1	0	3	0	1	0	0	0	1	0	0	1	0	0	1	1	0	0	0	0	1	NA	1	1	1	1	1	NA	0	NA	NA	NA	NA	NA	26200	27906.66602	3	2	3200	7000	1
3854	14031222001	5	140312220	140312	2020	8	0	0	1	1	3	0	1	0	0	0	0	0	0	0	0	0	0	0	0	0	0	1	1	NA	0	0	0	1	1	NA	1	1	NA	NA	NA	NA	2000	12310	1	4	3450	0	0
3859	14031223002	5	140312230	140312	2020	8	0	1	1	1	3	0	0	0	0	1	0	0	0	1	0	0	0	1	1	0	1	1	0	NA	0	0	0	0	NA	NA	0	NA	NA	NA	NA	NA	16400	23085	2	1	900	500	0
3863	14031223003	5	140312230	140312	2020	8	1	1	1	1	3	0	0	0	0	1	0	0	0	1	0	0	0	0	0	0	1	1	0	NA	0	0	0	0	NA	NA	0	NA	NA	NA	NA	NA	16400	23085	2	1	900	500	0
3868	14031224001	5	140312240	140312	2020	8	1	0	1	1	1	0	1	0	0	0	0	0	0	0	0	0	0	1	0	0	0	0	1	NA	0	1	1	0	NA	NA	0	NA	NA	NA	NA	NA	NA	NA	3	3	2500	200	0
3875	14031226001	5	140312260	140312	2020	8	1	1	1	1	5	0	0	0	0	0	0	0	0	0	0	0	0	0	0	0	1	0	1	NA	0	1	1	0	NA	NA	0	NA	NA	NA	NA	NA	23550	27995	2	2	5000	9000	0
3882	14031227001	5	140312270	140312	2020	8	0	0	1	1	3	0	1	0	0	1	1	0	0	1	0	0	0	0	0	0	1	0	1	NA	1	0	0	0	NA	NA	0	NA	NA	NA	NA	NA	3100	41232	1	3	22300	2950	0
3885	14031228001	5	140312280	140312	2020	8	0	1	1	1	3	0	0	0	0	0	0	0	0	0	0	0	0	0	0	0	1	1	1	NA	0	0	0	0	NA	NA	0	NA	NA	NA	NA	NA	37240	17075	4	1	0	0	0
3888	14031228002	5	140312280	140312	2020	8	1	1	1	1	1	1	1	0	0	0	1	0	0	1	0	0	0	1	0	0	1	1	1	NA	1	1	1	0	NA	NA	1	1	NA	NA	NA	NA	37240	17075	4	1	0	0	0
3891	14031229001	5	140312290	140312	2020	8	0	1	1	0	3	0	0	0	0	0	0	0	0	1	0	0	1	0	0	0	1	1	1	NA	0	0	0	0	NA	NA	0	NA	NA	NA	NA	NA	22820	NA	3	2	5100	5400	0
3894	14031229002	5	140312290	140312	2020	8	1	1	1	0	3	0	0	0	0	0	0	0	0	1	0	0	0	1	0	0	1	0	1	NA	1	1	1	0	NA	NA	0	NA	NA	NA	NA	NA	22820	NA	3	2	5100	5400	0
3899	14031231001	5	140312310	140312	2020	8	1	1	1	1	3	0	0	0	0	1	0	0	0	0	0	0	0	0	1	0	0	1	0	NA	0	1	0	0	NA	NA	0	NA	NA	NA	NA	NA	3000	NA	2	3	1410	50	0
3902	14031231002	5	140312310	140312	2020	8	0	1	1	1	3	0	1	0	0	0	0	0	0	1	1	0	1	0	0	0	1	1	1	NA	0	0	0	0	NA	NA	0	NA	NA	NA	NA	NA	3000	NA	2	3	1410	50	0
3905	14031232001	5	140312320	140312	2020	8	1	1	1	1	3	0	0	0	0	0	0	0	0	1	0	0	0	1	0	0	1	0	1	NA	1	1	1	0	NA	NA	0	NA	NA	NA	NA	NA	6000	26570	3	1	200	6600	0
3908	14031232002	5	140312320	140312	2020	8	0	1	1	1	3	0	0	0	0	0	0	0	0	0	0	0	0	0	0	0	1	1	1	NA	0	0	0	0	NA	NA	1	1	NA	NA	NA	NA	6000	26570	3	1	200	6600	0
3913	14031301001	5	140313010	140313	2020	8	1	1	0	0	4	0	0	0	0	0	0	0	0	0	0	0	0	0	0	0	1	1	1	NA	1	1	0	0	NA	NA	0	NA	NA	NA	NA	NA	40400	13747	2	3	41000	3300	1
3918	14031301002	5	140313010	140313	2020	8	0	1	0	0	5	0	0	0	0	0	0	0	0	1	0	0	0	1	0	0	0	1	1	NA	0	0	0	0	NA	NA	0	NA	NA	NA	NA	NA	40400	13747	2	3	41000	3300	0
3923	14031302001	5	140313020	140313	2020	8	0	0	0	0	4	1	1	0	0	1	1	0	0	1	0	1	1	1	0	0	0	0	1	NA	0	0	0	0	NA	NA	0	NA	NA	NA	NA	NA	20400	25550	2	4	4100	2300	0
3935	14031303002	5	140313030	140313	2020	8	0	1	0	0	3	0	0	0	0	0	0	0	0	1	0	0	0	1	0	0	0	1	0	NA	0	0	0	0	NA	NA	1	1	NA	NA	NA	NA	-139120	100350	4	1	0	0	0
3940	14031304001	5	140313040	140313	2020	8	0	1	0	0	4	0	0	0	0	0	0	0	0	1	1	0	0	0	0	0	1	1	1	NA	0	0	0	0	NA	NA	0	NA	NA	NA	NA	NA	51396	29173.33398	3	1	1000	41000	0
3945	14031304002	5	140313040	140313	2020	8	1	1	0	0	1	1	1	1	0	0	0	0	0	0	1	0	0	1	0	0	0	0	1	NA	1	1	0	1	1	NA	0	NA	NA	NA	NA	NA	51396	29173.33398	3	1	1000	41000	1
3950	14031305001	5	140313050	140313	2020	8	0	1	0	0	3	0	0	0	0	0	0	0	0	0	1	0	1	0	0	0	0	1	1	NA	0	0	0	0	NA	NA	0	NA	NA	NA	NA	NA	129400	13659.83301	6	1	0	0	1
3955	14031305002	5	140313050	140313	2020	8	1	1	0	0	2	0	0	0	0	0	1	0	0	0	1	0	0	0	0	0	0	0	1	NA	1	1	1	0	NA	NA	0	NA	NA	NA	NA	NA	129400	13659.83301	6	1	0	0	1
3960	14031306001	5	140313060	140313	2020	8	0	1	0	0	3	3	1	0	0	0	0	0	0	0	0	0	0	0	0	0	0	0	1	NA	0	0	0	0	NA	NA	0	NA	NA	NA	NA	NA	67960	NA	5	7	12700	1500	0
3965	14031306002	5	140313060	140313	2020	8	1	1	0	1	3	0	0	0	0	1	0	0	0	0	0	0	0	1	0	0	0	0	1	NA	0	1	0	0	NA	NA	0	NA	NA	NA	NA	NA	67960	NA	5	7	12700	1500	0
3969	14031307001	5	140313070	140313	2020	8	0	1	0	0	4	0	0	0	0	0	0	0	0	0	0	0	0	0	0	0	0	1	1	NA	0	0	0	0	NA	NA	0	NA	NA	NA	NA	NA	21160	11655	2	1	1000	1000	0
3973	14031307002	5	140313070	140313	2020	8	1	1	0	0	1	1	0	0	0	0	0	0	0	1	0	0	0	0	0	0	1	0	0	NA	0	1	1	0	NA	NA	0	NA	NA	NA	NA	NA	21160	11655	2	1	1000	1000	0
3982	14031308002	5	140313080	140313	2020	8	0	1	0	0	3	0	0	1	0	0	1	0	0	1	0	0	0	0	0	0	0	1	1	NA	0	0	0	0	NA	NA	0	NA	NA	NA	NA	NA	7880	21198.19922	5	1	0	0	0
3986	14031309001	5	140313090	140313	2020	8	0	1	0	0	4	0	1	0	0	0	0	0	0	0	1	1	0	0	0	0	0	1	1	NA	0	0	0	0	NA	NA	0	NA	NA	NA	NA	NA	14900	NA	4	2	5000	0	0
3990	14031309002	5	140313090	140313	2020	8	1	1	0	0	1	4	0	0	0	0	0	0	0	0	0	0	0	0	0	1	0	1	1	NA	0	1	0	1	1	NA	0	NA	NA	NA	NA	NA	14900	NA	4	2	5000	0	0
4002	14031311102	5	140313111	140313	2020	8	0	1	0	0	3	1	0	0	0	0	0	0	0	0	0	0	0	0	0	0	0	1	1	NA	0	0	0	0	NA	NA	0	NA	NA	NA	NA	NA	82928	17853.33398	3	1	0	0	0
4004	14031311103	5	140313111	140313	2020	8	1	1	0	0	NA	0	0	0	0	1	0	0	0	1	0	0	0	0	0	0	0	0	1	NA	0	1	1	1	1	NA	0	NA	NA	NA	NA	NA	82928	17853.33398	3	1	0	0	1
4010	14031313001	5	140313130	140313	2020	8	1	1	0	0	3	0	1	1	0	0	0	0	0	0	0	0	0	0	0	0	0	0	1	NA	1	1	1	1	1	NA	1	10	NA	NA	NA	NA	806000	NA	3	1	0	0	0
4012	14031313002	5	140313130	140313	2020	8	0	1	0	0	2	0	0	0	0	0	1	0	0	0	0	0	0	0	0	0	1	0	1	NA	1	0	0	1	1	NA	1	6	NA	NA	NA	NA	806000	NA	3	1	0	0	0
4016	14031314001	5	140313140	140313	2020	8	0	0	0	0	3	0	1	0	0	1	1	0	0	1	1	1	0	1	0	0	1	0	1	NA	0	0	0	0	NA	NA	1	1	NA	NA	NA	NA	146000	NA	4	2	4100	500	0
4020	14031316001	5	140313160	140313	2020	8	0	1	0	0	3	0	0	1	0	0	0	0	0	0	0	0	0	0	0	0	0	1	1	NA	0	0	0	0	NA	NA	0	NA	NA	NA	NA	NA	112648	NA	2	1	5000	400	1
4024	14031316002	5	140313160	140313	2020	8	1	1	0	0	3	0	0	1	0	1	0	0	0	0	1	0	0	0	0	0	0	1	1	NA	0	1	0	1	1	NA	0	NA	NA	NA	NA	NA	112648	NA	2	1	5000	400	1
4025	14031317001	5	140313170	140313	2020	8	1	1	0	1	NA	0	0	0	0	0	0	0	0	1	0	0	0	0	0	0	0	0	1	NA	1	1	1	0	NA	NA	0	NA	NA	NA	NA	NA	85700	12704	5	0	0	0	0
4027	14031317002	5	140313170	140313	2020	8	0	1	0	1	3	1	0	1	0	0	0	0	0	1	0	0	0	0	0	0	1	1	1	NA	0	0	0	1	2	NA	0	NA	NA	NA	NA	NA	85700	12704	5	0	0	0	0
4032	14031319001	5	140313190	140313	2020	8	1	1	0	0	1	0	1	1	0	0	0	0	0	0	0	0	0	0	0	0	0	0	1	NA	0	1	1	1	1	NA	0	NA	NA	NA	NA	NA	454000	34610	5	1	500	48000	0
4035	14031319002	5	140313190	140313	2020	8	0	1	0	0	4	0	0	0	0	0	0	0	0	1	1	0	0	0	0	0	1	1	1	NA	1	0	0	0	NA	NA	0	NA	NA	NA	NA	NA	454000	34610	5	1	500	48000	0
4038	14031320001	5	140313200	140313	2020	8	0	1	0	0	2	0	0	0	0	0	0	0	0	1	0	0	0	0	0	0	0	1	1	NA	0	0	0	0	NA	NA	0	NA	NA	NA	NA	NA	441960	65540	3	1	0	0	0
4040	14031320002	5	140313200	140313	2020	8	1	1	0	0	3	0	0	0	0	0	1	0	0	1	1	0	0	1	0	0	1	1	1	NA	1	0	0	0	NA	NA	0	NA	NA	NA	NA	NA	441960	65540	3	1	0	0	0
4043	14031321001	5	140313210	140313	2020	8	1	1	0	0	4	0	0	0	0	0	0	0	0	0	0	0	0	1	0	0	1	0	1	NA	1	1	1	0	NA	NA	0	NA	NA	NA	NA	NA	15050	28975	2	2	4500	0	1
4045	14031321002	5	140313210	140313	2020	8	0	1	0	0	4	0	0	0	0	0	0	0	0	0	0	0	0	1	0	0	1	0	1	NA	0	0	0	0	NA	NA	0	NA	NA	NA	NA	NA	15050	28975	2	2	4500	0	0
4048	14031322001	5	140313220	140313	2020	8	0	1	0	0	4	0	0	0	0	0	0	0	0	1	0	0	0	0	0	0	0	1	1	NA	1	0	0	0	NA	NA	0	NA	NA	NA	NA	NA	93600	44710	2	1	0	0	1
4051	14031322002	5	140313220	140313	2020	8	1	1	0	0	4	0	0	0	0	1	0	0	0	0	0	0	0	0	0	0	0	1	1	NA	1	1	1	0	NA	NA	0	NA	NA	NA	NA	NA	93600	44710	2	1	0	0	1
4054	14031323001	5	140313230	140313	2020	8	0	0	0	0	4	1	0	0	0	0	0	0	0	1	0	0	0	0	0	0	0	1	1	NA	0	0	0	0	NA	NA	0	NA	NA	NA	NA	NA	38200	11375	4	2	6000	100	0
4057	14031325002	5	140313250	140313	2020	8	1	1	0	0	1	0	0	0	0	0	0	1	0	0	1	1	0	1	0	0	0	1	1	NA	1	1	1	0	NA	NA	0	NA	NA	NA	NA	NA	170000	18596	5	1	0	0	1
4059	14031325003	5	140313250	140313	2020	8	0	1	0	0	4	0	0	0	0	0	0	0	0	0	1	0	0	1	0	0	0	1	1	NA	0	0	0	0	NA	NA	0	NA	NA	NA	NA	NA	170000	18596	5	1	0	0	1
4061	14031326001	5	140313260	140313	2020	8	0	0	0	0	4	0	0	0	0	0	0	0	0	0	0	0	0	0	0	0	0	0	1	NA	0	0	0	0	NA	NA	0	NA	NA	NA	NA	NA	276500	112900	3	1	0	0	1
4064	14031327001	5	140313270	140313	2020	8	0	1	0	1	5	0	0	0	0	0	0	0	0	0	0	0	0	0	0	0	0	1	1	NA	1	0	0	0	NA	NA	0	NA	NA	NA	NA	NA	20000	13939	4	3	1000	2000	0
4067	14031327002	5	140313270	140313	2020	8	1	1	0	0	5	0	0	0	0	0	0	0	0	0	0	0	0	0	0	0	0	1	1	NA	0	0	0	0	NA	NA	0	NA	NA	NA	NA	NA	20000	13939	4	3	1000	2000	0
4069	14031328001	5	140313280	140313	2020	8	1	1	0	0	3	0	1	0	0	0	0	0	0	1	1	1	0	1	0	0	0	0	1	NA	1	1	1	0	NA	NA	1	2	NA	NA	NA	NA	79296	32046	2	1	1000	0	1
4072	14031328002	5	140313280	140313	2020	8	0	1	0	0	3	1	1	0	0	0	0	0	0	0	0	0	0	0	0	0	0	1	1	NA	0	0	0	0	NA	NA	0	NA	NA	NA	NA	NA	79296	32046	2	1	1000	0	0
4074	14031329001	5	140313290	140313	2020	8	1	1	0	0	NA	0	1	1	0	0	0	0	0	0	1	0	0	0	0	0	0	0	1	NA	1	1	1	1	1	NA	1	2	NA	NA	NA	NA	105800	43090	2	1	1000	2400	0
4076	14031329002	5	140313290	140313	2020	8	0	1	0	0	3	0	0	0	0	1	0	0	0	0	1	1	1	0	0	0	0	1	1	NA	0	0	0	1	1	NA	0	NA	NA	NA	NA	NA	105800	43090	2	1	1000	2400	1
4079	14031330001	5	140313300	140313	2020	8	0	1	0	0	3	0	0	1	0	1	0	0	0	1	0	0	0	0	0	0	1	1	1	NA	0	0	0	0	NA	NA	0	NA	NA	NA	NA	NA	80200	11340	2	1	400	1500	0
4082	14031330002	5	140313300	140313	2020	8	1	1	0	0	3	0	0	0	0	0	0	0	0	0	1	0	0	0	0	0	0	0	1	NA	1	0	0	0	NA	NA	0	NA	NA	NA	NA	NA	80200	11340	2	1	400	1500	0
4085	14031331001	5	140313310	140313	2020	8	0	1	0	0	4	0	0	1	0	0	0	0	0	0	1	0	0	1	0	0	1	1	1	NA	1	0	0	0	NA	NA	0	NA	NA	NA	NA	NA	943000	119050	2	1	2000	1.00E+05	1
4088	14031331002	5	140313310	140313	2020	8	1	1	0	0	4	0	0	1	0	0	0	0	0	0	0	0	0	0	0	0	0	1	1	NA	1	1	0	0	NA	NA	0	NA	NA	NA	NA	NA	943000	119050	2	1	2000	1.00E+05	0
4091	14031332001	5	140313320	140313	2020	8	0	1	0	0	3	0	1	0	0	1	0	0	0	1	1	0	0	1	0	0	1	1	1	NA	1	0	0	0	NA	NA	0	NA	NA	NA	NA	NA	69050	16170	3	1	0	37800	0
4094	14031332002	5	140313320	140313	2020	8	1	1	0	0	4	0	0	0	0	0	0	0	0	1	1	1	0	1	0	0	1	1	1	NA	1	1	0	0	NA	NA	0	NA	NA	NA	NA	NA	69050	16170	3	1	0	37800	0
4096	14031333001	5	140313330	140313	2020	8	0	0	0	0	3	1	1	0	0	0	0	0	0	1	1	0	0	0	0	0	0	1	1	NA	0	0	0	0	NA	NA	0	NA	NA	NA	NA	NA	38040	14758	2	2	7000	6500	0
4100	14031335001	5	140313350	140313	2020	8	0	1	0	1	2	5	0	0	0	1	1	0	0	1	0	0	1	0	0	1	0	0	1	NA	0	0	0	0	NA	NA	0	NA	NA	NA	NA	NA	NA	NA	4	4	1800	0	0
4103	14031335002	5	140313350	140313	2020	8	1	1	0	1	1	6	1	0	0	0	0	1	0	1	1	0	0	0	0	1	0	1	1	NA	1	1	0	0	NA	NA	0	NA	NA	NA	NA	NA	NA	NA	4	4	1800	0	0
4108	14051101001	5	140511010	140511	2020	8	0	1	0	0	3	0	0	1	0	0	0	0	0	0	0	0	0	0	0	0	0	0	1	NA	0	0	0	0	NA	NA	0	NA	NA	NA	NA	NA	40000	7090	6	2	0	0	0
4113	14051101002	5	140511010	140511	2020	8	1	1	0	0	1	0	1	0	0	0	0	0	0	0	0	0	0	0	0	0	0	0	1	NA	1	1	0	0	NA	NA	0	NA	NA	NA	NA	NA	40000	7090	6	2	0	0	0
4116	14051102001	5	140511020	140511	2020	8	0	1	0	1	3	0	1	1	0	0	0	1	0	0	1	0	0	0	0	0	0	1	1	NA	0	0	0	0	NA	NA	0	NA	NA	NA	NA	NA	60180	30855	2	3	8000	400	0
4119	14051102002	5	140511020	140511	2020	8	1	1	0	1	4	0	0	0	0	0	0	0	0	0	0	0	0	0	0	0	1	1	1	NA	1	1	1	0	NA	NA	0	NA	NA	NA	NA	NA	60180	30855	2	3	8000	400	0
4124	14051103001	5	140511030	140511	2020	8	0	0	0	0	4	0	0	0	0	0	0	0	0	1	0	0	0	0	0	0	1	0	0	NA	0	0	0	0	NA	NA	0	NA	NA	NA	NA	NA	29340	120	1	4	1186	700	0
4129	14051104001	5	140511040	140511	2020	8	1	1	0	1	5	0	0	0	0	1	0	0	0	1	0	0	0	1	1	0	0	1	1	NA	1	1	0	0	NA	NA	0	NA	NA	NA	NA	NA	NA	7426.666504	3	2	2700	6000	0
4133	14051104002	5	140511040	140511	2020	8	0	1	0	1	4	0	0	0	0	0	0	0	0	1	0	0	0	0	0	0	1	1	0	NA	0	0	0	1	1	NA	0	NA	NA	NA	NA	NA	NA	7426.666504	3	2	2700	6000	0
4138	14051105001	5	140511050	140511	2020	8	0	1	0	0	2	0	1	0	0	0	0	0	0	1	1	0	0	0	0	0	0	1	1	NA	0	0	0	0	NA	NA	0	NA	NA	NA	NA	NA	3800	3705	2	2	2200	0	0
4141	14051105002	5	140511050	140511	2020	8	1	1	0	0	NA	0	0	0	0	0	0	0	0	0	0	0	0	0	0	0	0	0	0	NA	1	1	1	0	NA	NA	0	NA	NA	NA	NA	NA	3800	3705	2	2	2200	0	0
4146	14051106001	5	140511060	140511	2020	8	1	1	0	0	1	0	1	0	0	0	0	0	0	0	0	0	1	0	0	0	0	0	1	NA	1	1	1	1	1	NA	0	NA	NA	NA	NA	NA	4260	NA	2	3	5700	0	0
4151	14051106002	5	140511060	140511	2020	8	0	1	0	0	3	0	0	0	0	0	0	0	0	0	0	0	0	0	0	0	0	0	1	NA	0	0	0	1	1	NA	0	NA	NA	NA	NA	NA	4260	NA	2	3	5700	0	0
4160	14051107002	5	140511070	140511	2020	8	0	0	0	0	3	0	1	0	0	1	0	1	0	1	1	1	1	1	0	0	1	1	1	NA	0	0	0	0	NA	NA	1	2	NA	NA	NA	NA	1080	6854	1	3	2700	1300	0
4161	14051107101	5	140511071	140511	2020	8	1	0	0	0	3	0	1	0	0	0	0	0	0	0	0	0	0	0	0	0	0	0	1	NA	0	1	1	0	NA	NA	0	NA	NA	NA	NA	NA	1260	6285	1	3	3600	700	0
4166	14051108001	5	140511080	140511	2020	8	1	1	0	0	4	0	0	0	0	0	0	0	0	0	0	0	0	0	0	0	1	0	1	NA	1	1	1	0	NA	NA	0	NA	NA	NA	NA	NA	NA	NA	5	2	0	0	0
4171	14051108002	5	140511080	140511	2020	8	0	1	0	0	3	0	0	0	0	0	0	0	0	0	0	0	0	0	0	0	0	1	1	NA	0	0	0	0	NA	NA	0	NA	NA	NA	NA	NA	NA	NA	5	2	0	0	0
4176	14051109001	5	140511090	140511	2020	8	0	1	0	1	3	0	1	0	0	0	0	0	0	0	0	0	0	0	0	0	0	1	1	NA	0	0	0	0	NA	NA	0	NA	NA	NA	NA	NA	15740	5290	3	2	0	3400	0
4181	14051109002	5	140511090	140511	2020	8	1	1	0	0	2	0	0	0	0	1	0	0	0	0	0	0	0	0	1	0	0	1	1	NA	1	1	1	0	NA	NA	0	NA	NA	NA	NA	NA	15740	5290	3	2	0	3400	0
4189	14051110002	5	140511100	140511	2020	8	1	0	0	0	3	1	0	0	0	0	0	0	0	0	0	0	0	0	0	0	0	1	1	NA	1	1	1	1	1	NA	0	NA	NA	NA	NA	NA	-18500	23900	1	1	6000	400	0
4196	14051111002	5	140511110	140511	2020	8	0	0	0	0	4	0	0	0	0	1	0	0	0	1	0	0	0	0	0	0	0	0	1	NA	0	0	0	0	NA	NA	0	NA	NA	NA	NA	NA	2520	6187	1	5	1400	200	0
4201	14051112001	5	140511120	140511	2020	8	0	1	0	1	3	0	1	0	0	0	0	0	0	1	0	0	0	0	0	0	0	1	0	NA	1	0	0	0	NA	NA	0	NA	NA	NA	NA	NA	NA	21700	3	2	1600	3700	0
4206	14051112002	5	140511120	140511	2020	8	1	1	0	1	NA	0	0	0	0	0	0	0	0	0	0	0	0	0	0	0	0	1	1	NA	0	1	1	0	NA	NA	0	NA	NA	NA	NA	NA	NA	21700	3	2	1600	3700	0
4211	14051113001	5	140511130	140511	2020	8	0	1	0	0	4	0	0	0	0	0	0	0	0	0	0	0	0	0	0	0	0	1	1	NA	0	0	0	0	NA	NA	0	NA	NA	NA	NA	NA	3600	13905	4	2	400	2400	0
4216	14051113002	5	140511130	140511	2020	8	1	1	0	0	3	0	0	0	0	1	1	0	0	0	0	0	1	1	1	0	1	0	0	NA	0	1	1	0	NA	NA	0	NA	NA	NA	NA	NA	3600	13905	4	2	400	2400	0
4220	14051114001	5	140511140	140511	2020	8	0	0	0	1	2	0	1	1	0	0	0	0	0	0	1	0	0	0	0	0	0	0	1	NA	0	0	0	0	NA	NA	0	NA	NA	NA	NA	NA	3400	8400	1	2	4000	0	0
4226	14051115002	5	140511150	140511	2020	8	0	1	0	0	3	0	0	0	0	1	0	0	0	1	0	0	0	1	0	0	0	1	1	NA	1	0	0	0	NA	NA	0	NA	NA	NA	NA	NA	3580	23880	2	1	20000	0	0
4229	14051115003	5	140511150	140511	2020	8	1	1	0	1	3	0	0	0	0	0	0	0	0	0	0	0	0	1	0	0	0	0	1	NA	1	1	0	0	NA	NA	0	NA	NA	NA	NA	NA	3580	23880	2	1	20000	0	0
4234	14051116001	5	140511160	140511	2020	8	0	1	0	0	3	1	0	0	0	0	0	0	0	1	0	0	1	0	0	0	1	0	1	NA	0	0	0	0	NA	NA	0	NA	NA	NA	NA	NA	2880	2540	2	3	5600	0	0
4239	14051116002	5	140511160	140511	2020	8	1	1	0	0	3	3	0	1	0	0	0	0	0	1	0	0	0	0	0	0	0	0	0	NA	0	1	1	1	1	NA	0	NA	NA	NA	NA	NA	2880	2540	2	3	5600	0	0
4244	14051117001	5	140511170	140511	2020	8	0	0	0	0	2	2	1	0	0	1	0	0	0	1	0	0	0	1	0	0	0	0	1	NA	0	0	0	1	1	NA	0	NA	NA	NA	NA	NA	13804	7373.333496	3	5	2100	0	0
4252	14051119002	5	140511190	140511	2020	8	1	0	0	0	5	0	0	0	0	0	0	0	0	0	0	0	0	0	0	0	0	1	1	NA	1	1	1	0	NA	NA	1	1	NA	NA	NA	NA	15000	8043.333496	3	1	0	0	0
4255	14051120001	5	140511200	140511	2020	8	1	1	0	0	5	0	0	0	0	0	0	0	0	1	0	0	0	0	0	0	1	0	1	NA	1	1	1	0	NA	NA	0	NA	NA	NA	NA	NA	2160	11390	2	2	1800	0	0
4259	14051120002	5	140511200	140511	2020	8	0	1	0	0	4	0	0	0	0	0	0	0	0	1	0	0	0	1	0	0	1	1	1	NA	0	0	0	0	NA	NA	0	NA	NA	NA	NA	NA	2160	11390	2	2	1800	0	0
4263	14051121001	5	140511210	140511	2020	8	0	1	0	0	2	0	0	0	0	0	0	0	0	1	0	1	0	0	0	0	0	1	1	NA	0	0	0	0	NA	NA	1	1	NA	NA	NA	NA	2584	7770	3	2	11800	0	0
4266	14051121002	5	140511210	140511	2020	8	1	1	0	0	NA	0	1	0	0	1	0	1	0	0	0	0	0	0	0	0	0	0	1	NA	1	1	1	0	NA	NA	0	NA	NA	NA	NA	NA	2584	7770	3	2	11800	0	0
4277	14051124002	5	140511240	140511	2020	8	0	0	0	0	2	1	1	0	0	0	0	0	0	1	1	0	0	1	0	0	1	1	1	NA	1	0	0	1	3	NA	1	1	NA	NA	NA	NA	3850	8556	2	3	3360	450	0
4281	14051125001	5	140511250	140511	2020	8	1	1	0	0	4	0	0	0	0	0	0	0	0	0	0	0	0	0	0	0	1	0	1	NA	1	0	0	0	NA	NA	0	NA	NA	NA	NA	NA	80000	7526	6	2	0	0	0
4284	14051125002	5	140511250	140511	2020	8	0	1	0	0	1	0	1	0	0	0	0	0	0	1	1	0	1	0	0	0	1	1	1	NA	0	0	0	0	NA	NA	0	NA	NA	NA	NA	NA	80000	7526	6	2	0	0	0
4287	14051126001	5	140511260	140511	2020	8	1	1	0	0	3	0	0	1	0	0	0	0	0	1	1	0	0	0	0	0	1	0	1	NA	1	1	1	0	NA	NA	0	NA	NA	NA	NA	NA	53500	5225	4	2	1000	1000	0
4290	14051126002	5	140511260	140511	2020	8	0	1	0	0	5	0	0	0	0	0	0	0	0	0	0	0	0	0	0	0	1	1	0	NA	0	0	0	0	NA	NA	0	NA	NA	NA	NA	NA	53500	5225	4	2	1000	1000	0
4293	14051127001	5	140511270	140511	2020	8	0	1	0	0	4	0	0	0	0	0	0	0	0	0	0	0	0	0	0	0	0	1	1	NA	0	0	0	0	NA	NA	0	NA	NA	NA	NA	NA	40000	NA	3	2	500	37500	0
4296	14051127002	5	140511270	140511	2020	8	1	1	0	0	4	0	0	0	0	0	0	0	0	0	0	0	0	0	0	0	1	1	1	NA	1	1	0	0	NA	NA	0	NA	NA	NA	NA	NA	40000	NA	3	2	500	37500	0
4299	14051128001	5	140511280	140511	2020	8	1	1	0	0	3	0	0	0	0	0	0	0	0	1	0	0	0	1	0	0	1	0	0	NA	0	1	1	0	NA	NA	0	NA	NA	NA	NA	NA	80000	27580	4	2	500	1200	0
4302	14051128002	5	140511280	140511	2020	8	0	1	0	0	5	0	0	0	0	0	0	0	0	0	0	0	0	0	0	0	0	1	0	NA	0	0	0	0	NA	NA	0	NA	NA	NA	NA	NA	80000	27580	4	2	500	1200	0
4304	14051129001	5	140511290	140511	2020	8	0	1	0	0	3	0	0	0	0	0	0	0	0	0	0	0	0	0	0	0	0	1	0	NA	1	0	0	0	NA	NA	0	NA	NA	NA	NA	NA	51100	35900	4	2	100	21000	0
4306	14051129002	5	140511290	140511	2020	8	1	1	0	0	4	0	0	0	0	0	0	0	0	0	1	0	0	0	0	0	1	1	1	NA	1	1	0	0	NA	NA	0	NA	NA	NA	NA	NA	51100	35900	4	2	100	21000	0
4312	14051201002	5	140512010	140512	2020	8	0	0	0	0	4	4	0	0	0	0	0	0	0	0	0	0	0	0	0	0	0	1	1	NA	1	0	0	1	2	NA	0	NA	NA	NA	NA	NA	6300	26460	1	2	0	22000	0
4317	14051202001	5	140512020	140512	2020	8	0	1	0	1	2	1	1	1	0	0	0	0	0	1	1	0	0	0	0	0	0	0	1	NA	0	0	0	1	3	NA	0	NA	NA	NA	NA	NA	4800	12410	2	4	600	1150	0
4322	14051202002	5	140512020	140512	2020	8	1	1	0	1	NA	0	0	0	0	0	1	0	0	1	0	0	0	0	0	0	1	1	1	NA	0	1	1	0	NA	NA	0	NA	NA	NA	NA	NA	4800	12410	2	4	600	1150	0
4329	14051204001	5	140512040	140512	2020	8	0	1	0	0	5	0	1	0	0	1	0	0	0	1	0	0	0	0	0	0	1	1	1	NA	1	0	0	0	NA	NA	0	NA	NA	NA	NA	NA	4100	4894.666504	3	2	3300	0	0
4334	14051204002	5	140512040	140512	2020	8	1	1	0	0	1	0	1	0	0	0	0	0	0	1	1	0	0	0	0	1	1	0	1	NA	1	1	0	1	1	NA	0	NA	NA	NA	NA	NA	4100	4894.666504	3	2	3300	0	0
4343	14051206001	5	140512060	140512	2020	8	0	1	0	0	4	0	1	0	0	1	0	0	0	0	0	0	0	0	0	0	1	0	0	NA	0	0	0	1	2	NA	0	NA	NA	NA	NA	NA	280400	NA	9	2	0	0	0
4347	14051206002	5	140512060	140512	2020	8	1	1	0	0	4	0	1	0	0	0	0	0	0	1	0	0	0	0	0	0	0	1	1	NA	1	1	1	0	NA	NA	0	NA	NA	NA	NA	NA	280400	NA	9	2	0	0	1
4352	14051207001	5	140512070	140512	2020	8	1	1	0	0	3	0	1	0	0	0	1	0	0	1	0	0	0	1	0	0	0	0	1	NA	1	0	0	0	NA	NA	0	NA	NA	NA	NA	NA	138700	23610	6	2	0	35000	0
4357	14051207002	5	140512070	140512	2020	8	0	1	0	0	2	2	1	0	0	0	0	0	0	0	0	0	0	0	0	0	1	0	1	NA	0	0	0	0	NA	NA	0	NA	NA	NA	NA	NA	138700	23610	6	2	0	35000	0
4362	14051208001	5	140512080	140512	2020	8	0	1	0	0	3	0	1	0	0	0	0	0	0	1	1	0	0	0	0	0	1	1	0	NA	0	0	0	1	1	NA	0	NA	NA	NA	NA	NA	27300	24170	2	2	3150	1400	0
4367	14051208002	5	140512080	140512	2020	8	1	1	0	0	4	0	1	0	0	0	0	0	0	1	0	0	0	0	1	0	1	1	0	NA	1	1	1	0	NA	NA	0	NA	NA	NA	NA	NA	27300	24170	2	2	3150	1400	0
4375	14051210001	5	140512100	140512	2020	8	1	1	0	0	5	0	1	0	0	0	0	0	0	0	0	0	0	0	0	0	1	1	0	NA	1	1	1	1	1	NA	0	NA	NA	NA	NA	NA	60300	17590	2	2	10000	3000	1
4380	14051210002	5	140512100	140512	2020	8	0	1	0	0	2	0	0	0	0	0	0	0	0	1	0	0	0	0	0	0	0	1	1	NA	0	0	0	0	NA	NA	0	NA	NA	NA	NA	NA	60300	17590	2	2	10000	3000	1
4385	14051211001	5	140512110	140512	2020	8	1	0	0	0	4	0	0	0	0	0	0	0	0	1	0	0	0	0	0	0	1	1	1	NA	1	1	1	0	NA	NA	0	NA	NA	NA	NA	NA	35880	32200	1	2	1000	4700	0
4390	14051212001	5	140512120	140512	2020	8	0	1	0	0	3	0	0	0	0	0	0	0	0	0	0	0	0	0	0	0	1	0	1	NA	0	0	0	0	NA	NA	0	NA	NA	NA	NA	NA	20000	14766.66699	3	2	0	0	0
4395	14051212002	5	140512120	140512	2020	8	1	1	0	0	4	0	0	0	0	0	0	0	0	1	0	0	0	0	0	0	1	0	1	NA	1	1	0	0	NA	NA	1	1	NA	NA	NA	NA	20000	14766.66699	3	2	0	0	0
4404	14051214001	5	140512140	140512	2020	8	1	1	0	0	3	0	1	0	0	0	0	0	0	0	0	0	0	0	0	0	0	1	1	NA	1	0	0	0	NA	NA	0	NA	NA	NA	NA	NA	143660	11643.33301	6	2	4500	1250	1
4409	14051214002	5	140512140	140512	2020	8	0	1	0	0	5	0	1	0	0	0	0	0	0	0	0	0	0	0	0	0	0	1	1	NA	1	0	0	1	1	NA	0	NA	NA	NA	NA	NA	143660	11643.33301	6	2	4500	1250	1
4412	14051215001	5	140512150	140512	2020	8	1	0	0	1	2	3	0	0	0	1	1	0	0	1	0	0	0	0	1	0	0	0	1	NA	0	1	1	0	NA	NA	0	NA	NA	NA	NA	NA	15200	NA	5	2	200	400	0
4416	14051216001	5	140512160	140512	2020	8	0	1	0	0	2	0	1	0	0	0	0	0	0	0	0	0	0	0	0	0	0	0	1	NA	0	0	0	0	NA	NA	0	NA	NA	NA	NA	NA	33330	12486.66699	3	2	600	420	0
4420	14051216002	5	140512160	140512	2020	8	1	1	0	0	3	0	0	0	0	0	0	0	0	0	0	0	0	0	0	0	0	1	1	NA	1	1	1	0	NA	NA	0	NA	NA	NA	NA	NA	33330	12486.66699	3	2	600	420	0
4429	14051218001	5	140512180	140512	2020	8	0	1	0	0	1	0	0	1	0	0	0	0	1	0	0	0	0	0	0	0	0	1	0	NA	0	0	0	0	NA	NA	0	NA	NA	NA	NA	NA	51360	NA	5	2	600	800	0
4434	14051218002	5	140512180	140512	2020	8	1	1	0	0	3	0	0	0	0	0	0	0	0	0	0	0	0	1	0	0	0	0	1	NA	1	1	1	0	NA	NA	0	NA	NA	NA	NA	NA	51360	NA	5	2	600	800	0
4439	14051219001	5	140512190	140512	2020	8	0	0	0	0	3	0	0	0	0	0	0	0	0	1	0	0	0	0	0	0	1	1	1	NA	0	0	0	0	NA	NA	0	NA	NA	NA	NA	NA	17000	21040	5	2	0	16000	0
4450	14051220002	5	140512200	140512	2020	8	1	0	0	0	5	0	0	0	0	0	0	0	0	0	0	0	0	0	0	0	0	0	1	NA	1	1	1	0	NA	NA	0	NA	NA	NA	NA	NA	170000	23468	5	2	4000	500	0
4455	14051221001	5	140512210	140512	2020	8	0	1	0	0	3	0	0	0	0	1	0	0	0	1	0	0	0	1	0	0	0	1	1	NA	0	0	0	0	NA	NA	1	6	NA	NA	NA	NA	38800	NA	6	2	850	200	0
4460	14051221002	5	140512210	140512	2020	8	1	1	0	0	2	0	0	0	0	0	0	0	0	0	0	0	0	0	0	0	0	1	1	NA	1	0	0	1	1	NA	1	1	NA	NA	NA	NA	38800	NA	6	2	850	200	0
4465	14051222001	5	140512220	140512	2020	8	1	1	0	0	3	0	0	0	0	0	0	0	0	1	0	0	0	1	0	0	0	1	1	NA	0	1	0	0	NA	NA	1	1	NA	NA	NA	NA	65900	NA	6	2	8000	400	0
4470	14051222002	5	140512220	140512	2020	8	0	1	0	0	3	0	1	0	0	0	0	0	0	1	1	0	0	0	0	0	0	1	1	NA	0	0	0	1	1	NA	1	1	NA	NA	NA	NA	65900	NA	6	2	8000	400	0
4475	14051223001	5	140512230	140512	2020	8	0	0	0	0	1	2	1	0	0	1	0	1	0	1	0	0	0	1	0	0	0	0	1	NA	1	0	0	0	NA	NA	1	2	NA	NA	NA	NA	NA	NA	1	2	1600	0	0
4478	14051224001	5	140512240	140512	2020	8	1	0	0	0	2	NA	1	0	0	1	1	0	0	1	0	0	0	0	0	0	0	0	1	NA	NA	1	NA	1	4	NA	0	NA	NA	NA	NA	NA	NA	NA	1	4	2100	30500	NA
4485	14051225001	5	140512250	140512	2020	8	0	1	0	1	1	0	0	0	0	0	1	0	0	1	0	0	0	0	0	0	0	1	1	NA	1	0	0	1	2	NA	0	NA	NA	NA	NA	NA	19500	10387.5	2	0	0	0	0
4490	14051225002	5	140512250	140512	2020	8	1	1	0	1	3	0	0	0	0	0	0	0	0	1	0	0	0	1	0	0	1	1	1	NA	0	0	0	0	NA	NA	1	1	NA	NA	NA	NA	19500	10387.5	2	0	0	0	0
4498	14051226002	5	140512260	140512	2020	8	0	0	0	0	2	1	1	0	0	0	1	0	0	1	0	0	0	1	0	0	0	0	1	NA	0	0	0	0	NA	NA	0	NA	NA	NA	NA	NA	47580	NA	5	2	0	800	0
4502	14051227001	5	140512270	140512	2020	8	0	0	0	0	5	0	0	0	0	0	0	0	0	1	0	0	0	0	0	0	1	1	1	NA	1	1	0	0	NA	NA	0	NA	NA	NA	NA	NA	49600	11056.28613	7	2	400	200	0
4506	14051227102	5	140512271	140512	2020	8	1	1	0	0	1	0	0	0	0	1	0	0	0	0	0	0	0	1	0	0	0	1	0	NA	1	1	1	1	1	NA	1	2	NA	NA	NA	NA	-38600	NA	2	2	1000	2500	0
4507	14051227103	5	140512271	140512	2020	8	0	1	0	0	3	0	1	0	0	0	0	0	0	0	0	0	0	0	0	0	0	1	0	NA	0	1	1	0	NA	NA	1	1	NA	NA	NA	NA	-38600	NA	2	2	1000	2500	0
4512	14051228002	5	140512280	140512	2020	8	1	0	0	0	3	2	1	0	0	0	0	0	0	1	1	0	0	1	0	0	0	0	1	NA	1	1	1	0	NA	NA	1	4	NA	NA	NA	NA	103860	40249.33203	3	3	600	0	0
4520	14051230001	5	140512300	140512	2020	8	0	1	0	0	3	0	1	0	0	0	0	0	0	0	0	0	0	0	0	0	1	1	1	NA	0	0	0	0	NA	NA	0	NA	NA	NA	NA	NA	106700	12055	2	2	14500	3300	0
4524	14051230002	5	140512300	140512	2020	8	1	1	0	0	2	0	0	0	0	0	0	0	0	1	0	1	0	0	0	0	0	1	0	NA	1	1	1	0	NA	NA	0	NA	NA	NA	NA	NA	NA	12055	2	2	14500	3300	0
4527	14051231001	5	140512310	140512	2020	8	1	1	0	0	5	0	0	0	0	0	0	0	0	1	0	0	0	1	0	0	1	1	1	NA	0	1	1	0	NA	NA	0	NA	NA	NA	NA	NA	52600	23052	2	2	26000	100	0
4529	14051231002	5	140512310	140512	2020	8	0	1	0	0	5	0	0	0	0	0	0	0	0	0	0	0	0	0	0	0	1	0	1	NA	0	0	0	0	NA	NA	0	NA	NA	NA	NA	NA	52600	23052	2	2	26000	100	0
4532	14051232001	5	140512320	140512	2020	8	1	1	0	0	3	0	0	0	0	0	0	0	0	1	0	0	0	0	0	0	1	1	1	NA	1	1	0	0	NA	NA	0	NA	NA	NA	NA	NA	40800	NA	6	2	0	20000	0
4535	14051232002	5	140512320	140512	2020	8	0	1	0	0	3	1	1	0	0	1	0	0	0	1	0	0	0	0	0	0	1	1	1	NA	1	0	0	0	NA	NA	0	NA	NA	NA	NA	NA	40800	NA	6	2	0	20000	0
4538	14051233001	5	140512330	140512	2020	8	1	1	0	0	1	0	1	1	0	0	0	0	0	0	0	0	0	0	0	0	0	1	1	NA	1	1	1	1	1	NA	0	NA	NA	NA	NA	NA	-1400	NA	6	2	1000	2000	0
4541	14051233002	5	140512330	140512	2020	8	0	1	0	0	3	0	0	0	0	1	0	0	0	0	1	0	0	0	0	0	0	1	1	NA	0	0	0	0	NA	NA	0	NA	NA	NA	NA	NA	-1400	NA	6	2	1000	2000	0
4544	14051234001	5	140512340	140512	2020	8	1	1	0	0	3	0	1	0	0	1	0	0	0	1	0	0	0	0	0	0	1	0	1	NA	1	1	1	1	1	NA	0	NA	NA	NA	NA	NA	50000	29280	2	2	1000	4600	0
4555	14051301001	5	140513010	140513	2020	8	0	1	1	1	3	4	0	1	0	0	0	0	0	0	0	0	0	1	0	0	0	1	1	NA	0	0	0	1	1	NA	0	NA	NA	NA	NA	NA	-2400	8130.666504	3	2	1300	200	0
4559	14051301002	5	140513010	140513	2020	8	1	1	1	1	1	0	0	0	1	0	0	0	0	0	0	1	0	0	0	0	0	1	1	NA	0	1	1	0	NA	NA	0	NA	NA	NA	NA	NA	-2400	8130.666504	3	2	1300	200	0
4564	14051302001	5	140513020	140513	2020	8	1	0	1	1	1	0	1	0	0	1	0	1	0	1	0	0	0	0	0	0	0	0	1	NA	0	1	0	1	1	NA	0	NA	NA	NA	NA	NA	49250	NA	5	2	0	0	0
4569	14051303001	5	140513030	140513	2020	8	1	1	1	0	3	0	0	1	0	0	0	0	0	0	0	0	0	0	0	0	1	1	1	NA	1	1	0	0	NA	NA	0	NA	NA	NA	NA	NA	NA	NA	3	2	5000	0	0
4574	14051303002	5	140513030	140513	2020	8	0	1	1	0	4	0	0	0	0	1	0	0	0	1	0	0	0	0	0	0	0	1	0	NA	0	0	0	0	NA	NA	0	NA	NA	NA	NA	NA	NA	NA	3	2	5000	0	0
4578	14051304001	5	140513040	140513	2020	8	0	0	1	1	2	0	1	0	0	0	1	0	0	1	0	0	1	1	0	0	0	0	1	NA	0	0	0	1	1	NA	1	1	NA	NA	NA	NA	NA	NA	3	5	7600	0	0
4582	14051305001	5	140513050	140513	2020	8	0	1	1	1	2	0	0	1	0	1	1	0	0	1	1	0	0	1	0	0	0	1	1	NA	0	0	0	0	NA	NA	1	2	NA	NA	NA	NA	23200	11792	2	2	300	700	0
4586	14051305002	5	140513050	140513	2020	8	1	1	1	1	2	0	1	1	0	1	1	1	0	0	0	0	0	0	1	0	0	0	1	NA	1	1	1	1	4	NA	0	NA	NA	NA	NA	NA	23200	11792	2	2	300	700	0
4591	14051306001	5	140513060	140513	2020	8	0	0	1	0	2	2	0	0	0	0	0	0	0	1	0	0	0	1	0	0	0	1	1	NA	1	0	0	0	NA	NA	0	NA	NA	NA	NA	NA	75300	NA	5	3	530	0	0
4596	14051307001	5	140513070	140513	2020	8	1	1	1	0	4	0	0	0	0	0	0	0	0	0	0	1	0	0	0	0	1	0	1	NA	1	1	1	0	NA	NA	1	2	NA	NA	NA	NA	71080	NA	6	3	800	500	0
4601	14051307002	5	140513070	140513	2020	8	0	1	1	0	3	0	1	0	0	0	0	0	0	0	0	0	0	1	0	0	0	1	1	NA	0	0	0	0	NA	NA	1	1	NA	NA	NA	NA	71080	NA	6	3	800	500	0
4611	14051309001	5	140513090	140513	2020	8	0	0	1	1	3	1	0	0	0	0	0	0	0	1	0	0	0	0	0	1	0	0	1	NA	0	0	0	0	NA	NA	1	1	NA	NA	NA	NA	41320	13386.66699	3	4	1755	0	0
4615	14051310001	5	140513100	140513	2020	8	0	0	1	1	3	0	1	1	0	1	0	0	0	0	1	0	0	0	0	0	0	0	1	NA	0	0	0	1	1	NA	0	NA	NA	NA	NA	NA	-5000	2000	1	3	1320	300	0
4624	14051312002	5	140513120	140513	2020	8	0	0	1	1	2	1	0	0	0	0	1	0	0	1	0	0	0	1	0	0	0	1	0	NA	0	0	0	1	2	NA	0	NA	NA	NA	NA	NA	2760	NA	1	2	3100	0	0
4629	14051313002	5	140513130	140513	2020	8	0	0	1	1	2	2	1	0	0	0	0	0	0	1	0	0	0	0	0	1	0	0	1	NA	0	0	0	1	3	NA	1	1	NA	NA	NA	NA	2000	NA	1	5	4560	0	0
4637	14051314001	5	140513140	140513	2020	8	0	1	1	1	2	5	0	0	0	0	0	1	0	0	1	0	0	0	0	1	0	1	0	NA	0	0	0	0	NA	NA	0	NA	NA	NA	NA	NA	49100	NA	2	2	1600	0	0
4642	14051314002	5	140513140	140513	2020	8	1	1	1	1	5	0	1	0	0	0	0	0	0	0	0	0	0	0	0	0	1	0	1	NA	1	1	0	0	NA	NA	0	NA	NA	NA	NA	NA	49100	NA	2	2	1600	0	0
4645	14051315001	5	140513150	140513	2020	8	1	0	1	1	5	NA	0	0	0	0	0	0	0	0	0	0	0	1	0	0	0	1	1	NA	NA	NA	NA	0	NA	NA	0	NA	NA	NA	NA	NA	NA	NA	4	1	7000	15000	NA
4650	14051316001	5	140513160	140513	2020	8	0	1	1	0	2	1	0	0	0	1	0	0	0	0	0	0	0	0	1	1	1	0	1	NA	1	0	0	0	NA	NA	0	NA	NA	NA	NA	NA	48470	14750	5	2	1000	500	0
4653	14051316002	5	140513160	140513	2020	8	1	1	1	0	4	0	0	0	0	0	0	0	0	0	0	0	0	0	0	0	0	1	1	NA	1	1	1	0	NA	NA	0	NA	NA	NA	NA	NA	48470	14750	5	2	1000	500	1
4658	14051317001	5	140513170	140513	2020	8	1	1	1	1	1	1	0	0	0	0	0	0	0	0	0	0	0	0	0	0	0	1	1	NA	0	1	1	0	NA	NA	0	NA	NA	NA	NA	NA	NA	NA	7	2	0	0	0
4663	14051317002	5	140513170	140513	2020	8	0	1	1	1	3	0	0	0	0	1	0	0	0	1	0	0	0	1	0	0	1	1	0	NA	0	0	0	0	NA	NA	0	NA	NA	NA	NA	NA	NA	NA	7	2	0	0	0
4668	14051318001	5	140513180	140513	2020	8	0	1	1	1	3	0	0	0	0	1	0	0	0	1	0	0	0	0	0	0	0	1	1	NA	0	0	0	0	NA	NA	0	NA	NA	NA	NA	NA	27300	22627	4	3	2150	500	0
4673	14051318002	5	140513180	140513	2020	8	1	1	1	0	5	0	0	0	0	0	0	0	0	0	0	0	0	0	0	0	0	0	1	NA	0	1	1	0	NA	NA	0	NA	NA	NA	NA	NA	27300	22627	4	3	2150	500	0
4678	14051319001	5	140513190	140513	2020	8	0	1	1	1	4	0	0	0	0	0	0	0	0	1	0	0	0	0	0	0	0	1	1	NA	0	0	0	0	NA	NA	0	NA	NA	NA	NA	NA	7860	NA	2	4	2700	0	0
4683	14051319002	5	140513190	140513	2020	8	1	1	1	1	NA	3	0	0	0	0	0	0	0	0	0	0	0	0	0	0	0	1	1	NA	0	1	1	1	1	NA	1	7	NA	NA	NA	NA	7860	NA	2	4	2700	0	0
4687	14051320001	5	140513200	140513	2020	8	1	1	1	0	3	0	1	0	0	0	0	0	0	1	0	0	0	1	0	0	1	0	1	NA	0	1	0	0	NA	NA	0	NA	NA	NA	NA	NA	89100	18300	2	2	18000	115000	0
4691	14051320002	5	140513200	140513	2020	8	0	1	1	0	3	0	1	0	0	0	0	0	0	0	0	0	0	0	0	0	1	1	1	NA	0	0	0	0	NA	NA	0	NA	NA	NA	NA	NA	89100	18300	2	2	18000	115000	0
4697	14051322001	5	140513220	140513	2020	8	0	0	1	1	NA	0	1	0	0	0	0	1	0	1	0	0	0	0	0	0	0	0	0	NA	0	0	0	0	NA	NA	0	NA	NA	NA	NA	NA	37300	NA	5	0	0	0	0
4701	14051323001	5	140513230	140513	2020	8	0	1	1	1	2	0	1	1	0	0	0	0	0	1	1	0	0	0	0	0	1	1	1	NA	0	0	0	1	1	NA	1	1	NA	NA	NA	NA	30000	49278	4	2	20550	0	0
4705	14051323002	5	140513230	140513	2020	8	1	1	1	1	4	0	0	0	0	0	0	0	0	1	0	0	0	1	0	0	1	0	1	NA	1	1	1	0	NA	NA	0	NA	NA	NA	NA	NA	30000	49278	4	2	20550	0	0
4709	14051324001	5	140513240	140513	2020	8	0	1	1	1	1	0	1	1	0	0	1	0	0	1	0	0	0	1	0	0	0	1	1	NA	0	0	0	1	1	NA	1	1	NA	NA	NA	NA	81670	13634	2	3	3800	0	0
4713	14051324002	5	140513240	140513	2020	8	1	1	1	0	3	1	1	0	1	0	0	0	0	0	0	0	1	0	0	0	0	0	1	NA	1	1	1	1	2	NA	1	1	NA	NA	NA	NA	81670	13634	2	3	3800	0	1
4718	14051325002	5	140513250	140513	2020	8	1	0	1	1	5	0	0	0	0	1	0	0	0	0	0	0	0	1	0	0	0	1	1	NA	1	1	1	0	NA	NA	0	NA	NA	NA	NA	NA	6574	20282	4	1	7000	15000	0
4719	14051325101	5	140513251	140513	2020	8	0	0	1	0	1	0	0	0	0	0	0	0	1	1	0	0	0	1	0	0	0	1	1	NA	0	0	0	0	NA	NA	0	NA	NA	NA	NA	NA	54980	7912.5	4	1	6500	5000	0
4725	14051327001	5	140513270	140513	2020	8	1	1	1	0	1	0	0	0	0	0	0	0	0	0	1	1	0	0	0	0	0	1	1	NA	1	1	1	0	NA	NA	0	NA	NA	NA	NA	NA	280000	NA	4	1	0	0	1
4726	14051327002	5	140513270	140513	2020	8	0	1	1	0	NA	0	0	0	0	0	0	0	0	0	0	0	0	0	0	0	0	1	1	NA	0	0	0	0	NA	NA	1	1	NA	NA	NA	NA	280000	NA	4	1	0	0	0
4729	14051328001	5	140513280	140513	2020	8	0	1	1	1	5	0	0	0	0	0	0	0	0	0	0	0	0	0	0	0	1	1	1	NA	0	0	0	0	NA	NA	0	NA	NA	NA	NA	NA	NA	20162.5	4	1	1000	1500	0
4732	14051328002	5	140513280	140513	2020	8	1	1	1	0	4	0	0	0	0	0	0	0	0	1	0	0	1	1	0	0	1	1	1	NA	0	1	1	0	NA	NA	1	1	NA	NA	NA	NA	NA	20162.5	4	1	1000	1500	0
4735	14051329001	5	140513290	140513	2020	8	1	1	1	0	2	0	0	0	0	0	0	0	0	1	1	0	0	1	0	0	1	1	1	NA	0	1	1	1	1	NA	0	NA	NA	NA	NA	NA	-25100	40045	4	1	400	28400	0
4738	14051329002	5	140513290	140513	2020	8	0	1	1	0	4	0	0	0	0	0	0	0	0	0	0	0	0	0	0	0	0	1	1	NA	0	0	0	1	1	NA	0	NA	NA	NA	NA	NA	-25100	40045	4	1	400	28400	0
4741	14051330001	5	140513300	140513	2020	8	0	1	1	0	4	0	1	0	0	0	0	0	0	0	1	0	0	0	0	0	1	1	1	NA	0	0	0	0	NA	NA	0	NA	NA	NA	NA	NA	33700	23990	2	2	17000	5000	0
4743	14051330002	5	140513300	140513	2020	8	1	1	1	0	NA	0	0	0	0	0	0	0	0	0	0	0	0	0	0	0	0	0	1	NA	0	1	1	0	NA	NA	0	NA	NA	NA	NA	NA	33700	23990	2	2	17000	5000	0
4747	14643101001	5	146431010	146431	2020	7	0	1	0	1	3	0	0	0	0	0	0	0	0	1	0	0	0	1	0	0	1	1	1	NA	0	0	0	0	NA	NA	0	NA	NA	NA	NA	NA	10220	14480	2	3	14000	2000	0
4751	14643101002	5	146431010	146431	2020	7	1	1	0	1	3	0	0	0	0	0	0	1	0	1	1	0	0	0	0	0	1	1	1	NA	1	1	0	1	1	NA	1	1	NA	NA	NA	NA	10220	14480	2	3	14000	2000	0
4756	14643102001	5	146431020	146431	2020	7	0	0	0	1	2	0	1	0	0	0	0	0	0	0	0	0	0	1	0	0	1	0	0	NA	0	0	0	1	1	NA	0	NA	NA	NA	NA	NA	9500	NA	3	2	300	0	0
4761	14643103001	5	146431030	146431	2020	7	1	1	0	1	4	0	1	0	0	0	0	1	0	1	0	0	0	0	0	0	1	0	1	NA	1	1	1	0	NA	NA	0	NA	NA	NA	NA	NA	3530	12124.40039	5	2	1100	0	0
4766	14643103002	5	146431030	146431	2020	7	0	1	0	1	2	4	0	0	0	0	0	0	0	0	0	0	0	0	0	0	0	0	1	NA	0	0	0	0	NA	NA	0	NA	NA	NA	NA	NA	NA	12124.40039	5	2	1100	0	0
4771	14643104001	5	146431040	146431	2020	7	0	0	0	1	3	0	1	0	0	0	1	0	0	0	0	0	0	0	0	0	1	1	0	NA	0	0	0	0	NA	NA	0	NA	NA	NA	NA	NA	20700	16637.5	4	2	0	10	0
4776	14643105001	5	146431050	146431	2020	7	1	1	0	1	2	2	0	0	0	0	0	0	0	0	0	0	0	0	0	0	0	0	1	NA	1	1	0	0	NA	NA	0	NA	NA	NA	NA	NA	12590	3176	3	3	635	0	0
4781	14643105002	5	146431050	146431	2020	7	0	1	0	1	4	0	0	0	0	0	0	0	0	0	0	0	0	0	0	0	0	1	0	NA	0	1	1	0	NA	NA	0	NA	NA	NA	NA	NA	12590	3176	3	3	635	0	0
4786	14643106001	5	146431060	146431	2020	7	0	0	0	1	4	0	1	0	0	0	0	0	0	0	0	0	0	0	0	0	0	0	1	NA	0	0	0	0	NA	NA	0	NA	NA	NA	NA	NA	6500	12152	4	4	2560	0	0
4791	14643107001	5	146431070	146431	2020	7	0	1	0	1	3	0	1	0	0	1	0	0	0	0	1	1	0	1	0	0	1	1	1	NA	0	0	0	0	NA	NA	0	NA	NA	NA	NA	NA	-2500	7743.333496	6	2	1100	300	0
4796	14643107002	5	146431070	146431	2020	7	1	1	0	1	1	0	0	0	0	1	1	0	0	1	1	0	0	1	1	0	1	1	1	NA	1	1	1	0	NA	NA	0	NA	NA	NA	NA	NA	-2500	7743.333496	6	2	1100	300	0
4801	14643108001	5	146431080	146431	2020	7	1	1	0	1	5	0	0	0	0	0	0	0	0	0	0	0	0	0	0	0	1	0	0	NA	1	0	0	0	NA	NA	0	NA	NA	NA	NA	NA	4300	4960	2	3	1500	0	0
4806	14643108002	5	146431080	146431	2020	7	0	1	0	1	3	0	0	0	0	0	0	0	0	0	0	0	0	0	0	0	1	1	0	NA	0	0	0	0	NA	NA	0	NA	NA	NA	NA	NA	4300	4960	2	3	1500	0	0
4811	14643109001	5	146431090	146431	2020	7	0	1	0	1	1	1	1	0	0	0	0	0	0	1	0	0	0	0	0	0	0	1	0	NA	0	0	0	0	NA	NA	0	NA	NA	NA	NA	NA	1600	12147	2	4	600	0	0
4816	14643109002	5	146431090	146431	2020	7	1	1	0	1	2	0	1	0	0	1	0	1	0	1	0	0	0	0	0	0	0	1	1	NA	0	0	0	0	NA	NA	0	NA	NA	NA	NA	NA	1600	12147	2	4	600	0	0
4822	14643110002	5	146431100	146431	2020	7	0	0	0	1	3	0	0	0	0	0	0	0	0	0	0	0	0	0	0	0	0	1	1	NA	0	0	0	0	NA	NA	0	NA	NA	NA	NA	NA	42280	6932	5	3	2200	0	0
4830	14643112001	5	146431120	146431	2020	7	1	1	0	1	2	0	0	0	0	1	0	0	0	0	0	0	0	1	1	0	1	1	0	NA	0	1	0	0	NA	NA	0	NA	NA	NA	NA	NA	24165	4396.666504	6	2	13300	400	0
4835	14643112002	5	146431120	146431	2020	7	0	1	0	1	5	0	0	0	0	0	0	0	0	0	0	0	0	0	0	0	1	1	0	NA	0	0	0	0	NA	NA	0	NA	NA	NA	NA	NA	24165	4396.666504	6	2	13300	400	0
4840	14643113001	5	146431130	146431	2020	7	0	0	0	1	4	0	0	0	0	0	0	0	0	0	0	0	0	0	0	0	0	1	1	NA	0	0	0	0	NA	NA	0	NA	NA	NA	NA	NA	100708	8065	4	3	0	0	0
4845	14643114001	5	146431140	146431	2020	7	0	0	0	1	2	2	1	0	0	0	0	0	0	1	0	0	0	0	0	0	1	1	1	NA	1	0	0	1	1	NA	0	NA	NA	NA	NA	NA	68771	8958	5	3	1240	150	0
4853	14643115001	5	146431150	146431	2020	7	0	1	0	1	3	0	1	0	0	1	0	0	0	1	0	0	0	1	0	0	1	1	1	NA	0	0	0	0	NA	NA	0	NA	NA	NA	NA	NA	25846	7736.5	4	2	10800	0	0
4858	14643115002	5	146431150	146431	2020	7	1	1	0	1	3	0	0	0	0	1	0	0	0	1	0	0	0	1	0	0	1	1	0	NA	0	0	0	0	NA	NA	0	NA	NA	NA	NA	NA	25846	7736.5	4	2	10800	0	0
4864	14643117001	5	146431170	146431	2020	7	0	0	0	1	1	5	1	0	0	1	0	0	0	1	0	0	0	1	1	0	0	0	1	NA	0	0	0	1	1	NA	1	1	NA	NA	NA	NA	63260	23141.42773	7	6	10100	6000	0
4873	14643118002	5	146431180	146431	2020	7	0	0	0	1	1	5	1	0	0	0	0	1	0	1	0	0	0	1	0	0	0	1	1	NA	0	0	0	0	NA	NA	1	1	NA	NA	NA	NA	NA	13009	2	3	2000	0	0
4878	14643119001	5	146431190	146431	2020	7	1	1	0	1	3	0	1	0	0	0	0	0	0	1	0	0	0	0	0	0	0	0	0	NA	1	1	1	0	NA	NA	0	NA	NA	NA	NA	NA	29380	6205	4	3	500	1100	0
4883	14643119002	5	146431190	146431	2020	7	0	1	0	1	5	1	0	0	0	0	1	0	0	1	0	1	0	0	0	0	1	0	0	NA	0	0	0	0	NA	NA	0	NA	NA	NA	NA	NA	29380	6205	4	3	500	1100	0
4888	14643120001	5	146431200	146431	2020	7	0	1	0	1	2	5	1	0	0	0	0	1	0	0	0	0	0	0	0	0	0	1	1	NA	0	0	0	0	NA	NA	1	3	NA	NA	NA	NA	11890	10902	5	6	900	0	0
4893	14643120002	5	146431200	146431	2020	7	1	1	0	1	3	2	0	0	0	1	0	0	0	1	0	0	0	1	0	0	0	1	0	NA	0	1	0	1	1	NA	0	NA	NA	NA	NA	NA	11890	10902	5	6	900	0	0
4898	14643121001	5	146431210	146431	2020	7	0	0	0	1	2	0	0	1	0	0	0	0	0	1	0	0	0	0	0	0	0	1	1	NA	0	0	0	0	NA	NA	0	NA	NA	NA	NA	NA	NA	14833.33301	3	2	0	600	0
4903	14643122001	5	146431220	146431	2020	7	1	0	0	1	3	0	0	0	0	0	0	0	0	1	0	0	0	0	0	0	0	0	0	NA	1	0	0	0	NA	NA	0	NA	NA	NA	NA	NA	NA	NA	1	3	600	1000	0
4908	14643123001	5	146431230	146431	2020	7	0	0	0	1	3	0	0	0	0	0	0	0	0	1	1	0	0	0	0	0	1	1	1	NA	0	0	0	0	NA	NA	0	NA	NA	NA	NA	NA	-18764	35625	4	4	16450	0	0
4914	14643124001	5	146431240	146431	2020	7	0	1	0	1	3	0	1	0	0	0	1	0	0	1	0	0	0	0	0	0	1	1	1	NA	0	0	0	0	NA	NA	0	NA	NA	NA	NA	NA	2500	13290	2	3	2400	0	0
4919	14643124002	5	146431240	146431	2020	7	1	1	0	1	3	0	0	0	0	0	0	0	0	0	0	0	0	0	0	0	1	1	1	NA	1	1	1	0	NA	NA	0	NA	NA	NA	NA	NA	2500	13290	2	3	2400	0	0
4923	14643125001	5	146431250	146431	2020	7	1	1	0	1	4	0	0	0	0	0	0	0	0	0	0	0	0	0	0	0	1	0	1	NA	0	1	1	0	NA	NA	0	NA	NA	NA	NA	NA	2120	NA	5	2	200	0	0
4927	14643125002	5	146431250	146431	2020	7	0	1	0	1	3	0	0	0	0	0	0	0	0	1	0	0	0	0	0	0	1	1	0	NA	0	0	0	0	NA	NA	1	1	NA	NA	NA	NA	2120	NA	5	2	200	0	0
4931	14643126001	5	146431260	146431	2020	7	0	1	0	1	3	0	0	0	0	0	0	0	0	1	0	0	0	0	0	0	1	1	1	NA	0	0	0	0	NA	NA	0	NA	NA	NA	NA	NA	98640	39083.33203	3	1	0	0	0
4934	14643126002	5	146431260	146431	2020	7	1	1	0	1	3	0	0	0	0	1	0	0	0	0	0	0	0	0	0	0	0	0	1	NA	1	1	0	0	NA	NA	0	NA	NA	NA	NA	NA	98640	39083.33203	3	1	0	0	0
4938	14643128001	5	146431280	146431	2020	7	0	1	0	1	3	0	1	0	0	0	0	0	0	0	0	0	0	0	0	0	1	0	1	NA	0	0	0	0	NA	NA	0	NA	NA	NA	NA	NA	NA	6360	5	2	20	5000	0
4941	14643128002	5	146431280	146431	2020	7	1	1	0	1	3	0	0	0	0	0	0	0	0	0	1	0	0	1	0	0	1	1	1	NA	1	1	1	0	NA	NA	1	1	NA	NA	NA	NA	NA	6360	5	2	20	5000	0
4944	14643129001	5	146431290	146431	2020	7	0	1	0	1	3	0	0	0	0	0	0	0	0	0	0	0	0	0	0	0	0	1	0	NA	0	0	0	0	NA	NA	0	NA	NA	NA	NA	NA	42800	14240	3	1	250	0	0
4947	14643129002	5	146431290	146431	2020	7	1	1	0	1	4	0	1	0	0	0	0	0	0	0	0	0	0	1	0	0	1	0	1	NA	1	1	1	0	NA	NA	0	NA	NA	NA	NA	NA	42800	14240	3	1	250	0	0
4950	14643130001	5	146431300	146431	2020	7	0	1	0	1	3	0	1	0	0	0	0	0	0	1	0	0	1	0	0	0	0	1	1	NA	0	0	0	0	NA	NA	1	1	NA	NA	NA	NA	NA	5298.799805	5	2	0	0	0
4953	14643130002	5	146431300	146431	2020	7	1	1	0	1	4	0	0	0	0	0	0	0	0	0	0	0	0	0	0	0	1	1	0	NA	1	1	0	0	NA	NA	0	NA	NA	NA	NA	NA	NA	5298.799805	5	2	0	0	0
4955	14643131001	5	146431310	146431	2020	7	0	1	0	1	4	0	0	0	0	0	0	0	0	0	0	0	0	0	0	0	0	0	1	NA	0	0	0	0	NA	NA	0	NA	NA	NA	NA	NA	10500	NA	2	2	0	1000	0
4956	14643131002	5	146431310	146431	2020	7	1	1	0	NA	5	0	0	0	0	0	0	0	0	0	0	0	0	0	0	0	1	0	0	NA	1	1	1	0	NA	NA	0	NA	NA	NA	NA	NA	10500	NA	2	2	0	1000	0
4959	14643132001	5	146431320	146431	2020	7	0	1	0	1	2	0	0	0	0	0	1	0	0	1	0	0	0	0	0	0	1	1	1	NA	1	0	0	0	NA	NA	0	NA	NA	NA	NA	NA	13300	2747.5	4	2	1000	100	0
4962	14643132002	5	146431320	146431	2020	7	1	1	0	1	3	0	1	0	0	0	0	0	0	0	0	0	0	0	0	0	0	0	1	NA	1	1	0	0	NA	NA	0	NA	NA	NA	NA	NA	13300	2747.5	4	2	1000	100	0
4965	14643133001	5	146431330	146431	2020	7	0	1	0	0	2	0	0	0	0	0	0	0	0	0	0	0	0	0	0	0	0	1	0	NA	0	0	0	0	NA	NA	1	2	NA	NA	NA	NA	10000	7675	4	4	0	29000	0
4968	14643133002	5	146431330	146431	2020	7	1	1	0	1	4	5	0	0	0	0	0	0	0	1	1	0	0	0	0	0	0	1	1	NA	0	0	0	1	1	NA	0	NA	NA	NA	NA	NA	10000	7675	4	4	0	29000	0
4971	14643134001	5	146431340	146431	2020	7	0	1	0	1	3	0	0	0	0	0	1	0	0	0	0	0	0	0	0	0	1	1	1	NA	1	0	0	0	NA	NA	0	NA	NA	NA	NA	NA	77750	20072.25	4	2	0	0	0
4974	14643134002	5	146431340	146431	2020	7	1	1	0	1	4	0	0	0	0	0	0	0	0	0	0	0	0	0	0	0	0	1	1	NA	0	1	0	0	NA	NA	0	NA	NA	NA	NA	NA	77750	20072.25	4	2	0	0	0
4979	14643201001	5	146432010	146432	2020	7	0	1	0	1	5	0	0	0	0	0	0	0	0	1	0	0	0	0	0	0	1	1	1	NA	0	0	0	0	NA	NA	0	NA	NA	NA	NA	NA	0	10558	4	3	3500	0	0
4984	14643201002	5	146432010	146432	2020	7	1	1	0	1	1	0	0	0	0	0	0	0	0	0	0	0	0	0	0	0	1	1	1	NA	1	1	1	0	NA	NA	0	NA	NA	NA	NA	NA	0	10558	4	3	3500	0	0
4989	14643202001	5	146432020	146432	2020	7	0	0	0	1	1	1	1	0	0	0	1	0	0	1	0	0	0	1	0	0	0	1	1	NA	0	0	0	1	1	NA	1	4	NA	NA	NA	NA	9400	NA	4	5	13650	1500	0
4994	14643203001	5	146432030	146432	2020	7	0	1	0	1	3	0	0	0	0	0	0	0	0	0	0	0	0	0	0	0	0	1	1	NA	0	0	0	0	NA	NA	0	NA	NA	NA	NA	NA	35424	NA	5	2	600	0	0
4999	14643203002	5	146432030	146432	2020	7	1	1	0	0	3	0	0	0	0	1	0	0	0	0	0	0	0	0	0	0	0	0	1	NA	0	1	0	0	NA	NA	0	NA	NA	NA	NA	NA	35424	NA	5	2	600	0	1
5004	14643204001	5	146432040	146432	2020	7	0	1	0	1	5	0	1	0	0	0	0	0	0	0	1	0	0	0	0	0	1	0	1	NA	1	0	0	0	NA	NA	0	NA	NA	NA	NA	NA	700	23756	5	2	11500	300	0
5009	14643204002	5	146432040	146432	2020	7	1	1	0	1	5	0	0	1	0	0	0	0	0	1	0	0	0	0	0	0	1	0	0	NA	1	1	0	1	1	NA	0	NA	NA	NA	NA	NA	700	23756	5	2	11500	300	0
5014	14643205001	5	146432050	146432	2020	7	0	0	0	0	4	0	0	0	0	0	0	0	0	0	0	0	0	0	0	0	1	0	1	NA	0	0	0	0	NA	NA	0	NA	NA	NA	NA	NA	22000	NA	3	2	0	0	0
5019	14643206001	5	146432060	146432	2020	7	1	1	0	0	5	0	1	0	0	1	0	0	0	0	0	0	0	0	0	0	1	1	1	NA	0	0	0	0	NA	NA	0	NA	NA	NA	NA	NA	261000	48950	4	1	0	0	1
5024	14643206002	5	146432060	146432	2020	7	0	1	0	0	4	0	0	0	0	0	0	0	0	1	1	0	0	1	0	0	1	1	1	NA	0	0	0	1	1	NA	0	NA	NA	NA	NA	NA	261000	48950	4	1	0	0	0
5029	14643207001	5	146432070	146432	2020	7	0	0	0	1	2	0	1	0	0	1	0	0	0	1	0	0	0	0	0	0	0	1	0	NA	0	0	0	1	3	NA	1	3	NA	NA	NA	NA	38300	NA	3	3	400	0	0
5034	14643208001	5	146432080	146432	2020	7	1	1	0	1	5	0	0	0	0	0	0	0	0	0	0	0	0	0	0	0	1	0	1	NA	0	0	0	0	NA	NA	0	NA	NA	NA	NA	NA	NA	2156	2	6	520	0	0
5039	14643208002	5	146432080	146432	2020	7	0	1	0	1	4	1	0	0	0	0	0	1	0	1	0	0	0	0	0	0	1	1	0	NA	0	0	0	1	1	NA	0	NA	NA	NA	NA	NA	NA	2156	2	6	520	0	0
5047	14643210001	5	146432100	146432	2020	7	0	1	0	1	3	2	0	0	0	1	0	0	0	0	0	0	0	0	0	0	0	1	0	NA	0	0	0	0	NA	NA	0	NA	NA	NA	NA	NA	46360	11724.66699	3	2	2000	200	0
5052	14643210002	5	146432100	146432	2020	7	1	1	0	0	3	0	0	0	0	0	0	0	0	1	0	1	0	0	0	0	1	1	0	NA	1	1	1	0	NA	NA	1	2	NA	NA	NA	NA	46360	11724.66699	3	2	2000	200	0
5057	14643211001	5	146432110	146432	2020	7	1	1	0	0	3	0	1	0	0	0	0	0	0	1	0	0	0	1	0	0	0	0	1	NA	0	0	0	0	NA	NA	0	NA	NA	NA	NA	NA	36550	NA	3	2	10000	0	0
5062	14643211002	5	146432110	146432	2020	7	0	1	0	1	4	1	1	0	0	0	0	1	0	1	0	0	0	1	0	0	0	1	1	NA	0	0	0	1	2	NA	0	NA	NA	NA	NA	NA	36550	NA	3	2	10000	0	0
5068	14643213001	5	146432130	146432	2020	7	0	1	0	0	3	0	1	0	0	0	1	0	0	0	0	0	0	0	0	0	0	1	1	NA	0	0	0	0	NA	NA	1	1	NA	NA	NA	NA	26350	4193.600098	5	2	12500	2000	0
5073	14643213002	5	146432130	146432	2020	7	1	1	0	0	3	0	1	0	0	0	0	0	0	1	0	0	0	0	0	0	0	1	1	NA	1	1	1	0	NA	NA	0	NA	NA	NA	NA	NA	26350	4193.600098	5	2	12500	2000	0
5078	14643214001	5	146432140	146432	2020	7	1	1	0	1	4	0	0	0	0	0	0	0	0	0	0	0	0	0	0	0	1	1	1	NA	1	0	0	0	NA	NA	0	NA	NA	NA	NA	NA	94700	1311.428589	7	2	0	0	0
5083	14643214002	5	146432140	146432	2020	7	0	1	0	1	4	0	0	0	0	0	0	0	0	0	0	0	0	0	0	0	1	1	1	NA	1	0	0	0	NA	NA	0	NA	NA	NA	NA	NA	94700	1311.428589	7	2	0	0	0
5088	14643215001	5	146432150	146432	2020	7	0	0	0	1	5	0	1	0	0	0	1	0	0	0	0	0	0	0	0	0	0	0	1	NA	0	0	0	0	NA	NA	0	NA	NA	NA	NA	NA	27250	4610.5	4	3	0	0	0
5093	14643216001	5	146432160	146432	2020	7	1	1	0	0	3	0	1	0	0	0	0	0	0	1	0	0	0	1	0	0	0	1	1	NA	1	1	1	0	NA	NA	0	NA	NA	NA	NA	NA	22200	488	2	0	0	0	0
5098	14643216002	5	146432160	146432	2020	7	0	1	0	0	3	0	0	0	0	1	1	0	1	1	0	1	0	0	0	0	0	0	0	NA	0	0	0	0	NA	NA	0	NA	NA	NA	NA	NA	22200	488	2	0	0	0	0
5103	14643217001	5	146432170	146432	2020	7	1	0	0	1	NA	0	0	0	0	1	0	0	1	0	0	0	0	0	0	0	0	1	0	NA	1	1	1	1	6	NA	0	NA	NA	NA	NA	NA	42000	NA	1	3	38800	0	0
5107	14643218001	5	146432180	146432	2020	7	0	0	0	1	3	1	1	0	0	0	1	0	0	0	0	0	0	0	0	0	0	0	1	NA	0	0	0	1	2	NA	1	2	NA	NA	NA	NA	46200	8724	6	5	3550	2200	0
5114	14643219001	5	146432190	146432	2020	7	1	1	0	0	3	0	0	0	0	0	0	0	0	0	1	0	1	1	0	1	0	1	1	NA	1	0	0	0	NA	NA	0	NA	NA	NA	NA	NA	91560	19452	5	2	3000	0	1
5119	14643219002	5	146432190	146432	2020	7	0	1	0	0	3	1	1	0	0	1	1	0	0	1	1	0	1	1	0	1	0	1	1	NA	0	0	0	1	1	NA	0	NA	NA	NA	NA	NA	91560	19452	5	2	3000	0	1
5124	14643220001	5	146432200	146432	2020	7	1	1	0	1	3	0	0	0	0	1	0	0	0	0	0	0	0	1	0	0	1	1	1	NA	0	1	0	0	NA	NA	0	NA	NA	NA	NA	NA	64920	7942.399902	5	3	6000	0	0
5129	14643220002	5	146432200	146432	2020	7	0	1	0	1	3	0	1	0	0	0	0	0	0	1	0	0	0	1	0	0	0	1	1	NA	0	0	0	0	NA	NA	0	NA	NA	NA	NA	NA	64920	7942.399902	5	3	6000	0	0
5134	14643221001	5	146432210	146432	2020	7	0	1	0	0	3	0	0	0	0	0	0	0	0	1	0	0	0	0	0	0	0	1	1	NA	0	0	0	0	NA	NA	0	NA	NA	NA	NA	NA	7400	5900	6	3	12300	7200	0
5139	14643221002	5	146432210	146432	2020	7	1	1	0	0	3	0	0	0	0	1	0	0	0	0	0	1	1	1	0	0	0	0	1	NA	1	0	0	0	NA	NA	0	NA	NA	NA	NA	NA	7400	5900	6	3	12300	7200	0
5144	14643222001	5	146432220	146432	2020	7	1	1	0	1	4	0	0	0	0	0	0	0	0	0	1	0	0	0	0	0	1	0	0	NA	1	1	1	0	NA	NA	0	NA	NA	NA	NA	NA	31540	NA	3	3	4500	200	0
5149	14643222002	5	146432220	146432	2020	7	0	1	0	1	3	0	0	1	0	0	0	0	0	0	0	0	0	1	0	0	1	1	0	NA	1	0	0	0	NA	NA	0	NA	NA	NA	NA	NA	31540	NA	3	3	4500	200	0
5156	14643224001	5	146432240	146432	2020	7	1	0	0	1	3	0	1	0	0	0	0	0	0	0	0	0	1	0	0	0	1	1	1	NA	0	1	1	0	NA	NA	0	NA	NA	NA	NA	NA	13600	14200	2	1	0	0	0
5159	14643225001	5	146432250	146432	2020	7	1	0	0	0	4	0	1	0	0	0	0	0	0	0	0	0	0	0	0	0	1	1	1	NA	1	1	1	0	NA	NA	0	NA	NA	NA	NA	NA	18000	42330	2	1	500	51200	0
5162	14643226001	5	146432260	146432	2020	7	0	0	0	0	3	0	0	0	0	0	0	0	0	1	0	0	0	0	0	0	1	1	1	NA	1	0	0	0	NA	NA	0	NA	NA	NA	NA	NA	29360	1864	4	2	0	12700	0
5165	14643227001	5	146432270	146432	2020	7	1	1	0	0	4	0	0	0	0	0	0	0	0	0	0	0	0	0	0	0	0	0	1	NA	1	0	0	0	NA	NA	0	NA	NA	NA	NA	NA	87232	27775	4	2	0	12000	0
5167	14643227002	5	146432270	146432	2020	7	0	1	0	0	3	0	1	0	0	0	0	0	0	0	1	0	0	1	0	0	0	0	1	NA	0	0	0	0	NA	NA	0	NA	NA	NA	NA	NA	87232	27775	4	2	0	12000	1
5177	14643302001	5	146433020	146433	2020	7	0	0	1	1	3	0	0	0	0	0	0	0	0	1	0	0	0	1	0	0	1	1	1	NA	0	0	0	0	NA	NA	0	NA	NA	NA	NA	NA	68240	12693.33301	3	4	1200	0	0
5182	14643303001	5	146433030	146433	2020	7	0	0	1	1	4	0	1	0	0	0	0	0	0	1	0	0	0	1	0	0	0	0	1	NA	0	1	0	0	NA	NA	0	NA	NA	NA	NA	NA	900	7557.600098	5	7	200	0	0
5187	14643304001	5	146433040	146433	2020	7	0	0	1	0	3	1	1	0	0	0	0	0	0	1	0	0	0	1	0	0	1	0	0	NA	1	0	0	0	NA	NA	1	2	NA	NA	NA	NA	NA	38720	1	2	1100	300	0
5192	14643304103	5	146433041	146433	2020	7	1	1	1	1	3	0	0	0	0	0	0	0	0	0	0	0	0	1	0	0	1	1	1	NA	0	1	1	0	NA	NA	0	NA	NA	NA	NA	NA	20280	10432	2	2	1200	1300	0
5193	14643304104	5	146433041	146433	2020	7	0	1	1	1	1	0	0	0	0	0	0	0	0	1	0	0	0	0	0	0	1	0	1	NA	0	0	0	0	NA	NA	0	NA	NA	NA	NA	NA	20280	10432	2	2	1200	1300	0
5198	14643305001	5	146433050	146433	2020	7	1	0	1	1	2	0	1	1	0	0	1	0	0	1	0	0	0	0	1	0	1	0	1	NA	0	1	0	1	1	NA	0	NA	NA	NA	NA	NA	1260	6942	5	5	2500	120	0
5207	14643306002	5	146433060	146433	2020	7	1	0	1	1	4	0	1	0	0	0	0	0	0	0	0	0	0	0	0	0	1	1	1	NA	0	0	0	0	NA	NA	0	NA	NA	NA	NA	NA	19847	7545	2	2	11800	4600	0
5214	14643307002	5	146433070	146433	2020	7	0	0	1	1	2	0	0	0	0	0	0	1	0	1	0	0	0	1	0	0	0	1	0	NA	0	0	0	0	NA	NA	0	NA	NA	NA	NA	NA	16200	6880	1	7	2300	800	0
5218	14643308001	5	146433080	146433	2020	7	0	1	1	0	3	0	0	0	0	0	0	0	0	0	0	0	0	0	0	0	1	1	1	NA	0	0	0	0	NA	NA	0	NA	NA	NA	NA	NA	-178280	4731.666504	6	4	1050	600	0
5223	14643308002	5	146433080	146433	2020	7	1	1	1	0	3	0	1	1	0	0	0	0	1	0	0	1	1	0	1	0	1	1	1	NA	0	1	1	1	2	NA	1	1	NA	NA	NA	NA	-178280	4731.666504	6	4	1050	600	1
5228	14643309001	5	146433090	146433	2020	7	1	0	1	0	3	1	0	1	0	1	0	0	0	1	0	0	0	0	0	0	0	0	1	NA	0	1	1	1	1	NA	0	NA	NA	NA	NA	NA	7236	8777	1	0	0	0	0
5232	14643310001	5	146433100	146433	2020	7	0	1	1	1	1	3	1	1	0	0	0	0	0	1	1	0	0	1	0	0	1	1	0	NA	0	0	0	0	NA	NA	0	NA	NA	NA	NA	NA	0	11510	2	2	500	0	0
5235	14643310002	5	146433100	146433	2020	7	1	1	1	1	4	0	1	0	0	0	0	0	0	1	0	0	0	0	0	0	1	0	1	NA	1	1	0	0	NA	NA	0	NA	NA	NA	NA	NA	0	11510	2	2	500	0	0
5243	14643311002	5	146433110	146433	2020	7	0	0	1	1	2	0	0	0	0	0	0	0	0	1	0	0	0	0	0	0	0	0	0	NA	0	0	0	0	NA	NA	0	NA	NA	NA	NA	NA	6154	NA	1	5	750	0	0
5248	14643312001	5	146433120	146433	2020	7	1	1	1	0	2	0	1	0	0	0	1	0	0	0	0	0	0	1	0	0	0	1	1	NA	0	0	0	1	2	NA	1	3	NA	NA	NA	NA	6400	21000	2	6	3650	0	0
5253	14643312002	5	146433120	146433	2020	7	0	1	1	1	2	0	1	0	0	1	0	0	0	1	0	0	0	0	1	0	0	1	1	NA	0	0	0	1	3	NA	0	NA	NA	NA	NA	NA	6400	21000	2	6	3650	0	0
5261	14643314001	5	146433140	146433	2020	7	0	0	1	1	4	5	1	0	0	0	0	0	0	1	0	0	0	1	0	0	0	0	0	NA	0	0	0	0	NA	NA	1	1	NA	NA	NA	NA	5975	392	3	5	100	0	0
5266	14643315001	5	146433150	146433	2020	7	1	1	1	1	3	1	1	1	0	1	0	0	0	1	0	0	0	1	1	0	1	1	1	NA	1	0	0	0	NA	NA	1	2	NA	NA	NA	NA	15350	1378	5	2	450	0	0
5271	14643315002	5	146433150	146433	2020	7	0	1	1	1	3	0	0	0	0	0	1	0	0	0	0	0	0	1	1	0	1	0	0	NA	0	0	0	0	NA	NA	0	NA	NA	NA	NA	NA	15350	1378	5	2	450	0	0
5275	14643316001	5	146433160	146433	2020	7	0	1	1	1	4	0	1	0	0	0	0	0	0	1	0	0	0	1	0	0	1	1	0	NA	0	0	0	0	NA	NA	0	NA	NA	NA	NA	NA	3500	4983.333496	3	3	5000	0	0
5279	14643316002	5	146433160	146433	2020	7	1	1	1	0	1	3	1	0	0	0	0	0	0	0	0	0	0	0	0	0	1	1	1	NA	1	1	1	0	NA	NA	0	NA	NA	NA	NA	NA	3500	4983.333496	3	3	5000	0	0
5283	14643317001	5	146433170	146433	2020	7	1	1	1	1	5	0	0	0	0	0	0	0	0	0	0	0	0	1	0	0	1	1	1	NA	1	1	1	0	NA	NA	0	NA	NA	NA	NA	NA	33200	13573	2	1	0	0	0
5286	14643317002	5	146433170	146433	2020	7	0	1	1	1	4	0	1	0	0	0	0	0	0	0	0	0	0	0	0	0	1	1	1	NA	0	0	0	0	NA	NA	0	NA	NA	NA	NA	NA	33200	13573	2	1	0	0	0
5290	14643318001	5	146433180	146433	2020	7	0	1	1	0	2	0	1	0	1	0	0	1	0	1	0	0	1	0	0	1	1	1	0	NA	0	0	0	0	NA	NA	1	1	NA	NA	NA	NA	55680	1433	2	4	5900	100	0
5294	14643318002	5	146433180	146433	2020	7	1	1	1	0	3	0	0	0	0	1	0	0	0	1	0	0	0	0	0	0	1	1	0	NA	1	1	0	0	NA	NA	0	NA	NA	NA	NA	NA	55680	1433	2	4	5900	100	0
5298	14643319001	5	146433190	146433	2020	7	0	1	1	1	2	0	0	0	0	0	0	0	0	1	0	0	0	0	0	0	1	1	1	NA	0	0	0	0	NA	NA	1	2	NA	NA	NA	NA	29030	10366.66699	3	5	7000	20000	0
5301	14643319002	5	146433190	146433	2020	7	1	1	1	1	3	0	1	0	0	0	0	1	0	1	0	0	0	1	0	0	1	0	0	NA	0	1	1	0	NA	NA	1	2	NA	NA	NA	NA	29030	10366.66699	3	5	7000	20000	0
5305	14643320001	5	146433200	146433	2020	7	0	1	1	1	4	0	0	0	0	0	0	0	0	0	0	0	0	0	0	0	1	1	1	NA	1	0	0	0	NA	NA	0	NA	NA	NA	NA	NA	49620	5926	5	3	450	220	0
5309	14643320002	5	146433200	146433	2020	7	1	1	1	1	2	0	0	0	0	0	0	0	0	1	0	0	0	1	0	0	1	1	1	NA	1	1	1	0	NA	NA	0	NA	NA	NA	NA	NA	49620	5926	5	3	450	220	0
5312	14643321001	5	146433210	146433	2020	7	1	0	1	1	5	0	0	0	0	0	0	0	0	0	0	0	0	0	0	0	0	0	1	NA	0	1	1	0	NA	NA	0	NA	NA	NA	NA	NA	50367	27100	1	2	15700	1400	0
5316	14643322001	5	146433220	146433	2020	7	0	1	1	0	3	0	0	0	0	0	0	0	0	0	0	0	0	1	0	0	1	0	1	NA	0	0	0	0	NA	NA	0	NA	NA	NA	NA	NA	-4040	5874	4	4	10000	300	0
5319	14643322002	5	146433220	146433	2020	7	1	1	1	0	3	0	0	0	0	0	0	0	0	0	0	0	0	0	0	0	1	0	1	NA	0	0	0	0	NA	NA	0	NA	NA	NA	NA	NA	-4040	5874	4	4	10000	300	0
5322	14643323001	5	146433230	146433	2020	7	1	1	1	0	4	0	0	0	0	0	0	0	0	0	0	0	0	0	0	0	1	0	1	NA	1	1	1	0	NA	NA	0	NA	NA	NA	NA	NA	8200	12470	2	5	11200	0	0
5325	14643323002	5	146433230	146433	2020	7	0	1	1	0	4	0	1	1	0	1	0	0	0	1	0	1	0	1	0	0	1	1	1	NA	0	0	0	1	2	NA	0	NA	NA	NA	NA	NA	8200	12470	2	5	11200	0	0
5328	14643324001	5	146433240	146433	2020	7	0	1	1	1	3	0	0	0	0	0	0	0	0	0	0	0	0	0	0	0	1	1	1	NA	0	0	0	0	NA	NA	0	NA	NA	NA	NA	NA	2000	9500	2	2	7000	0	0
5331	14643324002	5	146433240	146433	2020	7	1	1	1	1	3	0	1	0	0	0	0	0	0	1	0	0	0	0	0	0	1	1	1	NA	1	1	1	0	NA	NA	0	NA	NA	NA	NA	NA	2000	9500	2	2	7000	0	0
5334	14643325001	5	146433250	146433	2020	7	0	1	1	0	3	0	0	0	0	0	1	0	0	1	0	0	0	1	0	0	1	1	1	NA	0	0	0	0	NA	NA	0	NA	NA	NA	NA	NA	10000	3035	2	4	200	0	0
5337	14643325002	5	146433250	146433	2020	7	1	1	1	0	2	0	0	0	0	0	0	1	0	0	0	0	0	0	0	0	1	0	1	NA	0	1	1	1	2	NA	0	NA	NA	NA	NA	NA	10000	3035	2	4	200	0	0
5340	14643326001	5	146433260	146433	2020	7	0	1	1	1	5	0	0	0	0	1	0	0	0	1	0	0	0	0	0	0	1	1	1	NA	0	0	0	0	NA	NA	0	NA	NA	NA	NA	NA	20160	10930	4	2	6650	0	0
5343	14643326002	5	146433260	146433	2020	7	1	1	1	1	3	0	1	0	0	0	0	1	0	1	0	0	0	0	0	0	1	0	1	NA	0	1	1	1	1	NA	0	NA	NA	NA	NA	NA	20160	10930	4	2	6650	0	0
5348	18206101001	5	182061010	182061	2020	7	0	0	1	1	3	1	0	0	0	0	0	0	0	1	0	0	0	0	0	0	0	0	1	NA	0	0	0	0	NA	NA	0	NA	NA	NA	NA	NA	12200	4045	4	2	100	0	0
5353	18206102001	5	182061020	182061	2020	7	0	1	1	1	NA	0	1	0	0	0	1	0	0	1	0	0	0	0	0	0	0	1	1	NA	0	0	0	1	1	NA	1	3	NA	NA	NA	NA	NA	NA	2	3	13000	3000	0
5358	18206102002	5	182061020	182061	2020	7	1	1	1	1	3	0	0	0	0	0	0	0	0	0	0	0	0	0	0	0	1	1	1	NA	1	1	1	0	NA	NA	1	1	NA	NA	NA	NA	NA	NA	2	3	13000	3000	0
5373	18206105001	5	182061050	182061	2020	7	0	1	1	1	3	0	0	0	0	0	0	0	0	1	1	0	0	0	0	0	0	1	1	NA	0	0	0	0	NA	NA	0	NA	NA	NA	NA	NA	5000	2159	2	4	12900	700	0
5377	18206105002	5	182061050	182061	2020	7	1	1	1	1	2	0	0	0	0	1	0	1	0	0	0	0	1	0	0	0	0	1	1	NA	0	1	0	1	1	NA	1	1	NA	NA	NA	NA	5000	2159	2	4	12900	700	0
5382	18206106001	5	182061060	182061	2020	7	0	1	1	1	4	1	1	0	0	0	0	0	0	1	0	0	0	0	0	0	1	1	1	NA	0	0	0	0	NA	NA	0	NA	NA	NA	NA	NA	15940	44180	3	2	7400	10000	0
5386	18206106002	5	182061060	182061	2020	7	1	1	1	1	5	0	1	0	0	0	0	0	0	0	0	0	1	0	0	0	1	0	1	NA	1	1	1	0	NA	NA	0	NA	NA	NA	NA	NA	15940	44180	3	2	7400	10000	0
5391	18206107001	5	182061070	182061	2020	7	1	1	1	1	2	1	0	0	0	0	0	0	0	1	0	0	0	0	0	0	1	1	1	NA	1	1	1	0	NA	NA	0	NA	NA	NA	NA	NA	6897	22331.66602	3	3	2125	0	0
5396	18206107002	5	182061070	182061	2020	7	0	1	1	1	1	2	1	1	0	0	1	0	0	1	1	0	0	1	0	0	0	0	0	NA	0	0	0	1	2	NA	1	5	NA	NA	NA	NA	6897	22331.66602	3	3	2125	0	0
5401	18206108001	5	182061080	182061	2020	7	0	1	1	1	3	0	1	0	0	0	0	0	0	0	0	0	0	0	0	0	0	1	1	NA	1	0	0	0	NA	NA	0	NA	NA	NA	NA	NA	2979	840	2	3	4300	400	0
5406	18206108002	5	182061080	182061	2020	7	1	1	1	1	NA	0	0	0	0	0	0	0	0	0	0	0	0	0	0	0	0	1	1	NA	1	1	1	0	NA	NA	0	NA	NA	NA	NA	NA	2979	840	2	3	4300	400	0
5418	18206110001	5	182061100	182061	2020	7	0	0	1	1	1	2	1	0	0	1	0	0	0	1	0	0	0	0	0	0	0	0	1	NA	0	0	0	0	NA	NA	1	2	NA	NA	NA	NA	1500	884	1	3	9300	0	0
5435	18206114001	5	182061140	182061	2020	7	1	1	1	1	4	0	1	0	0	0	0	0	0	0	1	0	1	1	0	0	0	0	1	NA	0	1	1	0	NA	NA	0	NA	NA	NA	NA	NA	-13800	NA	2	3	11750	2000	0
5440	18206114002	5	182061140	182061	2020	7	0	1	1	1	3	0	1	0	0	0	0	0	0	1	0	0	0	0	0	0	1	1	0	NA	0	0	0	0	NA	NA	0	NA	NA	NA	NA	NA	-13800	NA	2	3	11750	2000	0
5445	18206115001	5	182061150	182061	2020	7	0	1	1	1	3	0	0	0	0	0	0	0	0	1	0	0	0	0	0	0	1	1	0	NA	0	0	0	0	NA	NA	1	3	NA	NA	NA	NA	NA	18560	2	2	1000	0	0
5450	18206115002	5	182061150	182061	2020	7	1	1	1	1	3	0	1	0	0	0	0	0	0	1	0	0	0	0	0	0	1	1	0	NA	1	1	1	1	1	NA	0	NA	NA	NA	NA	NA	NA	18560	2	2	1000	0	0
5454	18206116001	5	182061160	182061	2020	7	1	1	1	1	3	0	0	0	0	0	0	0	0	0	0	0	0	0	0	0	1	1	1	NA	1	1	1	0	NA	NA	0	NA	NA	NA	NA	NA	8900	29462.5	4	3	45900	7000	0
5459	18206116002	5	182061160	182061	2020	7	0	1	1	1	2	0	0	0	0	0	0	1	0	1	0	0	0	0	0	0	1	1	1	NA	0	0	0	0	NA	NA	0	NA	NA	NA	NA	NA	8900	29462.5	4	3	45900	7000	0
5463	18206117001	5	182061170	182061	2020	7	0	1	1	1	1	0	0	0	0	0	1	0	0	1	0	0	1	0	0	1	1	0	1	NA	0	0	0	0	NA	NA	1	1	NA	NA	NA	NA	1020	NA	2	2	5000	13000	0
5465	18206117002	5	182061170	182061	2020	7	1	1	1	1	1	0	0	0	1	0	0	0	0	0	0	0	0	1	0	0	0	1	1	NA	1	1	1	1	1	NA	0	NA	NA	NA	NA	NA	1020	NA	2	2	5000	13000	0
5469	18206118001	5	182061180	182061	2020	7	0	1	1	1	3	0	0	0	0	0	0	0	0	0	0	0	0	0	0	0	1	1	1	NA	0	0	0	0	NA	NA	0	NA	NA	NA	NA	NA	NA	NA	2	2	17000	5000	0
5473	18206118002	5	182061180	182061	2020	7	1	1	1	0	3	0	1	0	0	0	0	0	0	0	1	0	0	0	0	0	1	1	1	NA	1	1	1	0	NA	NA	0	NA	NA	NA	NA	NA	NA	NA	2	2	17000	5000	0
5475	18206119001	5	182061190	182061	2020	7	0	1	1	1	NA	0	0	0	0	0	0	0	0	0	0	0	0	0	0	0	0	1	1	NA	0	0	0	1	1	NA	0	NA	NA	NA	NA	NA	8880	12648	5	2	800	0	0
5479	18206119002	5	182061190	182061	2020	7	1	1	1	1	2	0	0	0	0	0	0	0	0	1	0	0	0	1	0	0	1	1	1	NA	1	1	0	0	NA	NA	0	NA	NA	NA	NA	NA	8880	12648	5	2	800	0	0
5482	18206121001	5	182061210	182061	2020	7	0	1	1	1	3	0	0	0	0	0	0	0	0	0	0	0	0	0	0	0	1	1	1	NA	0	0	0	0	NA	NA	0	NA	NA	NA	NA	NA	33976	25135	2	2	2500	0	0
5485	18206121002	5	182061210	182061	2020	7	1	1	1	0	4	0	1	0	0	0	0	0	0	0	0	0	0	0	0	0	1	1	1	NA	1	1	1	0	NA	NA	0	NA	NA	NA	NA	NA	33976	25135	2	2	2500	0	0
5488	18206122001	5	182061220	182061	2020	7	0	1	1	1	3	0	0	0	0	0	0	0	0	1	0	0	0	1	0	0	0	0	0	NA	1	0	0	0	NA	NA	0	NA	NA	NA	NA	NA	63400	17511	4	2	0	30000	0
5491	18206122002	5	182061220	182061	2020	7	1	1	1	1	3	0	0	0	0	0	0	0	0	0	0	0	0	0	0	0	0	0	0	NA	1	1	1	0	NA	NA	0	NA	NA	NA	NA	NA	63400	17511	4	2	0	30000	0
5493	18206123001	5	182061230	182061	2020	7	1	1	1	1	NA	0	0	0	0	0	0	0	0	1	0	0	0	1	0	0	1	0	1	NA	1	1	1	0	NA	NA	1	2	NA	NA	NA	NA	50360	NA	2	2	8250	10000	0
5495	18206123002	5	182061230	182061	2020	7	0	1	1	1	NA	0	0	0	0	0	0	0	0	1	0	0	0	0	0	0	1	1	1	NA	0	0	0	0	NA	NA	1	2	NA	NA	NA	NA	50360	NA	2	2	8250	10000	0
5504	18206202001	5	182062020	182062	2020	7	0	1	0	1	3	0	0	0	0	0	0	0	0	0	0	0	0	1	0	0	1	0	1	NA	0	0	0	0	NA	NA	0	NA	NA	NA	NA	NA	NA	14244	3	2	0	0	0
5509	18206202002	5	182062020	182062	2020	7	1	1	0	1	3	0	0	0	0	0	0	0	0	0	0	0	0	0	0	0	1	0	1	NA	1	1	1	0	NA	NA	0	NA	NA	NA	NA	NA	NA	14244	3	2	0	0	0
5514	18206203001	5	182062030	182062	2020	7	0	1	0	1	3	0	0	0	0	0	0	0	0	1	1	0	0	0	0	0	1	1	1	NA	0	0	0	0	NA	NA	0	NA	NA	NA	NA	NA	46300	15033.33301	6	2	13000	1400	0
5519	18206203002	5	182062030	182062	2020	7	1	1	0	1	4	0	1	0	0	1	1	0	0	0	0	0	0	1	0	0	1	1	1	NA	0	1	1	1	3	NA	0	NA	NA	NA	NA	NA	46300	15033.33301	6	2	13000	1400	0
5524	18206204001	5	182062040	182062	2020	7	0	0	0	1	4	1	1	0	0	0	0	0	0	0	0	0	0	0	0	0	0	0	1	NA	0	0	0	1	1	NA	0	NA	NA	NA	NA	NA	5830	20208	1	7	9100	850	0
5529	18206205001	5	182062050	182062	2020	7	0	1	0	1	5	0	1	0	0	0	0	0	0	0	0	0	0	0	0	0	1	0	1	NA	0	0	0	0	NA	NA	0	NA	NA	NA	NA	NA	3750	4145	2	2	1600	100	0
5533	18206205002	5	182062050	182062	2020	7	1	1	0	1	4	0	1	0	0	0	1	0	0	0	0	0	0	0	0	0	0	1	1	NA	1	1	1	1	1	NA	0	NA	NA	NA	NA	NA	3750	4145	2	2	1600	100	0
5540	18206206002	5	182062060	182062	2020	7	1	0	0	1	1	0	0	0	0	0	0	0	0	1	0	0	1	0	0	0	1	0	1	NA	0	1	1	1	2	NA	1	1	NA	NA	NA	NA	NA	19495	2	2	5800	0	0
5545	18206207001	5	182062070	182062	2020	7	1	1	0	0	2	0	0	0	0	0	0	0	0	1	0	0	0	0	0	0	1	1	1	NA	1	1	1	0	NA	NA	0	NA	NA	NA	NA	NA	7870	11080	2	2	4900	6000	1
5550	18206207002	5	182062070	182062	2020	7	0	1	0	1	2	1	1	0	0	1	1	0	0	0	1	0	0	0	0	0	0	1	0	NA	0	0	0	1	3	NA	0	NA	NA	NA	NA	NA	7870	11080	2	2	4900	6000	0
5555	18206208001	5	182062080	182062	2020	7	1	0	0	1	NA	0	0	0	0	0	0	0	0	0	1	0	0	0	0	0	1	1	1	NA	1	1	1	0	NA	NA	0	NA	NA	NA	NA	NA	7100	31018	2	0	0	0	0
5560	18206209001	5	182062090	182062	2020	8	0	1	0	1	3	0	0	0	0	0	0	0	0	1	0	0	0	0	0	0	1	1	1	NA	0	0	0	0	NA	NA	0	NA	NA	NA	NA	NA	10800	10487.5	8	2	0	0	0
5565	18206209002	5	182062090	182062	2020	8	1	1	0	1	1	3	1	0	0	0	1	0	0	1	0	0	0	1	0	0	0	1	1	NA	0	1	1	1	1	NA	1	6	NA	NA	NA	NA	10800	10487.5	8	2	0	0	0
5570	18206210001	5	182062100	182062	2020	7	0	1	0	1	3	0	0	0	0	0	0	0	0	1	0	0	0	0	0	0	1	0	1	NA	0	0	0	0	NA	NA	1	1	NA	NA	NA	NA	8065	12509	4	2	10000	0	0
5575	18206210002	5	182062100	182062	2020	7	1	1	0	1	2	0	0	0	0	1	0	0	0	0	1	0	0	0	1	0	0	0	1	NA	0	1	0	0	NA	NA	0	NA	NA	NA	NA	NA	8065	12509	4	2	10000	0	1
5581	18206212001	5	182062120	182062	2020	7	1	1	0	1	3	2	0	0	0	0	0	0	0	1	0	0	0	0	0	0	1	1	1	NA	1	0	0	0	NA	NA	0	NA	NA	NA	NA	NA	5050	7485	4	1	0	0	0
5586	18206212002	5	182062120	182062	2020	7	0	1	0	1	4	0	1	0	0	0	0	0	0	1	0	0	0	0	0	0	1	1	1	NA	0	0	0	0	NA	NA	0	NA	NA	NA	NA	NA	5050	7485	4	1	0	0	0
5591	18206213001	5	182062130	182062	2020	7	1	1	0	1	4	1	0	0	0	0	0	0	0	1	0	0	0	1	0	0	0	1	1	NA	0	1	0	0	NA	NA	0	NA	NA	NA	NA	NA	11300	11068	3	2	64600	1740	0
5596	18206213002	5	182062130	182062	2020	7	0	1	0	1	5	0	1	0	0	0	0	0	0	0	1	0	0	0	0	0	0	0	1	NA	0	0	0	0	NA	NA	0	NA	NA	NA	NA	NA	11300	11068	3	2	64600	1740	0
5605	18206214002	5	182062140	182062	2020	7	1	0	0	1	3	0	0	0	0	0	0	0	0	0	0	0	0	1	0	0	0	0	1	NA	1	1	0	0	NA	NA	0	NA	NA	NA	NA	NA	2240	NA	1	5	4350	300	0
5610	18206215001	5	182062150	182062	2020	7	0	1	0	1	2	0	0	0	0	1	0	0	0	0	1	0	0	0	1	0	0	1	1	NA	0	0	0	0	NA	NA	0	NA	NA	NA	NA	NA	NA	6756	2	3	3000	95100	0
5615	18206215002	5	182062150	182062	2020	7	1	1	0	1	4	0	1	0	0	0	0	0	0	0	1	0	1	0	0	0	1	0	1	NA	0	1	0	0	NA	NA	1	1	NA	NA	NA	NA	NA	6756	2	3	3000	95100	0
5623	18206217001	5	182062170	182062	2020	7	0	1	0	1	4	0	0	0	0	0	0	0	0	0	0	0	0	0	0	0	0	1	0	NA	0	0	0	0	NA	NA	0	NA	NA	NA	NA	NA	18000	5720	2	2	2000	0	0
5628	18206217002	5	182062170	182062	2020	7	1	1	0	1	3	0	0	0	0	0	0	0	0	0	1	0	0	0	0	0	1	1	1	NA	1	1	1	0	NA	NA	0	NA	NA	NA	NA	NA	18000	5720	2	2	2000	0	0
5635	18206218002	5	182062180	182062	2020	7	1	0	0	1	NA	2	1	0	0	1	1	1	0	1	1	1	1	0	0	0	0	0	0	NA	0	1	0	1	12	NA	0	NA	NA	NA	NA	NA	1370	19628.80078	5	3	4500	0	0
5640	18206219001	5	182062190	182062	2020	7	1	1	0	1	3	0	0	0	0	0	0	0	0	0	0	0	0	0	0	0	0	1	1	NA	1	0	0	0	NA	NA	1	5	NA	NA	NA	NA	13400	4167	2	2	6000	900	0
5645	18206219002	5	182062190	182062	2020	7	0	1	0	1	3	0	0	0	0	0	0	0	0	0	0	0	0	0	0	0	0	1	1	NA	0	0	0	0	NA	NA	0	NA	NA	NA	NA	NA	13400	4167	2	2	6000	900	0
5652	18206221001	5	182062210	182062	2020	8	0	1	0	1	2	0	0	0	0	0	0	0	0	1	1	1	0	0	0	0	0	0	1	NA	0	0	0	1	2	NA	0	NA	NA	NA	NA	NA	3000	13196	1	2	360	0	0
5658	18206223001	5	182062230	182062	2020	7	0	1	0	1	2	5	1	0	0	0	0	0	0	1	0	0	0	0	0	0	0	0	0	NA	0	0	0	1	2	NA	0	NA	NA	NA	NA	NA	NA	13072	2	4	40160	8	0
5662	18206223002	5	182062230	182062	2020	7	1	1	0	1	3	1	0	0	0	1	0	0	0	1	0	0	0	0	1	0	0	0	1	NA	1	1	1	1	1	NA	0	NA	NA	NA	NA	NA	NA	13072	2	4	40160	8	0
5665	18206224001	5	182062240	182062	2020	7	0	1	0	1	2	0	0	0	0	0	0	0	0	0	0	0	0	0	0	0	0	1	1	NA	0	0	0	0	NA	NA	0	NA	NA	NA	NA	NA	40240	142196	2	4	0	0	0
5668	18206224002	5	182062240	182062	2020	7	1	1	0	1	3	0	0	0	0	0	1	0	0	0	1	0	0	0	0	0	0	1	1	NA	1	1	0	1	1	NA	0	NA	NA	NA	NA	NA	40240	142196	2	4	0	0	0
5672	18206225001	5	182062250	182062	2020	7	0	0	0	1	3	0	0	0	0	0	0	0	0	0	0	0	0	1	0	0	0	1	1	NA	0	0	0	0	NA	NA	1	3	NA	NA	NA	NA	2870	NA	1	5	30250	200	0
5676	18206226001	5	182062260	182062	2020	7	0	1	0	1	NA	0	0	0	0	0	0	0	1	0	0	0	0	0	0	0	0	0	0	NA	0	0	0	0	NA	NA	0	NA	NA	NA	NA	NA	46520	25036.80078	5	2	2000	2200	0
5679	18206226002	5	182062260	182062	2020	7	1	1	0	1	3	0	1	0	0	0	0	0	0	1	0	0	0	0	0	0	0	0	1	NA	1	1	1	1	1	NA	0	NA	NA	NA	NA	NA	46520	25036.80078	5	2	2000	2200	0
5683	18206227001	5	182062270	182062	2020	7	0	1	0	1	3	0	0	0	0	0	0	0	0	0	1	0	0	0	0	0	1	1	1	NA	0	0	0	1	2	NA	1	3	NA	NA	NA	NA	5200	4360	4	2	4000	200	0
5687	18206227002	5	182062270	182062	2020	7	1	1	0	1	3	0	0	0	0	0	0	0	0	0	0	0	0	0	0	0	1	0	1	NA	1	1	1	0	NA	NA	0	NA	NA	NA	NA	NA	5200	4360	4	2	4000	200	0
5690	18206228001	5	182062280	182062	2020	7	1	1	0	1	3	0	0	0	0	0	0	0	0	0	0	0	0	0	0	0	1	1	1	NA	1	1	1	0	NA	NA	0	NA	NA	NA	NA	NA	50800	20230	2	2	800	3800	0
5693	18206228002	5	182062280	182062	2020	7	0	1	0	1	3	0	0	0	0	0	0	0	0	0	0	1	0	0	0	0	1	0	1	NA	0	0	0	0	NA	NA	1	1	NA	NA	NA	NA	50800	20230	2	2	800	3800	0
5696	18206229001	5	182062290	182062	2020	7	0	1	0	1	4	0	0	0	0	0	0	0	0	1	1	0	0	1	0	0	0	1	1	NA	0	0	0	0	NA	NA	0	NA	NA	NA	NA	NA	37100	5950	3	1	300	1300	0
5699	18206229002	5	182062290	182062	2020	7	1	1	0	1	3	0	0	0	0	0	0	1	0	0	0	1	0	1	0	0	1	1	1	NA	0	1	1	0	NA	NA	0	NA	NA	NA	NA	NA	37100	5950	3	1	300	1300	0
5700	18206230001	5	182062300	182062	2020	8	0	1	0	1	5	0	0	0	0	0	0	0	0	0	0	0	0	0	0	0	1	1	1	NA	0	0	0	0	NA	NA	0	NA	NA	NA	NA	NA	800	19700	2	1	5000	2000	0
5701	18206230003	5	182062300	182062	2020	8	1	1	0	1	NA	0	0	0	0	0	0	0	0	0	0	0	0	0	0	0	1	1	1	NA	1	1	1	0	NA	NA	0	NA	NA	NA	NA	NA	800	19700	2	1	5000	2000	0
5704	18206231001	5	182062310	182062	2020	7	0	1	0	1	3	0	0	0	0	0	0	0	0	0	0	0	0	0	0	0	1	1	1	NA	0	0	0	0	NA	NA	0	NA	NA	NA	NA	NA	47660	23133.33398	3	3	40800	0	0
5706	18206231003	5	182062310	182062	2020	7	1	1	0	1	3	0	0	0	0	0	0	0	0	0	0	0	1	0	0	0	1	1	1	NA	1	1	1	0	NA	NA	0	NA	NA	NA	NA	NA	47660	23133.33398	3	3	40800	0	0
5718	18206302001	5	182063020	182063	2020	7	0	1	1	0	4	0	0	0	0	1	0	0	0	1	0	0	0	0	0	0	0	0	1	NA	1	0	0	0	NA	NA	0	NA	NA	NA	NA	NA	7200	19711	2	3	2800	1380	0
5723	18206302002	5	182063020	182063	2020	7	1	1	1	0	2	4	1	0	0	0	1	0	0	1	0	0	0	0	0	0	0	0	0	NA	1	1	1	0	NA	NA	0	NA	NA	NA	NA	NA	7200	19711	2	3	2800	1380	0
5727	18206303001	5	182063030	182063	2020	7	0	1	1	1	3	2	0	0	0	0	0	0	0	1	0	0	0	0	0	0	0	0	0	NA	0	0	0	0	NA	NA	0	NA	NA	NA	NA	NA	-36000	1761.666626	6	2	0	0	0
5731	18206303002	5	182063030	182063	2020	7	1	1	1	1	2	2	0	0	0	0	0	0	0	0	1	0	0	0	0	0	0	1	1	NA	0	1	1	0	NA	NA	0	NA	NA	NA	NA	NA	-36000	1761.666626	6	2	0	0	0
5741	18206305001	5	182063050	182063	2020	7	1	1	1	1	NA	0	0	0	0	0	0	0	0	1	0	0	1	1	0	0	0	0	1	NA	0	0	0	0	NA	NA	1	2	NA	NA	NA	NA	NA	NA	3	3	0	0	0
5746	18206305002	5	182063050	182063	2020	7	0	1	1	1	1	0	1	0	0	0	1	0	0	1	0	0	0	1	0	0	0	0	1	NA	1	1	1	0	NA	NA	0	NA	NA	NA	NA	NA	NA	NA	3	3	0	0	0
5751	18206306001	5	182063060	182063	2020	7	0	1	1	0	1	4	0	0	0	1	0	0	0	1	0	1	1	1	0	0	1	1	1	NA	0	0	0	0	NA	NA	1	3	NA	NA	NA	NA	3338	922.4000244	5	3	910	110	0
5755	18206306002	5	182063060	182063	2020	7	1	1	1	1	1	4	0	0	0	0	1	0	0	0	0	0	0	1	0	0	0	1	1	NA	0	0	0	1	1	NA	1	1	NA	NA	NA	NA	3338	922.4000244	5	3	910	110	0
5760	18206307001	5	182063070	182063	2020	7	0	1	1	1	1	0	0	0	0	0	0	0	0	0	0	0	0	0	0	0	1	1	1	NA	0	0	0	0	NA	NA	0	NA	NA	NA	NA	NA	-5100	59605	2	2	2380	200	0
5765	18206307002	5	182063070	182063	2020	7	1	1	1	1	2	6	0	0	0	0	0	0	0	1	0	0	0	0	0	0	0	0	1	NA	1	1	0	1	1	NA	0	NA	NA	NA	NA	NA	-5100	59605	2	2	2380	200	0
5770	18206308001	5	182063080	182063	2020	7	1	1	1	1	3	0	0	0	0	0	0	0	0	1	0	0	1	0	0	0	0	1	1	NA	1	0	0	0	NA	NA	0	NA	NA	NA	NA	NA	NA	NA	6	4	3350	150	0
5775	18206308002	5	182063080	182063	2020	7	0	1	1	1	3	0	0	0	0	0	0	0	0	0	0	0	0	1	0	0	1	1	0	NA	0	0	0	0	NA	NA	0	NA	NA	NA	NA	NA	NA	NA	6	4	3350	150	0
5780	18206309002	5	182063090	182063	2020	7	0	0	1	1	1	3	1	0	0	0	0	0	1	1	0	0	0	1	1	0	0	0	0	NA	0	0	0	0	NA	NA	0	NA	NA	NA	NA	NA	2000	9893.333008	3	5	600	0	0
5785	18206310001	5	182063100	182063	2020	7	1	1	1	1	1	0	1	0	0	0	0	0	0	1	0	0	1	0	0	0	1	0	1	NA	1	1	1	0	NA	NA	1	1	NA	NA	NA	NA	1600	8891	2	2	0	0	0
5790	18206310002	5	182063100	182063	2020	7	0	1	1	1	1	4	0	0	0	0	0	0	0	1	1	0	1	1	0	0	1	1	1	NA	0	0	0	1	1	NA	0	NA	NA	NA	NA	NA	1600	8891	2	2	0	0	0
5795	18206311001	5	182063110	182063	2020	7	1	0	1	0	3	0	1	0	0	0	0	1	0	1	0	0	0	0	0	0	0	0	1	NA	1	1	1	0	NA	NA	0	NA	NA	NA	NA	NA	9440	2121	1	0	0	0	0
5802	18206312001	5	182063120	182063	2020	7	0	0	1	1	NA	0	0	0	0	0	1	0	0	1	0	0	0	1	0	0	0	1	1	NA	0	1	1	0	NA	NA	0	NA	NA	NA	NA	NA	23703	NA	7	5	100	0	0
5805	18206312002	5	182063120	182063	2020	7	1	0	1	1	NA	0	1	0	0	0	1	0	0	1	0	0	1	1	0	0	0	1	0	NA	0	1	1	0	NA	NA	1	7	NA	NA	NA	NA	23703	NA	7	5	100	0	0
5810	18206313001	5	182063130	182063	2020	7	0	0	1	1	3	0	1	0	0	1	0	0	1	1	1	1	0	0	1	1	0	1	1	NA	0	1	1	0	NA	NA	1	5	NA	NA	NA	NA	54830	7918.666504	3	2	0	0	0
5814	18206314001	5	182063140	182063	2020	7	1	1	1	1	1	0	1	0	1	1	1	1	0	1	1	1	1	0	0	1	0	0	1	NA	0	1	0	0	NA	NA	0	NA	NA	NA	NA	NA	-22360	16545	6	4	3800	0	0
5818	18206314002	5	182063140	182063	2020	7	0	1	1	1	3	0	1	0	0	0	0	0	0	0	0	0	1	0	0	0	1	0	1	NA	0	0	0	0	NA	NA	0	NA	NA	NA	NA	NA	-22360	16545	6	4	3800	0	0
5828	18206316001	5	182063160	182063	2020	7	1	1	1	1	3	0	0	0	0	0	0	0	0	1	0	0	0	1	0	0	0	0	1	NA	0	1	1	0	NA	NA	0	NA	NA	NA	NA	NA	2800	40348	2	2	3640	2000	0
5833	18206316002	5	182063160	182063	2020	7	0	1	1	1	1	0	0	0	0	0	0	1	0	0	0	0	0	0	0	0	1	1	1	NA	0	0	0	1	1	NA	1	6	NA	NA	NA	NA	2800	40348	2	2	3640	2000	0
5837	18206317001	5	182063170	182063	2020	7	0	1	1	1	1	2	1	0	0	1	1	0	0	1	0	0	0	1	0	0	0	1	1	NA	0	0	0	0	NA	NA	1	4	NA	NA	NA	NA	13475	10991.66699	6	3	1000	0	0
5841	18206317002	5	182063170	182063	2020	7	1	1	1	1	2	0	1	0	0	1	1	0	0	0	0	1	0	1	0	0	1	0	1	NA	1	1	0	0	NA	NA	1	5	NA	NA	NA	NA	13475	10991.66699	6	3	1000	0	1
5846	18206318002	5	182063180	182063	2020	7	0	0	1	1	4	0	0	0	0	0	1	0	0	0	0	0	0	0	0	0	0	1	1	NA	1	0	0	0	NA	NA	0	NA	NA	NA	NA	NA	9400	10362	5	3	1400	300	0
5851	18206319001	5	182063190	182063	2020	7	0	1	1	1	2	3	0	0	0	1	0	0	0	1	0	0	1	1	0	0	1	0	1	NA	1	0	0	1	1	NA	0	NA	NA	NA	NA	NA	-1000	NA	4	5	2900	0	0
5856	18206319002	5	182063190	182063	2020	7	1	1	1	1	2	1	0	0	0	0	0	0	0	0	0	0	0	0	0	0	0	1	1	NA	0	1	1	0	NA	NA	0	NA	NA	NA	NA	NA	-1000	NA	4	5	2900	0	0
5861	18206320001	5	182063200	182063	2020	7	1	1	1	1	2	1	0	0	0	1	0	1	0	1	1	0	0	0	0	1	1	1	1	NA	0	1	1	1	1	NA	0	NA	NA	NA	NA	NA	9400	15640	6	2	0	0	0
5866	18206320002	5	182063200	182063	2020	7	0	1	1	1	2	0	1	0	0	0	1	0	0	0	1	0	1	0	0	0	0	1	1	NA	0	0	0	0	NA	NA	0	NA	NA	NA	NA	NA	9400	15640	6	2	0	0	0
5871	18206321001	5	182063210	182063	2020	7	0	1	1	1	3	0	0	0	0	0	1	0	0	1	0	0	0	0	0	0	1	1	1	NA	0	0	0	0	NA	NA	0	NA	NA	NA	NA	NA	18955	19236	3	1	0	0	0
5876	18206321002	5	182063210	182063	2020	7	1	1	1	1	2	0	0	0	0	0	0	0	0	1	0	0	0	0	0	0	1	0	1	NA	1	1	1	1	2	NA	1	2	NA	NA	NA	NA	18955	19236	3	1	0	0	0
5880	18206322001	5	182063220	182063	2020	7	0	1	1	1	4	1	0	0	0	0	0	0	0	0	0	0	0	0	1	0	1	1	1	NA	0	0	0	0	NA	NA	1	2	NA	NA	NA	NA	18350	22670	2	2	0	0	0
5883	18206322002	5	182063220	182063	2020	7	1	1	1	1	3	2	0	0	0	0	0	0	0	1	0	0	0	0	0	0	1	0	1	NA	1	1	1	0	NA	NA	1	1	NA	NA	NA	NA	18350	22670	2	2	0	0	0
5888	18206323001	5	182063230	182063	2020	7	0	1	1	1	3	2	1	0	0	0	0	0	0	1	0	0	0	0	0	0	1	0	1	NA	0	0	0	0	NA	NA	0	NA	NA	NA	NA	NA	10000	18825	4	2	600	400	0
5893	18206323002	5	182063230	182063	2020	7	1	1	1	1	2	0	0	0	0	0	0	0	0	1	0	0	0	0	0	0	1	0	1	NA	0	1	1	0	NA	NA	0	NA	NA	NA	NA	NA	10000	18825	4	2	600	400	0
5896	18206324001	5	182063240	182063	2020	7	0	1	1	1	3	0	0	0	0	0	0	0	0	1	0	0	0	1	0	0	0	1	0	NA	0	0	0	0	NA	NA	0	NA	NA	NA	NA	NA	5400	19325	4	3	0	100	0
5899	18206324002	5	182063240	182063	2020	7	1	1	1	1	2	1	1	1	0	0	0	0	0	1	1	0	0	0	0	0	0	0	1	NA	0	0	0	1	2	NA	1	2	NA	NA	NA	NA	5400	19325	4	3	0	100	0
5902	18206325001	5	182063250	182063	2020	7	1	0	1	1	4	0	0	0	0	0	0	1	0	1	0	0	0	0	0	0	0	0	0	NA	0	1	1	0	NA	NA	1	1	NA	NA	NA	NA	67940	33470	2	9	2435	0	0
5907	18206326001	5	182063260	182063	2020	7	1	1	1	0	5	0	0	0	0	0	0	0	0	0	0	0	0	1	0	0	1	1	1	NA	0	1	1	0	NA	NA	0	NA	NA	NA	NA	NA	-4500	31070	5	2	300	500	0
5911	18206326002	5	182063260	182063	2020	7	0	1	1	0	2	0	1	0	0	0	0	0	0	0	0	0	0	0	0	0	1	1	1	NA	0	1	1	0	NA	NA	0	NA	NA	NA	NA	NA	-4500	31070	5	2	300	500	0
5918	18206327002	5	182063270	182063	2020	7	0	0	1	1	2	0	0	0	0	0	0	0	0	1	0	1	0	1	0	0	1	1	1	NA	0	0	0	0	NA	NA	0	NA	NA	NA	NA	NA	100	NA	2	2	5600	0	0
5922	18206328001	5	182063280	182063	2020	7	0	1	1	1	1	0	0	0	0	0	1	0	0	0	0	1	0	1	0	0	0	1	1	NA	0	0	0	1	1	NA	0	NA	NA	NA	NA	NA	20100	12160	4	1	1700	370	0
5926	18206328002	5	182063280	182063	2020	7	1	1	1	1	3	0	0	0	0	1	0	0	0	1	0	0	0	0	0	0	1	1	1	NA	0	0	0	0	NA	NA	0	NA	NA	NA	NA	NA	20100	12160	4	1	1700	370	0
5930	18206329001	5	182063290	182063	2020	7	0	1	1	1	1	0	0	0	0	0	0	0	0	0	0	0	1	0	0	0	0	1	1	NA	0	0	0	0	NA	NA	0	NA	NA	NA	NA	NA	27000	3661.666748	6	2	800	0	0
5934	18206329002	5	182063290	182063	2020	7	1	1	1	1	3	0	0	1	0	0	0	0	0	0	0	0	0	0	0	0	0	1	1	NA	1	0	0	0	NA	NA	0	NA	NA	NA	NA	NA	27000	3661.666748	6	2	800	0	0
5938	18206330001	5	182063300	182063	2020	7	0	1	1	1	NA	0	1	0	0	1	0	0	0	0	0	0	0	0	0	0	0	0	1	NA	0	0	0	0	NA	NA	0	NA	NA	NA	NA	NA	6000	6411.666504	6	2	0	0	0
5942	18206330002	5	182063300	182063	2020	7	1	1	1	1	4	0	0	0	0	0	0	0	0	0	0	0	0	0	0	0	0	0	0	NA	1	1	1	0	NA	NA	0	NA	NA	NA	NA	NA	6000	6411.666504	6	2	0	0	0
5946	18206331001	5	182063310	182063	2020	7	1	1	1	1	5	0	0	0	0	0	0	0	0	0	1	0	0	0	0	0	0	1	1	NA	1	1	0	0	NA	NA	0	NA	NA	NA	NA	NA	20000	8500	4	2	0	0	0
5949	18206331002	5	182063310	182063	2020	7	0	1	1	1	4	0	0	0	0	0	0	0	0	0	0	0	0	0	0	0	0	0	0	NA	0	0	0	0	NA	NA	0	NA	NA	NA	NA	NA	20000	8500	4	2	0	0	0
5951	18206332001	5	182063320	182063	2020	7	1	1	1	1	3	0	0	0	0	1	0	0	0	0	0	0	0	0	0	0	1	1	1	NA	1	1	1	0	NA	NA	0	NA	NA	NA	NA	NA	55540	10990	2	4	5060	3100	0
5954	18206332002	5	182063320	182063	2020	7	0	1	1	1	2	2	0	0	0	0	0	0	0	1	0	0	1	0	0	0	1	0	1	NA	0	0	0	0	NA	NA	0	NA	NA	NA	NA	NA	55540	10990	2	4	5060	3100	0
5957	18206333001	5	182063330	182063	2020	7	0	1	1	1	3	0	1	0	0	0	0	0	0	0	0	0	0	0	0	0	1	1	1	NA	0	0	0	0	NA	NA	0	NA	NA	NA	NA	NA	11450	6860	3	3	20500	0	0
5960	18206333002	5	182063330	182063	2020	7	1	1	1	1	4	0	0	0	0	0	0	0	0	1	0	0	0	1	0	0	1	1	1	NA	1	0	0	0	NA	NA	0	NA	NA	NA	NA	NA	11450	6860	3	3	20500	0	0
5963	18206334001	5	182063340	182063	2020	7	1	1	1	1	3	0	0	0	0	0	0	0	0	0	0	0	1	0	0	0	1	0	1	NA	0	1	1	0	NA	NA	0	NA	NA	NA	NA	NA	28400	NA	3	2	10000	10500	0
5965	18206334002	5	182063340	182063	2020	7	0	1	1	1	4	1	0	0	0	0	0	0	0	0	0	0	0	0	0	0	1	1	1	NA	0	0	0	0	NA	NA	0	NA	NA	NA	NA	NA	28400	NA	3	2	10000	10500	0
5969	18206335002	5	182063350	182063	2020	7	0	1	1	1	2	0	0	0	0	0	0	0	0	1	0	0	0	0	0	0	0	1	1	NA	0	0	0	0	NA	NA	1	6	NA	NA	NA	NA	106000	10933.33301	6	2	1000	0	0
5972	18206336001	5	182063360	182063	2020	7	0	1	1	1	5	0	0	0	0	0	0	0	0	0	0	0	0	0	0	0	1	1	1	NA	1	0	0	0	NA	NA	0	NA	NA	NA	NA	NA	-11000	18910	6	2	2900	5000	0
5975	18206336002	5	182063360	182063	2020	7	1	1	1	1	1	0	1	0	0	0	0	0	0	1	0	0	0	0	0	0	1	1	1	NA	0	1	0	1	1	NA	0	NA	NA	NA	NA	NA	-11000	18910	6	2	2900	5000	0
5978	18206337001	5	182063370	182063	2020	7	0	1	1	1	4	0	0	0	0	0	0	0	0	0	0	0	0	0	0	0	0	0	1	NA	0	0	0	0	NA	NA	0	NA	NA	NA	NA	NA	30000	4793.333496	3	2	0	0	0
5981	18206337002	5	182063370	182063	2020	7	1	1	1	1	4	0	1	0	0	0	0	0	0	0	1	0	0	0	0	0	1	1	1	NA	1	1	1	0	NA	NA	0	NA	NA	NA	NA	NA	30000	4793.333496	3	2	0	0	0
5986	18206338002	5	182063380	182063	2020	7	0	1	1	1	3	1	0	0	0	0	0	0	0	1	0	0	0	0	0	0	1	1	1	NA	1	0	0	0	NA	NA	0	NA	NA	NA	NA	NA	40200	19993.33398	3	2	0	0	0
5994	30476101002	5	304761010	304761	2020	7	0	0	0	1	1	6	1	0	0	0	0	0	0	1	0	0	0	1	0	0	0	1	1	NA	0	0	0	1	1	NA	0	NA	NA	NA	NA	NA	14840	NA	5	2	6500	300	0
5999	30476102001	5	304761020	304761	2020	7	0	0	0	1	3	2	0	0	0	0	1	0	0	0	1	0	0	0	0	0	0	0	0	NA	0	0	0	0	NA	NA	1	2	NA	NA	NA	NA	6130	15665	2	4	2320	0	0
6002	30476103001	5	304761030	304761	2020	7	1	1	0	1	3	0	0	0	0	1	0	0	0	0	0	0	0	1	0	0	1	1	0	NA	0	0	0	0	NA	NA	0	NA	NA	NA	NA	NA	23212	NA	5	2	25400	256	0
6007	30476103002	5	304761030	304761	2020	7	0	1	0	1	5	0	0	0	0	0	0	0	0	0	1	0	0	1	0	0	0	1	1	NA	0	0	0	0	NA	NA	0	NA	NA	NA	NA	NA	23212	NA	5	2	25400	256	0
6012	30476104001	5	304761040	304761	2020	7	0	0	0	1	1	0	0	0	0	0	0	0	0	0	0	0	0	1	0	0	0	1	1	NA	0	0	0	0	NA	NA	0	NA	NA	NA	NA	NA	4870	1482	1	2	260	0	0
6017	30476105001	5	304761050	304761	2020	7	0	1	0	1	4	0	0	0	0	1	0	0	0	0	1	0	0	0	0	0	0	1	1	NA	0	0	0	0	NA	NA	0	NA	NA	NA	NA	NA	125700	NA	4	2	15000	400	0
6022	30476105002	5	304761050	304761	2020	7	1	1	0	1	4	0	0	0	0	1	0	0	0	0	0	0	0	0	0	0	0	1	0	NA	1	1	1	0	NA	NA	0	NA	NA	NA	NA	NA	125700	NA	4	2	15000	400	0
6027	30476106001	5	304761060	304761	2020	7	1	1	0	1	3	0	0	0	0	0	0	0	0	0	0	0	0	0	0	0	1	1	1	NA	1	1	0	1	1	NA	0	NA	NA	NA	NA	NA	77500	NA	7	2	0	0	0
6032	30476106002	5	304761060	304761	2020	7	0	1	0	1	5	0	0	0	0	0	0	0	0	0	0	0	0	0	0	0	1	1	1	NA	0	0	0	0	NA	NA	0	NA	NA	NA	NA	NA	77500	NA	7	2	0	0	0
6037	30476107001	5	304761070	304761	2020	7	1	0	0	1	3	0	0	0	1	1	0	0	0	0	0	0	0	0	0	0	0	0	1	NA	0	1	1	0	NA	NA	0	NA	NA	NA	NA	NA	200	NA	1	3	42000	0	0
6044	30476109001	5	304761090	304761	2020	7	0	1	0	1	3	0	1	0	0	0	0	0	0	1	0	0	0	1	0	0	0	0	0	NA	0	0	0	1	1	NA	1	2	NA	NA	NA	NA	NA	4047.5	2	5	6570	0	0
6049	30476109002	5	304761090	304761	2020	7	1	1	0	1	1	0	1	0	0	1	0	0	0	1	0	0	0	1	0	0	0	1	1	NA	0	1	0	1	1	NA	0	NA	NA	NA	NA	NA	NA	4047.5	2	5	6570	0	0
6054	30476110001	5	304761100	304761	2020	7	0	0	0	1	2	3	1	0	0	0	0	0	0	0	0	0	0	0	0	0	0	0	0	NA	0	0	0	0	NA	NA	1	3	NA	NA	NA	NA	1996	NA	1	3	800	0	0
6057	30476111001	5	304761110	304761	2020	7	1	0	0	1	3	0	0	0	0	1	0	0	0	0	0	0	0	0	0	0	0	0	1	NA	1	1	1	1	1	NA	0	NA	NA	NA	NA	NA	4700	NA	1	1	0	0	0
6062	30476112001	5	304761120	304761	2020	7	0	1	0	1	3	0	0	0	1	1	0	0	0	1	0	0	0	0	0	0	0	1	1	NA	0	0	0	1	3	NA	1	1	NA	NA	NA	NA	85760	47240	2	2	13600	200	0
6067	30476112002	5	304761120	304761	2020	7	1	1	0	1	NA	0	0	0	0	0	0	0	0	0	0	0	0	0	0	0	1	1	1	NA	0	1	1	0	NA	NA	0	NA	NA	NA	NA	NA	85760	47240	2	2	13600	200	0
6071	30476113001	5	304761130	304761	2020	7	0	1	0	1	3	0	0	1	0	0	0	0	0	0	0	0	0	0	0	0	0	0	1	NA	0	0	0	0	NA	NA	0	NA	NA	NA	NA	NA	NA	NA	6	3	2250	6000	0
6075	30476113002	5	304761130	304761	2020	7	1	1	0	1	5	0	0	0	0	1	0	0	0	0	0	0	0	0	0	0	0	0	0	NA	1	1	0	0	NA	NA	0	NA	NA	NA	NA	NA	NA	NA	6	3	2250	6000	0
6080	30476114001	5	304761140	304761	2020	7	1	1	0	1	2	2	1	0	0	0	1	0	0	1	0	0	1	0	1	0	0	0	0	NA	1	1	0	1	1	NA	0	NA	NA	NA	NA	NA	23692	NA	6	6	1260	0	1
6084	30476114002	5	304761140	304761	2020	7	0	1	0	0	3	0	1	1	0	0	1	0	0	0	0	0	0	0	0	0	0	1	1	NA	0	0	0	0	NA	NA	1	1	NA	NA	NA	NA	23692	NA	6	6	1260	0	0
6089	30476115002	5	304761150	304761	2020	7	0	1	0	1	5	0	0	0	0	0	0	0	0	0	0	0	0	1	0	0	0	1	1	NA	0	0	0	0	NA	NA	0	NA	NA	NA	NA	NA	0	17850	2	2	1000	0	0
6093	30476115003	5	304761150	304761	2020	7	1	1	0	1	3	0	1	0	0	0	0	0	0	1	0	0	0	0	0	0	0	1	1	NA	1	1	1	0	NA	NA	0	NA	NA	NA	NA	NA	0	17850	2	2	1000	0	0
6097	30476116001	5	304761160	304761	2020	7	0	1	0	1	3	1	1	0	0	1	0	0	0	0	0	0	0	0	0	0	1	1	1	NA	0	0	0	0	NA	NA	0	NA	NA	NA	NA	NA	5520	21120	2	3	11400	305	0
6102	30476116002	5	304761160	304761	2020	7	1	1	0	1	2	4	0	0	0	0	0	1	0	0	0	0	0	0	0	0	1	0	0	NA	1	1	1	0	NA	NA	0	NA	NA	NA	NA	NA	5520	21120	2	3	11400	305	0
6107	30476117001	5	304761170	304761	2020	7	1	1	0	1	3	0	1	0	1	0	0	0	0	0	0	0	0	0	0	0	1	0	1	NA	1	0	0	0	NA	NA	0	NA	NA	NA	NA	NA	NA	NA	6	1	0	0	0
6112	30476117002	5	304761170	304761	2020	7	0	1	0	1	3	0	0	0	0	0	0	0	0	0	0	0	0	1	0	0	1	1	1	NA	1	0	0	0	NA	NA	0	NA	NA	NA	NA	NA	NA	NA	6	1	0	0	0
6116	30476118001	5	304761180	304761	2020	7	0	1	0	1	NA	0	1	0	0	1	0	1	1	0	0	0	0	1	0	0	0	1	1	NA	1	0	0	0	NA	NA	1	1	NA	NA	NA	NA	9577	NA	6	2	7200	0	0
6121	30476118002	5	304761180	304761	2020	7	1	1	0	1	3	0	0	0	0	0	0	0	0	1	0	0	0	0	0	0	0	0	1	NA	1	1	1	0	NA	NA	0	NA	NA	NA	NA	NA	9577	NA	6	2	7200	0	0
6126	30476119001	5	304761190	304761	2020	7	0	0	0	1	5	0	0	0	0	0	0	0	0	0	0	0	0	0	0	0	0	1	1	NA	0	0	0	0	NA	NA	0	NA	NA	NA	NA	NA	23466	7660	1	3	7350	700	0
6132	30476120001	5	304761200	304761	2020	7	1	1	0	1	3	0	0	0	0	0	0	0	0	0	0	0	0	0	0	0	0	1	1	NA	1	1	0	0	NA	NA	0	NA	NA	NA	NA	NA	143150	NA	9	3	41650	2500	0
6136	30476120002	5	304761200	304761	2020	7	0	1	0	1	2	0	0	1	0	0	0	0	0	1	0	0	0	1	0	0	0	1	1	NA	0	0	0	1	1	NA	1	2	NA	NA	NA	NA	143150	NA	9	3	41650	2500	0
6140	30476121001	5	304761210	304761	2020	7	0	0	0	1	3	0	0	0	0	0	0	0	0	0	0	0	0	0	0	0	0	1	0	NA	0	0	0	0	NA	NA	0	NA	NA	NA	NA	NA	1790	NA	1	2	300	50	0
6146	30476122001	5	304761220	304761	2020	7	1	1	0	1	3	0	0	0	0	0	0	0	0	0	0	0	1	1	0	0	1	0	1	NA	1	1	1	0	NA	NA	0	NA	NA	NA	NA	NA	45000	16290	2	2	30470	11500	0
6151	30476122002	5	304761220	304761	2020	7	0	1	0	1	3	0	0	0	0	0	0	0	0	0	0	0	0	1	0	0	1	1	1	NA	0	0	0	0	NA	NA	0	NA	NA	NA	NA	NA	45000	16290	2	2	30470	11500	1
6156	30476123001	5	304761230	304761	2020	7	1	1	0	1	3	0	1	0	0	0	1	0	0	0	0	0	0	1	0	0	0	0	1	NA	0	1	0	0	NA	NA	0	NA	NA	NA	NA	NA	3270	NA	2	4	7920	1900	0
6161	30476123002	5	304761230	304761	2020	7	0	1	0	1	3	1	0	0	0	0	0	0	0	1	0	0	0	0	0	0	1	1	1	NA	0	0	0	0	NA	NA	0	NA	NA	NA	NA	NA	3270	NA	2	4	7920	1900	0
6166	30476124001	5	304761240	304761	2020	7	0	0	0	1	1	3	1	0	0	0	1	0	0	1	1	0	0	0	1	0	0	0	0	NA	0	0	0	1	1	NA	0	NA	NA	NA	NA	NA	33300	10377.14258	7	7	1920	0	0
6171	30476125001	5	304761250	304761	2020	7	1	1	0	1	3	0	0	1	1	0	0	0	0	0	0	0	0	0	0	0	0	0	1	NA	0	1	1	1	5	NA	0	NA	NA	NA	NA	NA	7800	11655	6	3	400	0	0
6176	30476125002	5	304761250	304761	2020	7	0	1	0	1	3	0	0	0	0	0	0	0	0	0	0	0	0	0	0	0	0	1	0	NA	0	0	0	0	NA	NA	0	NA	NA	NA	NA	NA	7800	11655	6	3	400	0	0
6185	30476127001	5	304761270	304761	2020	7	1	1	0	1	3	0	0	0	0	0	0	0	0	1	0	0	0	0	0	0	1	1	0	NA	0	1	1	0	NA	NA	0	NA	NA	NA	NA	NA	61860	11897.5	4	1	700	25	0
6188	30476127002	5	304761270	304761	2020	7	0	1	0	1	NA	0	0	0	0	0	0	0	0	0	0	0	0	0	0	0	0	0	1	NA	0	0	0	0	NA	NA	0	NA	NA	NA	NA	NA	61860	11897.5	4	1	700	25	0
6193	30476128001	5	304761280	304761	2020	7	0	0	0	1	3	1	1	0	0	0	0	0	0	0	0	0	0	0	0	0	0	1	1	NA	0	0	0	0	NA	NA	0	NA	NA	NA	NA	NA	1596	4402	1	4	5740	100	0
6196	30476129001	5	304761290	304761	2020	7	1	1	0	1	5	0	0	0	0	0	0	0	0	0	0	0	0	0	0	0	0	0	0	NA	0	1	1	0	NA	NA	0	NA	NA	NA	NA	NA	32750	26830	2	1	3000	0	0
6200	30476129002	5	304761290	304761	2020	7	0	1	0	1	5	0	0	0	0	0	0	0	0	0	0	0	0	0	0	0	1	1	1	NA	0	0	0	0	NA	NA	0	NA	NA	NA	NA	NA	32750	26830	2	1	3000	0	0
6204	30476130001	5	304761300	304761	2020	7	1	1	0	1	3	0	1	0	0	0	0	0	0	0	0	0	0	0	0	0	0	1	1	NA	1	1	0	0	NA	NA	0	NA	NA	NA	NA	NA	32000	13025	2	3	7400	0	0
6208	30476130002	5	304761300	304761	2020	7	0	1	0	1	3	0	0	0	0	0	0	0	0	0	0	0	0	0	0	0	1	1	1	NA	0	0	0	0	NA	NA	0	NA	NA	NA	NA	NA	32000	13025	2	3	7400	0	0
6211	30476131001	5	304761310	304761	2020	7	0	1	0	1	3	0	0	0	0	0	0	0	0	1	0	0	0	0	0	0	1	1	1	NA	0	0	0	0	NA	NA	0	NA	NA	NA	NA	NA	97550	59634.60156	5	3	8200	4750	0
6214	30476131002	5	304761310	304761	2020	7	1	1	0	1	NA	0	0	0	0	0	0	0	0	0	0	0	0	1	0	0	1	1	1	NA	1	1	1	0	NA	NA	0	NA	NA	NA	NA	NA	97550	59634.60156	5	3	8200	4750	0
6218	30476132001	5	304761320	304761	2020	7	1	1	0	1	4	0	0	0	0	0	0	0	0	0	0	0	0	0	0	0	0	0	1	NA	1	1	1	0	NA	NA	0	NA	NA	NA	NA	NA	156000	19580	3	2	1500	20000	0
6222	30476132002	5	304761320	304761	2020	7	0	1	0	1	3	0	0	1	0	0	0	0	0	0	1	0	0	0	0	0	0	0	1	NA	0	0	0	0	NA	NA	1	6	NA	NA	NA	NA	156000	19580	3	2	1500	20000	0
6225	30476133002	5	304761330	304761	2020	7	1	1	0	1	NA	NA	NA	NA	NA	NA	NA	NA	NA	NA	NA	NA	NA	NA	NA	NA	NA	NA	NA	NA	NA	NA	NA	NA	NA	NA	NA	NA	NA	NA	NA	NA	NA	NA	1	0	0	0	NA
6228	30476134001	5	304761340	304761	2020	7	0	1	0	1	3	0	0	0	0	0	0	0	0	0	0	0	0	0	0	0	0	1	0	NA	0	0	0	0	NA	NA	0	NA	NA	NA	NA	NA	40000	NA	3	2	5000	0	0
6231	30476134002	5	304761340	304761	2020	7	1	1	0	1	3	0	0	0	0	0	0	0	0	0	0	0	0	0	0	0	0	1	0	NA	1	1	1	0	NA	NA	0	NA	NA	NA	NA	NA	40000	NA	3	2	5000	0	0
6234	30476135001	5	304761350	304761	2020	7	0	1	0	0	4	0	0	0	0	0	0	0	0	0	0	0	0	0	0	0	0	1	1	NA	1	0	0	0	NA	NA	0	NA	NA	NA	NA	NA	126000	34240	3	1	500	0	0
6237	30476135002	5	304761350	304761	2020	7	1	1	0	1	3	0	0	0	0	0	0	0	0	0	1	0	0	0	0	0	0	0	1	NA	1	1	1	1	1	NA	0	NA	NA	NA	NA	NA	126000	34240	3	1	500	0	0
6238	30476136001	5	304761360	304761	2020	7	0	1	0	1	3	0	0	0	0	0	0	0	0	0	0	0	0	0	0	0	0	1	1	NA	0	0	0	0	NA	NA	0	NA	NA	NA	NA	NA	6070	NA	10	2	0	0	0
6239	30476136002	5	304761360	304761	2020	7	1	1	0	1	3	0	0	0	0	0	0	0	0	0	0	0	0	1	0	0	1	1	1	NA	1	1	1	1	1	NA	0	NA	NA	NA	NA	NA	6070	NA	10	2	0	0	0
6242	30476137001	5	304761370	304761	2020	7	0	1	0	1	3	0	0	0	0	0	0	0	0	0	0	0	0	0	0	0	0	1	1	NA	0	0	0	0	NA	NA	0	NA	NA	NA	NA	NA	1100	NA	2	2	2750	0	0
6243	30476137003	5	304761370	304761	2020	7	1	1	0	1	NA	NA	NA	NA	NA	NA	NA	NA	NA	NA	NA	NA	NA	NA	NA	NA	NA	NA	NA	NA	NA	NA	NA	NA	NA	NA	NA	NA	NA	NA	NA	NA	NA	NA	2	2	2750	0	0
6246	30476138001	5	304761380	304761	2020	7	1	1	0	1	3	0	0	0	0	0	1	0	0	0	0	0	0	1	0	0	0	0	1	NA	1	1	1	0	NA	NA	0	NA	NA	NA	NA	NA	NA	9320	4	2	3000	1000	0
6249	30476138002	5	304761380	304761	2020	7	0	1	0	1	3	0	0	0	0	0	0	0	0	0	0	0	0	0	0	0	0	1	0	NA	1	0	0	0	NA	NA	0	NA	NA	NA	NA	NA	NA	9320	4	2	3000	1000	0
6252	30476201001	5	304762010	304762	2020	8	1	1	1	1	3	0	0	1	0	0	0	0	0	0	0	0	0	0	0	0	0	0	1	NA	0	1	1	0	NA	NA	0	NA	NA	NA	NA	NA	NA	NA	6	2	300	3050	0
6256	30476201002	5	304762010	304762	2020	8	0	1	1	1	3	0	0	0	0	0	0	0	0	0	0	0	0	0	0	0	0	1	1	NA	0	0	0	1	1	NA	0	NA	NA	NA	NA	NA	NA	NA	6	2	300	3050	0
6267	30476203001	5	304762030	304762	2020	8	0	1	1	1	5	0	0	0	0	0	0	0	0	0	0	0	0	0	0	0	0	1	1	NA	0	0	0	0	NA	NA	0	NA	NA	NA	NA	NA	53350	9940	2	3	1500	1000	0
6272	30476203002	5	304762030	304762	2020	8	1	1	1	0	5	0	0	0	0	0	0	0	0	0	0	0	0	0	0	0	0	0	1	NA	0	1	1	0	NA	NA	0	NA	NA	NA	NA	NA	53350	9940	2	3	1500	1000	0
6277	30476204001	5	304762040	304762	2020	8	0	0	1	1	5	0	0	0	0	0	0	0	0	0	0	0	0	1	0	0	0	1	1	NA	0	0	0	0	NA	NA	0	NA	NA	NA	NA	NA	162000	35390	4	4	44000	800	0
6280	30476205001	5	304762050	304762	2020	8	1	1	1	1	5	0	0	0	0	0	0	0	0	0	0	0	0	0	0	0	0	0	0	NA	0	1	1	0	NA	NA	0	NA	NA	NA	NA	NA	0	NA	2	3	500	0	0
6283	30476205002	5	304762050	304762	2020	8	0	1	1	1	4	0	0	0	0	0	0	0	0	0	0	0	0	1	0	0	0	1	1	NA	0	0	0	0	NA	NA	1	1	NA	NA	NA	NA	0	NA	2	3	500	0	0
6287	30476206001	5	304762060	304762	2020	8	1	1	1	1	4	0	0	0	0	0	0	0	0	0	0	0	0	0	0	0	1	1	1	NA	0	1	1	0	NA	NA	0	NA	NA	NA	NA	NA	21600	NA	2	5	35500	2900	0
6291	30476206002	5	304762060	304762	2020	8	0	1	1	1	4	0	0	0	0	0	0	0	0	0	0	0	0	0	0	0	0	1	1	NA	0	0	0	0	NA	NA	0	NA	NA	NA	NA	NA	21600	NA	2	5	35500	2900	0
6296	30476207001	5	304762070	304762	2020	8	1	1	1	1	3	0	1	0	0	0	0	0	0	0	0	0	0	1	0	0	0	0	1	NA	0	1	1	0	NA	NA	0	NA	NA	NA	NA	NA	22272	NA	2	3	71500	4850	0
6301	30476207002	5	304762070	304762	2020	8	0	1	1	1	5	0	1	0	0	0	0	0	0	1	0	0	0	1	0	0	0	0	1	NA	0	0	0	0	NA	NA	0	NA	NA	NA	NA	NA	22272	NA	2	3	71500	4850	0
6304	30476208002	5	304762080	304762	2020	8	0	0	1	1	NA	0	1	0	0	0	0	0	0	1	1	0	0	0	0	1	1	1	1	NA	1	0	0	0	NA	NA	0	NA	NA	NA	NA	NA	116000	46575	4	2	7000	0	0
6309	30476209001	5	304762090	304762	2020	8	0	0	1	1	3	0	0	0	0	0	0	0	0	0	0	0	0	0	0	0	0	1	0	NA	0	0	0	0	NA	NA	0	NA	NA	NA	NA	NA	5700	NA	1	2	4500	200	0
6316	30476210001	5	304762100	304762	2020	8	0	1	1	1	5	0	0	0	0	0	1	0	0	0	0	0	0	1	0	0	0	0	0	NA	1	0	0	0	NA	NA	0	NA	NA	NA	NA	NA	241750	NA	7	3	2500	1200	0
6321	30476210002	5	304762100	304762	2020	8	1	1	1	1	4	0	0	0	1	0	0	0	0	0	1	1	0	0	0	0	0	0	1	NA	0	1	0	0	NA	NA	1	2	NA	NA	NA	NA	241750	NA	7	3	2500	1200	1
6326	30476211001	5	304762110	304762	2020	8	0	0	1	1	5	1	1	0	0	0	1	0	0	0	0	0	0	0	0	0	0	0	1	NA	0	0	0	0	NA	NA	0	NA	NA	NA	NA	NA	15933	11605	6	4	3500	0	0
6331	30476212001	5	304762120	304762	2020	8	1	1	1	0	3	0	0	0	0	0	0	0	0	0	0	0	0	0	0	0	0	0	1	NA	1	1	1	0	NA	NA	0	NA	NA	NA	NA	NA	27156	14946	2	4	5000	2200	0
6336	30476212002	5	304762120	304762	2020	8	0	1	1	1	3	0	1	0	0	0	1	0	0	0	0	0	0	0	0	0	0	1	1	NA	0	0	0	0	NA	NA	0	NA	NA	NA	NA	NA	27156	14946	2	4	5000	2200	0
6341	30476213001	5	304762130	304762	2020	8	1	1	1	0	5	0	0	0	0	0	0	0	0	0	1	0	0	0	0	0	1	0	1	NA	1	1	1	0	NA	NA	0	NA	NA	NA	NA	NA	-795200	NA	7	4	43000	6300	0
6346	30476213002	5	304762130	304762	2020	8	0	1	1	0	5	1	0	0	0	0	0	0	0	0	0	0	0	0	0	0	0	1	1	NA	0	0	0	0	NA	NA	0	NA	NA	NA	NA	NA	-795200	NA	7	4	43000	6300	0
6350	30476214001	5	304762140	304762	2020	8	0	0	1	1	2	0	0	0	0	1	0	0	0	0	0	0	0	0	0	0	0	1	1	NA	0	0	0	1	1	NA	0	NA	NA	NA	NA	NA	10800	17520	1	7	6400	800	0
6357	30476215001	5	304762150	304762	2020	8	0	1	1	1	3	0	0	1	0	0	0	0	0	0	0	0	0	0	0	0	0	1	1	NA	0	0	0	0	NA	NA	0	NA	NA	NA	NA	NA	27080	NA	2	2	2200	200	0
6362	30476215002	5	304762150	304762	2020	8	1	1	1	1	3	0	1	0	0	0	1	0	0	0	0	0	1	0	0	0	0	1	1	NA	1	1	0	0	NA	NA	1	1	NA	NA	NA	NA	27080	NA	2	2	2200	200	0
6367	30476216001	5	304762160	304762	2020	8	1	1	1	1	5	0	0	0	0	0	0	0	0	0	0	0	0	0	0	0	1	1	1	NA	0	1	1	0	NA	NA	0	NA	NA	NA	NA	NA	21600	128620	2	4	12900	2000	0
6372	30476216002	5	304762160	304762	2020	8	0	1	1	1	1	4	0	0	1	0	0	0	0	1	0	0	0	0	0	0	0	1	1	NA	0	0	0	1	1	NA	0	NA	NA	NA	NA	NA	21600	128620	2	4	12900	2000	0
6377	30476217001	5	304762170	304762	2020	8	0	1	1	1	3	0	0	0	0	0	0	0	0	1	0	0	0	0	0	0	0	1	1	NA	0	0	0	0	NA	NA	0	NA	NA	NA	NA	NA	459328	28915	6	2	47000	7200	0
6382	30476217002	5	304762170	304762	2020	8	1	1	1	1	3	0	1	0	0	0	0	0	0	0	1	0	0	0	0	0	1	1	1	NA	0	1	1	0	NA	NA	0	NA	NA	NA	NA	NA	459328	28915	6	2	47000	7200	0
6389	30476218002	5	304762180	304762	2020	8	0	0	1	1	4	0	0	0	0	0	0	0	0	0	0	0	0	1	0	0	0	0	1	NA	0	0	0	0	NA	NA	1	1	NA	NA	NA	NA	224000	24164	5	4	3500	200	0
6394	30476219001	5	304762190	304762	2020	8	0	1	1	1	4	1	0	0	0	0	0	0	0	0	0	0	0	1	0	0	0	0	1	NA	1	0	0	0	NA	NA	0	NA	NA	NA	NA	NA	322356	NA	6	4	4500	0	0
6399	30476219002	5	304762190	304762	2020	8	1	1	1	1	5	0	0	0	0	0	0	0	0	0	0	0	0	1	0	0	0	0	0	NA	1	1	1	0	NA	NA	0	NA	NA	NA	NA	NA	322356	NA	6	4	4500	0	0
6404	30476220001	5	304762200	304762	2020	8	0	1	1	1	3	0	1	1	0	1	0	0	0	1	1	0	0	0	0	0	0	1	1	NA	0	0	0	0	NA	NA	0	NA	NA	NA	NA	NA	21600	NA	2	4	24000	6200	0
6409	30476220002	5	304762200	304762	2020	8	1	1	1	1	5	0	0	0	0	0	0	0	0	0	0	0	0	0	0	0	0	0	1	NA	0	1	1	0	NA	NA	0	NA	NA	NA	NA	NA	21600	NA	2	4	24000	6200	0
6411	30476221001	5	304762210	304762	2020	8	0	1	1	1	5	1	0	1	0	0	0	0	0	1	0	0	0	1	0	0	0	1	0	NA	0	0	0	0	NA	NA	0	NA	NA	NA	NA	NA	6480	26720	2	5	23550	0	0
6415	30476221002	5	304762210	304762	2020	8	1	1	1	1	NA	0	0	0	0	1	0	0	0	0	0	0	0	0	1	0	0	0	1	NA	0	1	1	0	NA	NA	0	NA	NA	NA	NA	NA	6480	26720	2	5	23550	0	0
6418	30476222001	5	304762220	304762	2020	8	0	1	1	1	5	0	1	0	0	0	0	0	0	0	0	0	0	0	0	0	0	1	1	NA	0	0	0	0	NA	NA	0	NA	NA	NA	NA	NA	27000	24850	3	2	6000	130	0
6421	30476222002	5	304762220	304762	2020	8	1	1	1	1	5	0	0	0	0	0	0	0	0	0	0	0	0	0	0	0	0	0	1	NA	1	1	1	0	NA	NA	0	NA	NA	NA	NA	NA	27000	24850	3	2	6000	130	0
6424	30476223001	5	304762230	304762	2020	8	0	0	1	1	NA	3	0	0	0	1	1	0	0	1	0	0	0	0	1	0	0	0	0	NA	0	1	1	0	NA	NA	0	NA	NA	NA	NA	NA	-97540	27573.33398	3	6	7400	0	0
6426	30476224001	5	304762240	304762	2020	8	0	1	1	1	3	0	0	0	0	0	0	0	0	1	0	0	0	0	0	0	1	0	1	NA	0	0	0	0	NA	NA	0	NA	NA	NA	NA	NA	NA	NA	6	2	1500	8000	0
6427	30476224003	5	304762240	304762	2020	8	1	1	1	1	NA	0	1	0	0	0	0	0	0	0	0	0	0	0	0	0	1	0	1	NA	1	1	1	0	NA	NA	0	NA	NA	NA	NA	NA	NA	NA	6	2	1500	8000	0
6429	30476225001	5	304762250	304762	2020	8	1	1	1	1	3	0	1	0	0	1	0	0	0	0	1	0	0	1	0	0	0	1	1	NA	1	1	0	0	NA	NA	0	NA	NA	NA	NA	NA	-160000	42800	3	2	4000	23000	0
6431	30476225002	5	304762250	304762	2020	8	0	1	1	1	3	0	0	0	0	0	0	0	0	1	0	0	0	1	0	0	0	1	0	NA	0	0	0	0	NA	NA	0	NA	NA	NA	NA	NA	-160000	42800	3	2	4000	23000	0
6436	30476301001	5	304763010	304763	2020	7	1	1	1	1	5	0	0	0	0	0	0	0	0	1	0	0	0	0	0	0	0	0	1	NA	0	1	1	0	NA	NA	0	NA	NA	NA	NA	NA	3872	17410	2	8	20900	2500	0
6441	30476301002	5	304763010	304763	2020	7	0	1	1	1	2	0	1	0	0	0	0	0	0	0	1	0	0	0	1	0	0	1	0	NA	0	1	1	0	NA	NA	0	NA	NA	NA	NA	NA	3872	17410	2	8	20900	2500	0
6446	30476302001	5	304763020	304763	2020	7	0	0	1	1	3	1	1	0	0	1	1	0	0	1	0	0	0	0	0	0	0	0	1	NA	0	0	0	1	1	NA	1	1	NA	NA	NA	NA	-560	NA	5	4	1100	0	0
6451	30476303001	5	304763030	304763	2020	7	1	1	1	1	3	0	0	0	0	0	0	0	0	1	0	0	0	0	0	0	1	0	0	NA	1	1	1	0	NA	NA	0	NA	NA	NA	NA	NA	98226	NA	6	4	22400	1000	0
6456	30476303002	5	304763030	304763	2020	7	0	1	1	1	5	0	0	0	0	0	0	0	0	1	0	0	0	0	0	0	1	0	0	NA	0	0	0	0	NA	NA	1	1	NA	NA	NA	NA	98226	NA	6	4	22400	1000	0
6461	30476304001	5	304763040	304763	2020	7	1	1	1	1	1	3	0	0	0	1	0	0	0	1	0	0	0	0	0	0	0	0	1	NA	0	1	1	1	2	NA	1	1	NA	NA	NA	NA	35092	7425	6	3	9200	0	0
6466	30476304002	5	304763040	304763	2020	7	0	1	1	1	3	1	0	0	0	1	0	0	0	0	0	0	0	0	0	0	0	1	0	NA	0	0	0	0	NA	NA	0	NA	NA	NA	NA	NA	35092	7425	6	3	9200	0	0
6471	30476305001	5	304763050	304763	2020	7	0	1	1	1	5	0	0	0	0	0	0	0	0	1	0	0	0	0	0	0	1	1	0	NA	0	0	0	0	NA	NA	0	NA	NA	NA	NA	NA	NA	28770	2	3	28500	300	0
6476	30476305002	5	304763050	304763	2020	7	1	1	1	1	5	0	0	0	0	0	0	0	0	0	0	0	0	0	0	0	1	0	1	NA	1	1	1	0	NA	NA	0	NA	NA	NA	NA	NA	NA	28770	2	3	28500	300	0
6481	30476306001	5	304763060	304763	2020	7	0	1	1	1	2	0	0	0	0	0	0	0	1	0	1	0	0	1	0	0	0	1	1	NA	0	0	0	1	1	NA	1	1	NA	NA	NA	NA	62500	25012.5	4	2	10000	400	0
6486	30476306002	5	304763060	304763	2020	7	1	1	1	1	3	0	0	0	0	0	1	0	0	0	1	1	0	0	0	0	0	1	1	NA	1	1	1	0	NA	NA	0	NA	NA	NA	NA	NA	62500	25012.5	4	2	10000	400	0
6491	30476307001	5	304763070	304763	2020	7	0	0	1	1	3	3	0	0	0	0	0	0	1	1	0	0	0	1	0	0	1	1	1	NA	0	0	0	0	NA	NA	0	NA	NA	NA	NA	NA	330	NA	4	3	22500	0	0
6499	30476308001	5	304763080	304763	2020	7	1	1	1	1	5	0	0	0	0	0	0	0	0	0	0	0	0	0	0	0	0	1	1	NA	1	1	1	0	NA	NA	0	NA	NA	NA	NA	NA	51260	NA	4	3	0	25500	0
6504	30476308002	5	304763080	304763	2020	7	0	1	1	1	5	0	0	0	0	0	0	0	0	0	0	0	0	1	0	0	1	0	1	NA	1	0	0	0	NA	NA	0	NA	NA	NA	NA	NA	51260	NA	4	3	0	25500	0
6509	30476309001	5	304763090	304763	2020	7	0	1	1	1	2	2	0	0	0	0	0	0	0	1	0	0	0	0	0	0	1	1	1	NA	1	0	0	0	NA	NA	0	NA	NA	NA	NA	NA	8750	NA	4	2	7000	0	0
6514	30476309002	5	304763090	304763	2020	7	1	1	1	1	1	1	0	0	0	0	1	0	0	0	0	0	0	0	0	0	0	0	1	NA	0	1	0	0	NA	NA	0	NA	NA	NA	NA	NA	8750	NA	4	2	7000	0	0
6519	30476310001	5	304763100	304763	2020	7	0	1	1	1	2	0	1	0	0	0	0	0	0	0	0	1	1	0	0	0	1	1	1	NA	0	0	0	0	NA	NA	0	NA	NA	NA	NA	NA	16100	38090	2	2	7400	600	0
6524	30476310002	5	304763100	304763	2020	7	1	1	1	1	3	0	0	0	0	0	0	0	0	0	0	0	0	0	0	0	1	0	1	NA	0	1	1	0	NA	NA	0	NA	NA	NA	NA	NA	16100	38090	2	2	7400	600	0
6529	30476311001	5	304763110	304763	2020	7	0	1	1	1	4	0	0	0	0	0	0	0	0	0	0	0	0	0	0	0	1	1	1	NA	0	0	0	0	NA	NA	0	NA	NA	NA	NA	NA	105280	NA	6	2	8400	6100	0
6534	30476311002	5	304763110	304763	2020	7	1	1	1	1	2	0	0	0	0	1	0	0	0	1	0	0	1	1	1	0	0	1	1	NA	0	1	0	0	NA	NA	0	NA	NA	NA	NA	NA	105280	NA	6	2	8400	6100	0
6545	30476314001	5	304763140	304763	2020	7	0	1	1	1	2	3	1	1	0	1	1	0	0	1	0	0	0	0	0	0	0	1	1	NA	0	0	0	0	NA	NA	0	NA	NA	NA	NA	NA	3120	9850	2	3	0	0	0
6550	30476314002	5	304763140	304763	2020	7	1	1	1	1	3	0	0	0	0	1	1	0	0	0	0	0	0	0	0	0	0	0	0	NA	0	1	0	0	NA	NA	1	1	NA	NA	NA	NA	3120	9850	2	3	0	0	0
6562	30476316001	5	304763160	304763	2020	7	0	0	1	1	NA	0	1	0	0	0	0	0	0	0	0	0	0	0	0	0	0	0	1	NA	0	1	1	0	NA	NA	0	NA	NA	NA	NA	NA	3360	NA	1	7	25000	3000	0
6567	30476317001	5	304763170	304763	2020	7	1	1	1	0	NA	6	1	0	0	1	0	0	0	0	0	1	0	0	1	1	0	0	0	NA	0	1	0	1	2	NA	0	NA	NA	NA	NA	NA	226210	36025	4	4	0	0	1
6572	30476317002	5	304763170	304763	2020	7	0	1	1	1	NA	6	1	0	0	0	0	1	0	1	0	0	0	1	0	0	0	0	1	NA	0	0	0	0	NA	NA	0	NA	NA	NA	NA	NA	226210	36025	4	4	0	0	0
6577	30476318001	5	304763180	304763	2020	7	0	1	1	1	3	0	1	1	0	0	0	0	0	1	0	0	0	0	0	0	1	1	0	NA	0	0	0	0	NA	NA	0	NA	NA	NA	NA	NA	3992	5970	2	6	14320	1430	0
6582	30476318002	5	304763180	304763	2020	7	1	1	1	1	3	1	1	0	0	0	0	0	0	0	0	0	0	0	0	0	0	0	0	NA	0	1	1	0	NA	NA	0	NA	NA	NA	NA	NA	3992	5970	2	6	14320	1430	0
6584	30476319001	5	304763190	304763	2020	8	1	1	1	1	5	0	0	0	0	0	0	0	0	0	0	0	0	0	0	0	1	1	1	NA	0	1	1	0	NA	NA	0	NA	NA	NA	NA	NA	-10180	18180	2	3	12000	1450	0
6587	30476319002	5	304763190	304763	2020	8	0	1	1	1	3	1	0	0	0	1	0	0	0	1	0	0	0	1	1	1	1	1	1	NA	0	0	0	0	NA	NA	1	3	NA	NA	NA	NA	-10180	18180	2	3	12000	1450	0
6592	30476320001	5	304763200	304763	2020	7	0	1	1	1	5	0	0	0	0	0	0	0	0	1	0	0	0	0	0	0	1	1	0	NA	0	0	0	0	NA	NA	0	NA	NA	NA	NA	NA	50480	12530	2	2	5600	0	0
6595	30476320002	5	304763200	304763	2020	7	1	1	1	1	3	0	1	0	0	0	0	0	0	1	0	0	0	0	0	0	1	0	1	NA	1	0	0	0	NA	NA	0	NA	NA	NA	NA	NA	50480	12530	2	2	5600	0	0
6600	30476321001	5	304763210	304763	2020	7	1	1	1	1	3	0	0	0	0	0	0	0	0	1	0	0	0	1	0	0	0	0	1	NA	0	1	1	0	NA	NA	0	NA	NA	NA	NA	NA	20070	13158	2	3	26000	0	0
6605	30476321002	5	304763210	304763	2020	7	0	1	1	1	5	0	0	0	0	0	0	0	0	0	0	0	0	1	0	0	0	1	1	NA	0	0	0	0	NA	NA	1	1	NA	NA	NA	NA	20070	13158	2	3	26000	0	0
6610	30476322001	5	304763220	304763	2020	8	0	1	1	1	3	0	1	0	0	0	0	0	0	0	0	0	0	0	0	0	1	1	1	NA	0	0	0	0	NA	NA	0	NA	NA	NA	NA	NA	7890	38410	2	5	3650	900	0
6615	30476322002	5	304763220	304763	2020	8	1	1	1	1	3	0	1	0	0	0	0	0	0	1	0	0	0	1	0	0	1	0	1	NA	1	1	1	0	NA	NA	0	NA	NA	NA	NA	NA	7890	38410	2	5	3650	900	0
6620	30476323001	5	304763230	304763	2020	7	1	1	1	1	3	0	0	0	0	1	0	0	0	0	0	0	0	0	0	0	1	1	1	NA	1	1	1	0	NA	NA	0	NA	NA	NA	NA	NA	NA	5970.666504	3	5	9200	1720	0
6625	30476323002	5	304763230	304763	2020	7	0	1	1	1	3	1	0	0	0	0	0	0	0	1	0	0	0	0	0	0	1	1	1	NA	1	0	0	0	NA	NA	0	NA	NA	NA	NA	NA	NA	5970.666504	3	5	9200	1720	0
6630	30476324001	5	304763240	304763	2020	7	1	1	1	1	3	0	0	0	0	1	0	0	0	0	0	0	0	1	0	0	1	0	1	NA	0	1	1	0	NA	NA	0	NA	NA	NA	NA	NA	NA	NA	6	3	2900	53	0
6635	30476324002	5	304763240	304763	2020	7	0	1	1	1	3	1	1	0	0	0	0	0	0	1	0	0	0	0	0	0	1	1	1	NA	0	0	0	0	NA	NA	0	NA	NA	NA	NA	NA	NA	NA	6	3	2900	53	0
6639	30476325002	5	304763250	304763	2020	7	0	1	1	1	5	1	0	0	0	0	0	0	0	1	0	0	0	0	0	0	1	1	1	NA	0	0	0	0	NA	NA	0	NA	NA	NA	NA	NA	4120	NA	2	3	2000	0	0
6643	30476325003	5	304763250	304763	2020	7	1	1	1	1	NA	0	0	0	0	0	0	0	0	0	0	0	0	0	0	0	0	0	1	NA	0	1	1	0	NA	NA	0	NA	NA	NA	NA	NA	4120	NA	2	3	2000	0	0
6648	30476326001	5	304763260	304763	2020	7	1	1	1	0	3	6	1	0	0	0	1	1	0	0	0	0	1	0	0	1	0	0	0	NA	0	1	0	0	NA	NA	0	NA	NA	NA	NA	NA	38760	NA	2	5	6150	0	1
6653	30476326002	5	304763260	304763	2020	7	0	1	1	1	3	1	0	0	0	0	0	0	0	0	0	0	0	0	0	0	0	1	1	NA	1	0	0	0	NA	NA	0	NA	NA	NA	NA	NA	38760	NA	2	5	6150	0	0
6658	30476327001	5	304763270	304763	2020	7	1	1	1	1	NA	0	0	0	0	0	1	0	0	0	1	0	0	0	0	0	1	1	1	NA	0	1	1	1	1	NA	0	NA	NA	NA	NA	NA	NA	NA	5	3	7400	200	0
6663	30476327002	5	304763270	304763	2020	7	0	1	1	1	3	1	0	0	0	0	0	0	0	1	0	0	0	0	0	0	1	1	1	NA	0	0	0	0	NA	NA	0	NA	NA	NA	NA	NA	NA	NA	5	3	7400	200	0
6668	30476328001	5	304763280	304763	2020	7	1	1	1	1	NA	0	0	0	0	0	1	0	0	0	0	0	0	0	0	0	0	0	1	NA	0	1	1	0	NA	NA	0	NA	NA	NA	NA	NA	3000	NA	2	5	7200	0	0
6673	30476328002	5	304763280	304763	2020	7	0	1	1	1	5	0	1	0	0	0	0	0	0	1	0	0	0	0	0	0	0	1	0	NA	0	0	0	0	NA	NA	0	NA	NA	NA	NA	NA	3000	NA	2	5	7200	0	0
6677	30476329001	5	304763290	304763	2020	8	0	1	1	1	2	2	0	0	0	0	0	0	0	1	1	0	0	1	0	0	1	1	1	NA	1	0	0	0	NA	NA	1	1	NA	NA	NA	NA	NA	11350	2	2	5500	2800	0
6681	30476329002	5	304763290	304763	2020	8	1	1	1	1	3	0	0	0	0	0	0	0	0	1	0	0	0	1	0	0	1	1	1	NA	1	0	0	0	NA	NA	0	NA	NA	NA	NA	NA	NA	11350	2	2	5500	2800	0
6683	30476330001	5	304763300	304763	2020	7	0	1	1	1	5	0	0	0	0	0	0	0	0	0	0	0	0	1	0	0	1	1	1	NA	1	0	0	0	NA	NA	1	1	NA	NA	NA	NA	99040	14621.66699	6	3	6900	3400	0
6685	30476330002	5	304763300	304763	2020	7	1	1	1	1	3	0	0	0	0	1	0	0	0	1	0	0	0	0	0	0	0	1	0	NA	1	0	0	0	NA	NA	0	NA	NA	NA	NA	NA	99040	14621.66699	6	3	6900	3400	0
6689	30476331001	5	304763310	304763	2020	7	0	1	1	1	5	0	0	1	0	0	0	0	0	0	0	0	0	1	0	0	0	0	0	NA	0	0	0	1	1	NA	0	NA	NA	NA	NA	NA	11550	13967.5	4	2	10040	0	0
6693	30476331002	5	304763310	304763	2020	7	1	1	1	1	3	0	0	0	0	0	0	0	0	1	0	0	0	0	0	0	1	1	0	NA	1	1	1	0	NA	NA	0	NA	NA	NA	NA	NA	11550	13967.5	4	2	10040	0	0
6696	30476332001	5	304763320	304763	2020	7	1	1	1	1	5	0	0	0	0	1	0	0	0	0	0	0	0	0	0	0	1	1	1	NA	1	0	0	0	NA	NA	0	NA	NA	NA	NA	NA	NA	NA	5	2	0	6200	0
6699	30476332002	5	304763320	304763	2020	7	0	1	1	1	3	0	1	0	0	1	1	0	0	1	0	0	0	1	0	0	1	1	1	NA	0	0	0	0	NA	NA	0	NA	NA	NA	NA	NA	NA	NA	5	2	0	6200	0
6702	30476333001	5	304763330	304763	2020	7	1	1	1	1	5	0	0	0	0	0	0	0	0	0	0	0	0	0	0	0	1	1	1	NA	0	1	1	0	NA	NA	0	NA	NA	NA	NA	NA	50000	17163.33398	3	1	0	0	0
6703	30476333003	5	304763330	304763	2020	7	0	1	1	1	NA	0	0	0	0	0	0	0	0	0	0	0	0	0	0	0	1	1	1	NA	0	0	0	0	NA	NA	0	NA	NA	NA	NA	NA	50000	17163.33398	3	1	0	0	0
6705	30476334001	5	304763340	304763	2020	7	0	1	1	1	3	0	0	0	0	0	1	0	0	0	0	0	0	0	0	0	0	1	0	NA	0	0	0	0	NA	NA	1	2	NA	NA	NA	NA	NA	NA	5	1	0	0	0
6707	30476334002	5	304763340	304763	2020	7	1	1	1	1	5	0	0	0	0	0	0	0	0	0	0	0	0	0	0	0	1	1	1	NA	1	1	1	0	NA	NA	0	NA	NA	NA	NA	NA	NA	NA	5	1	0	0	0
6710	30476335001	5	304763350	304763	2020	7	0	0	1	1	3	2	0	1	0	0	0	0	0	1	0	0	0	0	0	0	1	1	0	NA	1	0	0	1	1	NA	0	NA	NA	NA	NA	NA	1600	NA	3	2	37850	0	0
6711	30476336001	5	304763360	304763	2020	7	0	1	1	1	3	3	1	0	0	0	0	0	0	0	0	0	0	1	0	0	1	1	1	NA	0	0	0	0	NA	NA	1	2	NA	NA	NA	NA	124000	23065	4	0	0	0	0
6712	30476336002	5	304763360	304763	2020	7	1	1	1	1	5	0	0	0	0	0	0	0	0	0	0	0	0	0	0	0	1	1	1	NA	0	1	1	0	NA	NA	0	NA	NA	NA	NA	NA	124000	23065	4	0	0	0	0
6714	30476337002	5	304763370	304763	2020	8	0	1	1	1	NA	NA	NA	NA	NA	NA	NA	NA	NA	NA	NA	NA	NA	NA	NA	NA	NA	NA	NA	NA	NA	NA	NA	NA	NA	NA	NA	NA	NA	NA	NA	NA	NA	NA	3	2	15500	0	NA
6715	30476337003	5	304763370	304763	2020	8	1	1	1	1	NA	0	0	0	0	0	0	0	0	0	0	0	0	0	0	0	1	1	1	NA	0	1	1	0	NA	NA	0	NA	NA	NA	NA	NA	450	NA	3	2	15500	0	0
6719	31106101001	5	311061010	311061	2020	8	0	1	1	1	3	0	0	0	1	0	1	0	0	1	0	1	0	0	0	0	0	1	0	NA	0	0	0	0	NA	NA	1	1	NA	NA	NA	NA	42138	16137.5	4	2	0	0	0
6723	31106101002	5	311061010	311061	2020	8	1	1	1	1	3	0	0	0	0	0	0	0	0	0	0	0	0	0	0	0	0	0	0	NA	0	1	1	0	NA	NA	0	NA	NA	NA	NA	NA	42138	16137.5	4	2	0	0	0
6727	31106102001	5	311061020	311061	2020	8	0	1	1	1	3	0	0	0	0	0	0	0	0	0	0	0	0	0	0	0	0	0	1	NA	0	0	0	0	NA	NA	0	NA	NA	NA	NA	NA	3864	15350	4	4	3000	500	0
6731	31106102002	5	311061020	311061	2020	8	1	1	1	1	3	1	0	0	0	0	0	0	0	0	0	0	0	0	0	0	0	1	1	NA	1	1	1	0	NA	NA	0	NA	NA	NA	NA	NA	3864	15350	4	4	3000	500	0
6736	31106103001	5	311061030	311061	2020	8	0	1	1	1	3	0	0	0	0	0	0	0	0	0	0	0	0	0	0	0	1	0	1	NA	0	0	0	0	NA	NA	1	2	NA	NA	NA	NA	106756	8950	6	3	5100	2500	0
6740	31106103002	5	311061030	311061	2020	8	1	1	1	1	NA	0	0	0	0	0	0	0	0	0	0	0	0	0	0	0	1	1	1	NA	0	1	1	0	NA	NA	0	NA	NA	NA	NA	NA	106756	8950	6	3	5100	2500	0
6745	31106104001	5	311061040	311061	2020	8	1	1	1	1	5	0	0	0	0	0	0	0	0	0	0	0	0	0	0	0	1	0	0	NA	1	1	1	0	NA	NA	0	NA	NA	NA	NA	NA	NA	23607.19922	5	3	8500	1400	0
6750	31106104002	5	311061040	311061	2020	8	0	1	1	1	3	0	0	0	0	0	0	0	0	0	0	0	0	1	0	0	1	1	1	NA	0	0	0	0	NA	NA	0	NA	NA	NA	NA	NA	NA	23607.19922	5	3	8500	1400	0
6754	31106105001	5	311061050	311061	2020	8	1	1	1	1	NA	0	0	0	0	1	0	0	0	1	0	0	0	1	1	0	1	1	1	NA	0	1	1	0	NA	NA	1	4	NA	NA	NA	NA	50490	8063.333496	6	2	6000	1000	0
6759	31106105002	5	311061050	311061	2020	8	0	1	1	1	1	1	0	1	0	0	0	0	0	0	0	0	1	0	0	0	1	1	1	NA	0	0	0	0	NA	NA	0	NA	NA	NA	NA	NA	50490	8063.333496	6	2	6000	1000	0
6764	31106106001	5	311061060	311061	2020	8	0	1	1	1	3	0	0	0	0	0	0	0	0	1	0	0	0	1	0	0	1	1	1	NA	0	0	0	1	1	NA	1	1	NA	NA	NA	NA	NA	41662.85547	7	3	7300	2100	0
6769	31106106002	5	311061060	311061	2020	8	1	1	1	1	NA	0	0	0	0	1	0	0	0	0	0	0	1	0	0	0	1	1	1	NA	0	1	1	0	NA	NA	1	1	NA	NA	NA	NA	NA	41662.85547	7	3	7300	2100	0
6777	31106108001	5	311061080	311061	2020	8	1	1	1	1	2	0	0	0	0	0	0	0	0	0	0	0	0	0	0	0	0	1	0	NA	0	0	0	0	NA	NA	0	NA	NA	NA	NA	NA	63936	NA	4	2	500	400	0
6781	31106108002	5	311061080	311061	2020	8	0	1	1	1	3	2	0	0	0	0	1	0	0	1	0	0	0	1	0	0	0	1	0	NA	0	0	0	0	NA	NA	0	NA	NA	NA	NA	NA	63936	NA	4	2	500	400	0
6786	31106109001	5	311061090	311061	2020	8	0	1	1	1	1	1	0	0	0	0	1	0	0	0	0	0	0	0	0	0	1	1	0	NA	0	0	0	1	1	NA	1	3	NA	NA	NA	NA	3412	5130	2	3	9000	0	0
6791	31106109002	5	311061090	311061	2020	8	1	1	1	1	1	3	0	0	0	0	0	0	0	1	0	0	0	0	0	0	0	0	1	NA	0	0	0	1	1	NA	1	1	NA	NA	NA	NA	3412	5130	2	3	9000	0	0
6796	31106110001	5	311061100	311061	2020	8	1	1	1	1	2	0	0	0	0	0	0	0	0	0	1	0	0	0	0	0	1	0	1	NA	0	1	0	0	NA	NA	1	1	NA	NA	NA	NA	NA	NA	2	2	8100	700	0
6801	31106110002	5	311061100	311061	2020	8	0	1	1	1	3	0	0	0	0	0	0	0	0	0	0	0	0	1	0	0	1	1	1	NA	0	0	0	0	NA	NA	0	NA	NA	NA	NA	NA	NA	NA	2	2	8100	700	0
6809	31106111002	5	311061110	311061	2020	8	1	0	1	1	5	0	1	0	0	0	0	1	0	0	0	0	0	0	0	0	0	0	1	NA	0	0	0	0	NA	NA	0	NA	NA	NA	NA	NA	1706	16070	1	3	28750	0	0
6814	31106112001	5	311061120	311061	2020	8	1	1	1	1	3	0	1	0	0	0	0	0	0	1	1	0	0	0	0	0	0	0	1	NA	0	0	0	0	NA	NA	0	NA	NA	NA	NA	NA	4060	NA	5	2	1000	0	0
6819	31106112002	5	311061120	311061	2020	8	0	1	1	1	NA	0	1	0	1	0	0	0	0	0	0	0	0	0	0	0	0	0	0	NA	0	0	0	1	4	NA	1	5	NA	NA	NA	NA	4060	NA	5	2	1000	0	0
6824	31106113001	5	311061130	311061	2020	8	1	1	1	1	3	0	0	0	0	0	0	0	0	0	0	0	0	0	0	0	1	1	1	NA	0	0	0	0	NA	NA	1	1	NA	NA	NA	NA	12882	19225	4	3	2400	1100	0
6829	31106113002	5	311061130	311061	2020	8	0	1	1	1	4	0	0	0	0	0	0	0	0	0	0	0	0	0	0	0	1	1	0	NA	0	0	0	0	NA	NA	0	NA	NA	NA	NA	NA	12882	19225	4	3	2400	1100	0
6834	31106114001	5	311061140	311061	2020	8	0	0	1	1	3	0	0	0	0	0	0	0	0	1	0	0	0	1	0	0	0	1	0	NA	0	0	0	0	NA	NA	0	NA	NA	NA	NA	NA	57056	NA	5	3	750	600	0
6840	31106115001	5	311061150	311061	2020	8	1	1	1	1	4	0	0	0	0	0	0	0	0	0	0	0	0	0	0	0	1	1	0	NA	0	0	0	0	NA	NA	0	NA	NA	NA	NA	NA	NA	NA	2	2	2500	0	0
6844	31106115002	5	311061150	311061	2020	8	0	1	1	1	3	0	0	0	0	0	0	0	0	0	0	0	0	0	0	0	0	1	0	NA	0	0	0	0	NA	NA	0	NA	NA	NA	NA	NA	NA	NA	2	2	2500	0	0
6849	31106116001	5	311061160	311061	2020	8	0	1	1	1	3	1	0	1	0	0	0	0	0	0	0	0	0	1	0	0	1	0	1	NA	0	0	0	0	NA	NA	0	NA	NA	NA	NA	NA	51460	NA	5	2	2000	1300	0
6854	31106116002	5	311061160	311061	2020	8	1	1	1	1	3	0	0	0	0	0	0	0	0	0	0	0	1	0	0	0	1	1	1	NA	0	1	1	0	NA	NA	0	NA	NA	NA	NA	NA	51460	NA	5	2	2000	1300	0
6859	31106117001	5	311061170	311061	2020	8	0	0	1	1	1	2	1	0	0	1	1	0	0	1	0	0	0	1	0	0	1	1	1	NA	0	0	0	0	NA	NA	0	NA	NA	NA	NA	NA	3256	9316	1	3	4800	0	0
6870	31106119002	5	311061190	311061	2020	8	0	0	1	1	4	0	0	0	0	0	0	0	0	0	0	0	0	0	0	0	0	1	1	NA	0	0	0	0	NA	NA	0	NA	NA	NA	NA	NA	NA	11350	2	2	4000	0	0
6875	31106120001	5	311061200	311061	2020	8	0	0	1	1	4	5	1	0	0	0	0	0	0	0	0	0	0	0	0	0	0	0	0	NA	0	0	0	0	NA	NA	0	NA	NA	NA	NA	NA	2000	44320	1	4	44360	0	0
6880	31106122001	5	311061220	311061	2020	8	1	0	1	1	4	0	0	0	0	0	0	0	0	0	0	0	0	0	0	1	1	0	1	NA	1	1	1	0	NA	NA	0	NA	NA	NA	NA	NA	36570	46354	1	2	1380	1600	0
6884	31106123001	5	311061230	311061	2020	8	0	1	1	1	3	0	0	0	0	0	0	0	0	0	0	0	0	1	0	0	0	1	0	NA	0	0	0	0	NA	NA	0	NA	NA	NA	NA	NA	105500	NA	5	1	0	0	0
6888	31106123002	5	311061230	311061	2020	8	1	1	1	1	NA	0	0	0	0	0	0	0	0	0	0	0	0	0	0	0	1	0	0	NA	1	1	0	0	NA	NA	0	NA	NA	NA	NA	NA	105500	NA	5	1	0	0	0
6892	31106124001	5	311061240	311061	2020	8	0	1	1	1	2	3	0	1	0	0	0	0	0	0	0	0	0	0	0	0	1	1	0	NA	1	0	0	0	NA	NA	1	1	NA	NA	NA	NA	10200	9956	2	1	500	0	0
6897	31106124002	5	311061240	311061	2020	8	1	1	1	1	3	0	0	0	0	0	0	0	0	1	0	0	0	0	0	0	1	1	0	NA	1	1	1	0	NA	NA	0	NA	NA	NA	NA	NA	10200	9956	2	1	500	0	0
6906	31106125002	5	311061250	311061	2020	8	0	0	1	1	3	0	1	0	0	0	0	0	0	1	0	0	0	0	0	1	1	0	1	NA	0	0	0	0	NA	NA	1	1	NA	NA	NA	NA	49256	NA	7	3	5000	200	0
6911	31106126002	5	311061260	311061	2020	8	1	1	1	0	4	0	0	0	0	0	0	0	0	1	0	1	0	0	0	0	0	1	0	NA	1	1	0	0	NA	NA	0	NA	NA	NA	NA	NA	36590	13088	1	3	12700	2200	1
6915	31106127001	5	311061270	311061	2020	8	0	1	1	1	3	0	0	0	0	0	0	0	0	0	0	0	0	0	0	0	0	1	1	NA	0	0	0	0	NA	NA	0	NA	NA	NA	NA	NA	-7250	24950	2	3	5000	1000	1
6919	31106127002	5	311061270	311061	2020	8	1	1	1	1	5	0	0	0	0	0	0	0	0	0	1	0	0	0	0	0	0	0	1	NA	1	0	0	0	NA	NA	0	NA	NA	NA	NA	NA	-7250	24950	2	3	5000	1000	0
6924	31106129001	5	311061290	311061	2020	8	0	1	1	1	4	0	0	0	0	0	0	0	0	0	0	0	0	0	0	0	1	1	1	NA	1	0	0	0	NA	NA	0	NA	NA	NA	NA	NA	49600	NA	3	2	25800	20500	0
6927	31106129002	5	311061290	311061	2020	8	1	1	1	1	NA	0	0	0	0	0	0	0	0	0	0	0	0	0	0	0	1	1	1	NA	1	1	1	0	NA	NA	0	NA	NA	NA	NA	NA	49600	NA	3	2	25800	20500	0
6929	31106130001	5	311061300	311061	2020	8	0	1	1	1	3	0	0	0	0	0	0	0	0	0	0	0	0	0	0	0	0	0	0	NA	0	0	0	0	NA	NA	0	NA	NA	NA	NA	NA	112800	NA	3	2	4100	15450	0
6931	31106130002	5	311061300	311061	2020	8	1	1	1	1	5	0	0	0	0	0	0	0	0	0	0	0	0	0	0	0	1	1	1	NA	1	1	1	0	NA	NA	0	NA	NA	NA	NA	NA	112800	NA	3	2	4100	15450	0
6934	31106131001	5	311061310	311061	2020	8	1	1	1	1	3	0	1	0	0	0	0	0	0	0	0	0	0	0	0	0	1	1	1	NA	0	1	1	1	1	NA	0	NA	NA	NA	NA	NA	72220	20920	3	1	0	0	0
6935	31106131002	5	311061310	311061	2020	8	0	1	1	1	NA	0	0	0	0	0	0	0	0	0	0	0	0	0	0	0	0	0	1	NA	0	0	0	0	NA	NA	0	NA	NA	NA	NA	NA	72220	20920	3	1	0	0	0
6937	31106132001	5	311061320	311061	2020	8	0	1	1	1	5	0	0	0	0	0	0	0	0	0	0	0	0	0	0	0	0	1	1	NA	0	0	0	0	NA	NA	0	NA	NA	NA	NA	NA	52710	18998	2	2	10600	1500	0
6939	31106132002	5	311061320	311061	2020	8	1	1	1	1	3	0	0	0	0	0	0	0	0	0	0	0	0	0	0	0	0	0	1	NA	1	0	0	0	NA	NA	0	NA	NA	NA	NA	NA	52710	18998	2	2	10600	1500	0
6941	31106133001	5	311061330	311061	2020	8	0	1	1	1	4	0	0	0	0	0	0	0	0	0	0	0	0	0	0	0	1	1	1	NA	0	0	0	0	NA	NA	0	NA	NA	NA	NA	NA	141270	NA	6	2	1000	0	0
6944	31106133002	5	311061330	311061	2020	8	1	1	1	1	3	0	0	0	0	0	0	0	0	0	0	0	0	0	0	0	1	1	1	NA	1	1	1	0	NA	NA	0	NA	NA	NA	NA	NA	141270	NA	6	2	1000	0	0
6949	31106201001	5	311062010	311062	2020	8	1	1	1	1	3	0	1	0	0	0	0	1	0	0	1	0	0	0	0	0	0	1	1	NA	0	0	0	1	2	NA	1	1	NA	NA	NA	NA	25100	4581.5	2	4	17800	0	0
6954	31106201002	5	311062010	311062	2020	8	0	1	1	1	3	0	0	0	0	0	1	0	0	0	1	0	0	1	0	0	1	1	1	NA	0	0	0	0	NA	NA	0	NA	NA	NA	NA	NA	25100	4581.5	2	4	17800	0	0
6961	31106202002	5	311062020	311062	2020	8	0	1	1	1	2	0	0	0	0	0	0	0	0	1	0	0	0	1	0	0	0	1	0	NA	0	0	0	0	NA	NA	1	3	NA	NA	NA	NA	NA	NA	6	3	3300	500	0
6966	31106203001	5	311062030	311062	2020	8	0	1	1	1	3	0	1	0	0	0	0	0	0	0	0	0	0	0	0	0	0	1	1	NA	0	0	0	0	NA	NA	0	NA	NA	NA	NA	NA	54500	NA	6	2	11000	500	0
6971	31106203002	5	311062030	311062	2020	8	1	1	1	1	3	0	0	0	0	0	0	0	0	0	0	0	0	0	0	0	0	1	0	NA	0	1	0	0	NA	NA	0	NA	NA	NA	NA	NA	54500	NA	6	2	11000	500	0
6976	31106204001	5	311062040	311062	2020	8	1	1	1	1	5	0	0	0	0	0	0	0	0	0	0	0	0	0	0	0	0	1	0	NA	1	1	0	0	NA	NA	0	NA	NA	NA	NA	NA	61680	NA	2	4	5100	400	0
6979	31106204002	5	311062040	311062	2020	8	0	1	1	1	3	3	0	0	0	0	0	0	0	1	0	0	0	0	0	0	0	1	1	NA	1	0	0	0	NA	NA	1	1	NA	NA	NA	NA	61680	NA	2	4	5100	400	0
6984	31106205002	5	311062050	311062	2020	8	0	0	1	1	3	0	1	0	0	0	0	0	0	1	0	0	0	0	0	0	0	1	1	NA	0	0	0	0	NA	NA	1	1	NA	NA	NA	NA	2942	NA	1	1	0	0	0
6988	31106206001	5	311062060	311062	2020	8	0	1	1	1	3	0	0	0	0	0	0	0	0	0	0	0	0	0	0	0	0	1	1	NA	0	0	0	0	NA	NA	0	NA	NA	NA	NA	NA	24206	26630	2	2	2700	600	0
6992	31106206002	5	311062060	311062	2020	8	1	1	1	1	3	0	0	0	0	0	0	0	0	0	0	0	0	0	0	0	0	0	1	NA	1	1	1	1	1	NA	0	NA	NA	NA	NA	NA	24206	26630	2	2	2700	600	0
6997	31106207001	5	311062070	311062	2020	8	1	1	1	1	5	0	0	0	0	0	0	0	0	0	0	0	0	0	0	0	0	0	1	NA	1	0	0	0	NA	NA	0	NA	NA	NA	NA	NA	NA	NA	5	2	2600	3000	0
7002	31106207002	5	311062070	311062	2020	8	0	1	1	1	4	0	1	0	0	0	0	0	0	0	0	0	0	0	0	0	0	1	1	NA	0	0	0	0	NA	NA	0	NA	NA	NA	NA	NA	NA	NA	5	2	2600	3000	0
7007	31106208001	5	311062080	311062	2020	8	0	1	1	1	3	0	0	0	0	0	1	0	0	0	0	0	0	0	0	0	0	1	1	NA	0	0	0	0	NA	NA	0	NA	NA	NA	NA	NA	224600	17850	6	2	2000	8	0
7012	31106208002	5	311062080	311062	2020	8	1	1	1	1	3	0	0	0	0	0	0	0	0	0	0	0	0	0	0	0	0	0	1	NA	0	1	1	0	NA	NA	0	NA	NA	NA	NA	NA	224600	17850	6	2	2000	8	1
7017	31106209001	5	311062090	311062	2020	8	0	0	1	1	NA	6	0	0	0	0	0	0	0	0	0	0	0	0	0	1	0	0	0	NA	0	0	0	0	NA	NA	0	NA	NA	NA	NA	NA	46820	NA	8	4	4300	0	0
7022	31106210001	5	311062100	311062	2020	8	1	0	1	0	3	0	0	0	0	0	0	0	0	1	0	0	0	0	0	0	0	0	1	NA	0	1	1	0	NA	NA	0	NA	NA	NA	NA	NA	2700	14692	1	4	2800	0	0
7030	31106212001	5	311062120	311062	2020	8	0	0	1	0	4	1	1	0	0	0	0	0	0	1	0	0	0	0	0	0	0	0	1	NA	0	0	0	0	NA	NA	0	NA	NA	NA	NA	NA	1656	NA	1	7	13600	0	0
7036	31106213001	5	311062130	311062	2020	8	1	1	1	0	3	0	1	0	0	0	0	0	0	0	0	0	0	1	0	0	1	0	1	NA	0	0	0	0	NA	NA	0	NA	NA	NA	NA	NA	9312	18910	4	8	17200	600	0
7041	31106213002	5	311062130	311062	2020	8	0	1	1	0	2	1	1	1	0	0	1	0	0	0	1	0	0	1	0	0	0	0	0	NA	0	0	0	1	1	NA	1	1	NA	NA	NA	NA	9312	18910	4	8	17200	600	0
7046	31106214001	5	311062140	311062	2020	8	1	1	1	1	4	0	0	0	0	0	0	0	0	0	0	0	0	1	0	0	1	0	1	NA	1	1	1	0	NA	NA	0	NA	NA	NA	NA	NA	25100	NA	3	3	31000	1000	0
7051	31106214002	5	311062140	311062	2020	8	0	1	1	1	3	0	1	0	0	0	0	0	0	0	0	0	0	0	0	0	0	1	1	NA	0	0	0	0	NA	NA	0	NA	NA	NA	NA	NA	25100	NA	3	3	31000	1000	0
7057	31106216001	5	311062160	311062	2020	8	0	1	1	1	2	0	0	0	0	0	0	0	0	1	0	0	0	0	0	1	0	1	1	NA	0	0	0	0	NA	NA	1	3	NA	NA	NA	NA	NA	NA	2	2	1300	2800	0
7061	31106216002	5	311062160	311062	2020	8	1	1	1	1	NA	0	0	0	0	0	0	0	0	1	0	0	0	1	0	1	1	1	0	NA	0	1	1	0	NA	NA	0	NA	NA	NA	NA	NA	NA	NA	2	2	1300	2800	0
7066	31106217001	5	311062170	311062	2020	8	0	1	1	1	3	2	0	1	0	1	0	0	0	1	0	0	1	1	0	0	1	1	1	NA	0	0	0	0	NA	NA	1	3	NA	NA	NA	NA	8312	NA	2	3	6200	4300	0
7071	31106217002	5	311062170	311062	2020	8	1	1	1	1	3	1	0	0	0	0	0	0	0	0	0	0	0	0	0	0	1	1	1	NA	0	1	0	0	NA	NA	0	NA	NA	NA	NA	NA	8312	NA	2	3	6200	4300	0
7076	31106218001	5	311062180	311062	2020	8	1	1	1	1	4	0	0	0	0	0	0	0	0	0	0	0	0	1	0	0	0	0	0	NA	0	1	1	0	NA	NA	0	NA	NA	NA	NA	NA	43900	NA	3	3	0	12860	0
7081	31106218002	5	311062180	311062	2020	8	0	1	1	1	2	0	1	0	0	0	0	0	0	0	0	0	0	0	0	0	0	1	0	NA	0	0	0	0	NA	NA	0	NA	NA	NA	NA	NA	43900	NA	3	3	0	12860	0
7085	31106219001	5	311062190	311062	2020	8	1	1	1	1	3	0	0	0	0	0	0	0	0	0	1	0	0	0	0	0	0	1	1	NA	1	1	0	0	NA	NA	0	NA	NA	NA	NA	NA	351000	18670	2	2	9700	2800	0
7089	31106219002	5	311062190	311062	2020	8	0	1	1	1	3	1	0	1	0	0	0	0	0	0	0	0	0	1	0	0	0	1	1	NA	0	0	0	0	NA	NA	1	2	NA	NA	NA	NA	351000	18670	2	2	9700	2800	0
7092	31106220001	5	311062200	311062	2020	8	1	1	1	1	3	0	0	0	0	0	0	0	0	0	0	0	0	1	0	0	0	1	1	NA	0	1	1	0	NA	NA	0	NA	NA	NA	NA	NA	10650	NA	2	3	19250	4800	0
7096	31106220002	5	311062200	311062	2020	8	0	1	1	1	3	0	0	0	0	0	0	0	0	0	0	0	1	0	0	0	1	1	1	NA	0	0	0	0	NA	NA	0	NA	NA	NA	NA	NA	NA	NA	2	3	19250	4800	0
7100	31106221001	5	311062210	311062	2020	8	1	1	1	1	3	0	0	0	1	0	0	0	0	0	1	1	0	1	0	0	0	1	1	NA	0	1	0	1	1	NA	0	NA	NA	NA	NA	NA	1956	10395	4	2	27000	2000	0
7104	31106221002	5	311062210	311062	2020	8	0	1	1	1	2	0	0	0	0	0	0	0	0	0	0	0	0	0	0	0	0	1	0	NA	0	0	0	0	NA	NA	1	1	NA	NA	NA	NA	1956	10395	4	2	27000	2000	0
7108	31106222001	5	311062220	311062	2020	8	1	1	1	1	NA	0	1	0	0	0	0	0	0	0	0	0	0	0	0	0	0	0	1	NA	0	1	1	0	NA	NA	0	NA	NA	NA	NA	NA	35962	12620	6	2	1500	100	0
7112	31106222002	5	311062220	311062	2020	8	0	1	1	1	3	0	0	0	0	0	0	0	0	1	0	0	0	0	0	1	1	1	1	NA	0	0	0	1	1	NA	1	3	NA	NA	NA	NA	35962	12620	6	2	1500	100	0
7114	31106223001	5	311062230	311062	2020	8	0	1	1	1	3	0	1	0	0	0	1	0	0	0	0	1	0	0	0	0	0	1	1	NA	0	0	0	1	1	NA	1	2	NA	NA	NA	NA	63320	8271.428711	7	2	2600	500	0
7115	31106223002	5	311062230	311062	2020	8	1	1	1	1	3	0	1	1	0	0	1	0	0	0	1	0	1	0	1	0	0	0	1	NA	0	1	1	0	NA	NA	1	1	NA	NA	NA	NA	63320	8271.428711	7	2	2600	500	1
7119	31106224001	5	311062240	311062	2020	8	0	0	1	1	2	1	0	0	0	0	1	0	0	1	0	0	0	0	0	0	0	1	0	NA	0	0	0	0	NA	NA	0	NA	NA	NA	NA	NA	7661	30950	2	5	2600	0	0
7123	31106225001	5	311062250	311062	2020	8	1	1	1	1	2	0	0	0	0	0	0	0	0	0	0	0	0	1	0	0	1	0	0	NA	0	1	1	0	NA	NA	0	NA	NA	NA	NA	NA	NA	NA	3	3	22750	0	0
7127	31106225002	5	311062250	311062	2020	8	0	1	1	1	1	0	0	0	1	0	0	0	0	0	0	0	0	0	0	0	1	1	1	NA	0	0	0	0	NA	NA	0	NA	NA	NA	NA	NA	NA	NA	3	3	22750	0	0
7130	31106226001	5	311062260	311062	2020	8	0	1	1	1	3	0	0	0	0	0	0	0	0	0	0	1	0	0	0	0	1	1	1	NA	0	0	0	1	1	NA	0	NA	NA	NA	NA	NA	79450	41616.33203	3	3	12499	2100	0
7133	31106226002	5	311062260	311062	2020	8	1	1	1	1	NA	0	0	0	0	0	0	0	0	0	0	1	0	0	0	0	1	1	1	NA	0	1	1	0	NA	NA	0	NA	NA	NA	NA	NA	79450	41616.33203	3	3	12499	2100	0
7137	31106227001	5	311062270	311062	2020	8	0	1	1	1	3	0	0	0	0	0	1	0	0	0	1	0	0	0	0	0	0	1	1	NA	0	0	0	0	NA	NA	0	NA	NA	NA	NA	NA	46860	14616	2	2	10000	1400	0
7141	31106227002	5	311062270	311062	2020	8	1	1	1	1	2	0	0	1	0	0	1	0	0	0	1	0	1	0	0	0	0	0	1	NA	0	1	0	0	NA	NA	0	NA	NA	NA	NA	NA	46860	14616	2	2	10000	1400	1
7145	31106228001	5	311062280	311062	2020	8	0	1	1	1	5	0	0	0	0	0	0	0	0	1	0	0	0	0	0	0	1	1	1	NA	0	0	0	0	NA	NA	0	NA	NA	NA	NA	NA	35600	NA	6	3	5000	0	1
7149	31106228002	5	311062280	311062	2020	8	1	1	1	0	3	0	0	0	0	0	0	0	0	0	0	0	0	0	0	0	0	0	1	NA	0	1	1	0	NA	NA	0	NA	NA	NA	NA	NA	35600	NA	6	3	5000	0	0
7153	31106229001	5	311062290	311062	2020	8	1	1	1	1	1	1	0	0	0	1	1	0	0	1	0	0	0	1	1	0	0	0	1	NA	0	1	0	1	1	NA	1	1	NA	NA	NA	NA	54800	26610	2	4	16450	700	1
7157	31106229002	5	311062290	311062	2020	8	0	1	1	1	2	2	0	0	0	1	0	0	0	0	1	0	0	1	0	1	0	0	1	NA	0	0	0	0	NA	NA	0	NA	NA	NA	NA	NA	54800	26610	2	4	16450	700	0
7160	31106230001	5	311062300	311062	2020	8	1	1	1	1	3	0	0	0	0	0	0	0	0	0	0	0	0	0	0	0	1	1	1	NA	1	1	1	0	NA	NA	0	NA	NA	NA	NA	NA	49480	20267.5	4	2	600	15400	0
7163	31106230002	5	311062300	311062	2020	8	0	1	1	1	4	0	0	0	0	0	0	0	0	0	0	0	0	0	0	0	0	1	0	NA	0	0	0	0	NA	NA	0	NA	NA	NA	NA	NA	49480	20267.5	4	2	600	15400	0
7166	31106231001	5	311062310	311062	2020	8	0	1	1	1	3	0	1	0	0	0	0	0	0	0	0	0	1	1	0	0	0	1	1	NA	0	0	0	0	NA	NA	0	NA	NA	NA	NA	NA	75200	13370	2	3	6000	0	0
7169	31106231002	5	311062310	311062	2020	8	1	1	1	1	4	0	0	0	0	0	0	0	0	0	0	0	0	0	0	0	0	1	0	NA	0	1	1	0	NA	NA	0	NA	NA	NA	NA	NA	75200	13370	2	3	6000	0	0
7172	31106232002	5	311062320	311062	2020	8	0	1	1	1	3	0	0	0	0	0	0	0	0	0	0	0	0	1	0	0	1	0	1	NA	1	0	0	0	NA	NA	1	2	NA	NA	NA	NA	3000	31340	1	2	60000	0	0
7177	31106301001	5	311063010	311063	2020	8	0	1	1	1	2	1	0	0	0	0	0	0	0	0	0	0	0	1	0	0	0	1	1	NA	0	0	0	0	NA	NA	0	NA	NA	NA	NA	NA	56050	NA	6	3	35000	1000	0
7182	31106301002	5	311063010	311063	2020	8	1	1	1	1	5	0	0	0	0	0	0	0	0	0	0	1	0	0	0	0	1	0	0	NA	1	1	0	0	NA	NA	0	NA	NA	NA	NA	NA	56050	NA	6	3	35000	1000	0
7186	31106302001	5	311063020	311063	2020	8	1	0	1	1	2	0	1	1	1	1	1	0	0	0	1	1	1	1	0	0	0	1	0	NA	0	1	0	0	NA	NA	0	NA	NA	NA	NA	NA	33656	NA	1	5	57500	0	0
7194	31106303001	5	311063030	311063	2020	8	1	1	1	1	1	3	1	0	0	0	0	0	0	0	0	0	0	0	0	0	0	1	1	NA	0	1	1	0	NA	NA	1	5	NA	NA	NA	NA	31900	4172.5	4	4	450	0	0
7199	31106303002	5	311063030	311063	2020	8	0	1	1	1	2	1	1	0	0	0	1	0	0	0	0	0	0	0	0	0	0	1	0	NA	0	0	0	0	NA	NA	0	NA	NA	NA	NA	NA	31900	4172.5	4	4	450	0	0
7203	31106304001	5	311063040	311063	2020	8	0	0	1	1	2	0	0	0	0	0	0	0	0	0	0	0	0	1	0	0	1	1	0	NA	0	0	0	1	1	NA	0	NA	NA	NA	NA	NA	500	NA	3	3	22750	4700	0
7209	31106305001	5	311063050	311063	2020	8	0	1	1	1	5	0	0	0	0	0	0	0	0	0	0	0	0	0	0	0	1	1	0	NA	0	0	0	0	NA	NA	0	NA	NA	NA	NA	NA	6051	9290	2	3	10200	400	0
7214	31106305002	5	311063050	311063	2020	8	1	1	1	1	4	0	0	0	0	0	0	0	0	1	0	0	0	0	0	0	0	1	1	NA	0	1	0	1	1	NA	0	NA	NA	NA	NA	NA	6051	9290	2	3	10200	400	0
7221	31106306002	5	311063060	311063	2020	8	0	0	1	1	3	0	0	0	0	0	0	0	0	0	0	0	0	0	0	0	1	1	1	NA	0	0	0	0	NA	NA	0	NA	NA	NA	NA	NA	2700	NA	1	3	30100	1000	0
7225	31106307001	5	311063070	311063	2020	8	1	1	1	1	2	1	0	0	0	0	1	0	0	0	0	0	0	1	1	0	1	1	1	NA	0	1	1	0	NA	NA	0	NA	NA	NA	NA	NA	4426	NA	5	3	34000	0	0
7229	31106307002	5	311063070	311063	2020	8	0	1	1	1	1	0	1	1	0	0	0	0	0	1	0	0	1	1	0	0	1	1	1	NA	0	0	0	0	NA	NA	1	1	NA	NA	NA	NA	NA	NA	5	3	34000	0	0
7232	31106308001	5	311063080	311063	2020	8	0	1	1	1	5	0	0	0	0	0	0	0	0	0	0	0	0	0	0	0	0	1	1	NA	0	0	0	0	NA	NA	0	NA	NA	NA	NA	NA	NA	NA	5	2	5000	2000	0
7236	31106308002	5	311063080	311063	2020	8	1	1	1	1	5	0	1	0	0	0	0	0	0	0	0	0	0	0	0	0	0	0	0	NA	1	1	0	0	NA	NA	0	NA	NA	NA	NA	NA	NA	NA	5	2	5000	2000	0
7239	31106309002	5	311063090	311063	2020	8	0	1	1	1	4	0	0	0	0	0	0	0	0	0	0	0	0	0	0	0	0	1	0	NA	0	0	0	0	NA	NA	0	NA	NA	NA	NA	NA	54100	22410	2	2	1800	21000	0
7241	31106309003	5	311063090	311063	2020	8	1	1	1	1	5	0	0	0	0	0	0	0	0	0	0	0	0	0	0	0	0	1	0	NA	1	0	0	0	NA	NA	0	NA	NA	NA	NA	NA	54100	22410	2	2	1800	21000	0
7246	31106310001	5	311063100	311063	2020	8	0	1	1	1	3	0	0	0	0	0	1	0	0	0	1	0	0	0	0	0	0	1	0	NA	0	0	0	0	NA	NA	0	NA	NA	NA	NA	NA	51656	NA	5	2	4000	2000	0
7251	31106310002	5	311063100	311063	2020	8	1	1	1	1	3	0	1	0	0	0	1	0	0	0	1	0	0	0	0	0	0	1	0	NA	0	1	0	0	NA	NA	1	1	NA	NA	NA	NA	51656	NA	5	2	4000	2000	1
7256	31106311001	5	311063110	311063	2020	8	0	1	1	1	5	0	0	0	0	0	0	0	0	0	0	0	0	0	0	0	0	1	1	NA	0	0	0	0	NA	NA	0	NA	NA	NA	NA	NA	18348	NA	2	4	34500	5600	0
7261	31106311002	5	311063110	311063	2020	8	1	1	1	1	3	0	0	0	0	0	0	0	0	0	0	0	0	0	0	0	0	0	1	NA	1	1	0	0	NA	NA	0	NA	NA	NA	NA	NA	18348	NA	2	4	34500	5600	0
7264	31106312001	5	311063120	311063	2020	8	1	1	1	1	3	0	0	0	0	0	0	0	0	0	0	0	0	0	0	0	0	0	1	NA	0	1	0	0	NA	NA	0	NA	NA	NA	NA	NA	5520	NA	2	5	15200	0	0
7267	31106312002	5	311063120	311063	2020	8	0	1	1	1	2	0	0	0	0	1	0	0	0	0	0	0	0	0	0	0	0	1	1	NA	0	0	0	0	NA	NA	0	NA	NA	NA	NA	NA	5520	NA	2	5	15200	0	0
7272	31106313001	5	311063130	311063	2020	8	0	1	1	1	2	4	0	0	0	0	0	0	0	0	0	1	1	0	0	0	0	0	0	NA	0	0	0	1	3	NA	0	NA	NA	NA	NA	NA	5756	77785.5	2	3	8500	0	0
7277	31106313002	5	311063130	311063	2020	8	1	1	1	1	3	1	0	0	0	0	0	0	0	1	0	0	0	0	0	0	0	0	0	NA	0	1	0	0	NA	NA	0	NA	NA	NA	NA	NA	5756	77785.5	2	3	8500	0	0
7282	31106314001	5	311063140	311063	2020	8	0	0	1	1	5	0	0	1	0	0	0	0	0	0	0	0	0	0	0	0	0	1	1	NA	0	0	0	0	NA	NA	0	NA	NA	NA	NA	NA	9036	NA	1	2	20500	0	0
7286	31106315001	5	311063150	311063	2020	8	1	1	1	1	3	0	0	0	1	1	0	0	0	0	0	1	0	1	0	0	1	1	1	NA	0	1	0	1	1	NA	0	NA	NA	NA	NA	NA	9362	NA	2	4	14200	600	0
7290	31106315002	5	311063150	311063	2020	8	0	1	1	1	2	0	1	1	0	1	0	0	1	0	0	0	0	1	0	0	1	1	0	NA	0	0	0	0	NA	NA	0	NA	NA	NA	NA	NA	9362	NA	2	4	14200	600	0
7295	31106316001	5	311063160	311063	2020	8	1	1	1	1	4	0	1	0	0	1	0	0	0	0	0	0	0	1	0	0	0	0	1	NA	1	1	1	0	NA	NA	0	NA	NA	NA	NA	NA	0	NA	2	2	9750	1000	0
7300	31106316002	5	311063160	311063	2020	8	0	1	1	1	3	0	0	0	0	0	0	0	0	0	0	1	0	1	0	0	1	1	1	NA	0	0	0	0	NA	NA	1	1	NA	NA	NA	NA	0	NA	2	2	9750	1000	0
7304	31106317001	5	311063170	311063	2020	8	0	1	1	1	4	0	0	0	0	0	0	0	0	1	0	0	0	1	0	0	0	1	0	NA	0	0	0	0	NA	NA	1	1	NA	NA	NA	NA	NA	NA	2	3	13500	2000	0
7308	31106317002	5	311063170	311063	2020	8	1	1	1	1	NA	0	0	0	0	0	0	0	0	1	0	0	0	0	0	0	0	1	0	NA	1	1	0	0	NA	NA	0	NA	NA	NA	NA	NA	NA	NA	2	3	13500	2000	0
7313	31106318001	5	311063180	311063	2020	8	0	1	1	1	2	0	0	0	0	0	0	0	0	1	0	0	0	1	0	0	0	1	0	NA	0	0	0	0	NA	NA	1	6	NA	NA	NA	NA	18200	NA	5	3	34000	0	0
7318	31106318002	5	311063180	311063	2020	8	1	1	1	1	3	0	1	0	0	0	0	0	0	0	1	0	0	1	0	0	0	1	1	NA	0	1	1	0	NA	NA	1	4	NA	NA	NA	NA	18200	NA	5	3	34000	0	0
7323	31106319001	5	311063190	311063	2020	8	1	1	1	1	4	0	0	0	0	0	0	0	0	1	0	0	0	0	0	0	1	1	0	NA	1	1	1	0	NA	NA	1	1	NA	NA	NA	NA	35296	NA	2	4	24500	3800	0
7327	31106319002	5	311063190	311063	2020	8	0	1	1	1	4	0	0	0	0	0	0	0	0	1	0	0	0	0	0	0	1	1	0	NA	1	0	0	0	NA	NA	0	NA	NA	NA	NA	NA	35296	NA	2	4	24500	3800	0
7331	31106320001	5	311063200	311063	2020	8	0	0	1	1	NA	0	1	0	0	0	1	0	0	0	0	0	0	1	0	0	0	0	1	NA	0	0	0	0	NA	NA	1	1	NA	NA	NA	NA	72856	8633.333008	6	4	14250	600	0
7336	31106321001	5	311063210	311063	2020	8	1	0	1	1	2	0	0	0	0	0	0	0	0	0	0	0	0	0	0	0	1	0	0	NA	0	1	1	0	NA	NA	0	NA	NA	NA	NA	NA	92040	NA	4	3	900	250	0
7342	31106323001	5	311063230	311063	2020	8	1	1	1	1	3	0	0	1	0	0	0	0	0	0	0	0	0	0	0	0	0	1	0	NA	0	1	1	1	1	NA	0	NA	NA	NA	NA	NA	NA	NA	11	3	0	0	0
7346	31106323002	5	311063230	311063	2020	8	0	1	1	1	3	0	1	0	0	0	0	0	0	1	0	0	0	0	0	0	0	1	0	NA	0	0	0	0	NA	NA	0	NA	NA	NA	NA	NA	NA	NA	11	3	0	0	0
7350	31106324001	5	311063240	311063	2020	8	0	1	1	1	1	0	0	0	1	0	0	0	0	1	0	0	0	0	0	0	0	1	1	NA	0	0	0	1	11	NA	1	2	NA	NA	NA	NA	338882	99880	5	3	96000	2550	0
7354	31106324002	5	311063240	311063	2020	8	1	1	1	1	2	0	1	0	0	0	0	0	0	0	1	1	0	1	0	1	0	0	1	NA	1	1	1	0	NA	NA	0	NA	NA	NA	NA	NA	338882	99880	5	3	96000	2550	1
7359	31106325001	5	311063250	311063	2020	8	1	0	1	1	3	0	0	0	0	1	0	0	0	0	0	0	0	0	0	0	0	0	1	NA	0	1	0	0	NA	NA	0	NA	NA	NA	NA	NA	1500	13902	1	4	10600	200	0
7362	31106326001	5	311063260	311063	2020	8	1	1	1	1	3	0	0	1	0	0	0	0	0	0	0	0	0	0	0	0	1	1	0	NA	0	1	1	0	NA	NA	0	NA	NA	NA	NA	NA	75400	NA	2	3	19500	10000	0
7368	31106327001	5	311063270	311063	2020	8	1	1	1	1	NA	0	1	0	0	0	0	0	0	0	0	0	0	0	0	0	0	0	0	NA	0	1	0	0	NA	NA	0	NA	NA	NA	NA	NA	NA	7283.333496	6	2	20000	0	0
7371	31106327002	5	311063270	311063	2020	8	0	1	1	1	NA	0	1	0	0	0	0	0	0	0	0	0	0	0	0	0	0	0	0	NA	0	0	0	0	NA	NA	0	NA	NA	NA	NA	NA	NA	7283.333496	6	2	20000	0	0
7374	31106328002	5	311063280	311063	2020	8	0	0	1	1	5	0	0	0	0	0	0	0	0	0	0	0	0	0	0	0	0	0	1	NA	0	0	0	0	NA	NA	0	NA	NA	NA	NA	NA	46560	12753.33301	3	2	0	27200	0
7377	31106329001	5	311063290	311063	2020	8	1	1	1	1	3	0	1	0	0	0	0	0	0	0	1	0	0	0	0	0	1	1	1	NA	1	1	1	0	NA	NA	0	NA	NA	NA	NA	NA	69100	27820	2	2	600	6500	0
7380	31106329002	5	311063290	311063	2020	8	0	1	1	1	5	0	0	0	0	0	0	0	0	0	0	0	0	0	0	0	1	1	1	NA	0	0	0	0	NA	NA	0	NA	NA	NA	NA	NA	69100	27820	2	2	600	6500	0
7382	31106330001	5	311063300	311063	2020	8	0	0	1	1	4	0	1	0	0	0	0	0	0	0	0	0	0	0	0	0	0	0	1	NA	0	0	0	0	NA	NA	0	NA	NA	NA	NA	NA	82760	NA	4	3	900	0	0
7384	31106331001	5	311063310	311063	2020	8	0	1	1	1	2	3	0	0	0	0	0	0	0	0	0	0	0	1	0	0	0	0	1	NA	0	0	0	1	1	NA	0	NA	NA	NA	NA	NA	NA	NA	6	2	11000	2400	0
7386	31106331002	5	311063310	311063	2020	8	1	1	1	1	2	1	0	0	0	1	0	0	0	0	0	0	0	1	1	0	1	1	1	NA	0	1	0	1	1	NA	0	NA	NA	NA	NA	NA	NA	NA	6	2	11000	2400	0
7390	34043101001	5	340431010	340431	2020	7	1	1	1	1	3	0	1	0	0	0	0	0	0	0	1	0	0	0	0	0	1	1	1	NA	1	1	1	0	NA	NA	0	NA	NA	NA	NA	NA	0	18092	2	3	27500	0	0
7395	34043101002	5	340431010	340431	2020	7	0	1	1	1	3	0	0	0	0	0	0	0	0	1	0	0	0	0	0	0	1	1	1	NA	1	0	0	0	NA	NA	0	NA	NA	NA	NA	NA	0	18092	2	3	27500	0	0
7400	34043102001	5	340431020	340431	2020	7	0	0	1	1	2	2	0	0	0	0	0	0	0	0	0	0	0	0	0	0	1	1	1	NA	1	0	0	0	NA	NA	0	NA	NA	NA	NA	NA	NA	NA	1	5	11600	6300	0
7404	34043103001	5	340431030	340431	2020	7	1	1	1	1	NA	0	0	0	0	0	0	0	0	0	0	0	0	0	0	0	1	0	0	NA	1	1	1	0	NA	NA	0	NA	NA	NA	NA	NA	5300	NA	2	3	22000	0	0
7406	34043103002	5	340431030	340431	2020	7	0	1	1	1	NA	0	0	0	0	0	0	0	0	0	0	0	0	0	0	0	0	1	1	NA	0	0	0	0	NA	NA	0	NA	NA	NA	NA	NA	5300	NA	2	3	22000	0	0
7411	34043104001	5	340431040	340431	2020	7	0	0	1	1	1	4	0	0	0	1	0	0	0	1	0	0	0	0	0	0	0	0	0	NA	0	0	0	1	2	NA	1	1	NA	NA	NA	NA	-59530	19090	2	4	12000	0	0
7421	34043106001	5	340431060	340431	2020	7	1	0	1	1	3	0	0	0	0	0	0	0	0	0	0	0	0	0	0	0	1	0	1	NA	1	1	0	0	NA	NA	0	NA	NA	NA	NA	NA	0	8692	1	1	36110	0	0
7427	34043107002	5	340431070	340431	2020	7	0	0	1	1	NA	5	0	1	0	1	0	1	0	1	0	0	1	0	1	1	0	0	0	NA	0	0	0	1	2	NA	0	NA	NA	NA	NA	NA	0	57840	1	9	69800	0	0
7432	34043108001	5	340431080	340431	2020	7	0	1	1	1	3	0	1	0	0	0	0	0	0	1	0	0	0	1	0	0	0	1	0	NA	0	0	0	0	NA	NA	1	1	NA	NA	NA	NA	2120	13460	4	3	107700	0	0
7437	34043108002	5	340431080	340431	2020	7	1	1	1	1	2	0	0	0	0	0	1	0	0	0	0	0	0	1	0	0	0	0	0	NA	0	1	0	0	NA	NA	1	1	NA	NA	NA	NA	2120	13460	4	3	107700	0	0
7442	34043109001	5	340431090	340431	2020	7	1	1	1	1	3	1	0	0	0	1	0	0	1	0	0	0	0	1	0	1	1	1	1	NA	0	1	1	0	NA	NA	0	NA	NA	NA	NA	NA	19500	6145	2	3	12600	300	0
7447	34043109002	5	340431090	340431	2020	7	0	1	1	1	2	0	0	0	0	0	0	0	0	0	0	0	0	1	0	0	0	1	1	NA	0	0	0	0	NA	NA	0	NA	NA	NA	NA	NA	19500	6145	2	3	12600	300	0
7451	34043110001	5	340431100	340431	2020	7	1	1	1	1	2	2	0	0	0	1	0	0	0	1	0	0	0	1	1	0	0	0	0	NA	0	1	1	1	1	NA	0	NA	NA	NA	NA	NA	8780	21035	2	5	18700	11300	0
7455	34043110002	5	340431100	340431	2020	7	0	1	1	1	3	3	0	0	0	1	0	0	0	1	0	0	1	1	1	0	1	1	1	NA	0	0	0	0	NA	NA	1	1	NA	NA	NA	NA	8780	21035	2	5	18700	11300	0
7460	34043111001	5	340431110	340431	2020	7	1	1	1	1	3	0	0	0	0	0	0	0	0	0	0	0	0	0	0	0	1	1	1	NA	0	0	0	0	NA	NA	0	NA	NA	NA	NA	NA	-2720	3586	2	4	10000	0	0
7465	34043111002	5	340431110	340431	2020	7	0	1	1	1	NA	0	0	0	0	0	0	0	0	0	0	0	0	0	0	0	0	1	1	NA	0	0	0	0	NA	NA	0	NA	NA	NA	NA	NA	-2720	3586	2	4	10000	0	0
7470	34043112001	5	340431120	340431	2020	7	0	1	1	1	2	1	1	1	0	0	0	0	0	1	1	0	1	1	0	0	0	1	1	NA	0	1	0	0	NA	NA	1	2	NA	NA	NA	NA	4143	NA	6	5	2000	0	0
7475	34043112002	5	340431120	340431	2020	7	1	1	1	1	2	1	0	0	0	0	0	0	0	1	0	0	0	1	0	0	0	1	1	NA	1	0	0	0	NA	NA	0	NA	NA	NA	NA	NA	4143	NA	6	5	2000	0	0
7480	34043113001	5	340431130	340431	2020	7	1	0	1	1	3	0	0	0	0	0	0	0	0	1	0	0	0	0	0	0	0	1	1	NA	0	0	0	0	NA	NA	0	NA	NA	NA	NA	NA	42200	27800	2	2	3000	5500	0
7484	34043114001	5	340431140	340431	2020	7	0	1	1	1	2	3	1	0	0	0	1	0	0	0	0	0	0	0	0	0	1	0	1	NA	0	0	0	1	1	NA	0	NA	NA	NA	NA	NA	180	14470	2	4	3230	0	0
7488	34043114002	5	340431140	340431	2020	7	1	1	1	1	3	1	1	0	0	1	0	0	0	0	0	1	0	0	0	0	1	1	1	NA	1	1	0	0	NA	NA	0	NA	NA	NA	NA	NA	180	14470	2	4	3230	0	0
7492	34043115001	5	340431150	340431	2020	7	1	1	1	1	3	0	0	0	0	0	0	0	0	1	0	1	0	1	0	0	1	1	1	NA	1	1	1	0	NA	NA	0	NA	NA	NA	NA	NA	41340	57580	2	3	46500	1000	0
7496	34043115002	5	340431150	340431	2020	7	0	1	1	1	5	0	0	0	0	0	0	0	0	1	0	0	1	1	0	0	1	0	1	NA	0	0	0	0	NA	NA	1	1	NA	NA	NA	NA	41340	57580	2	3	46500	1000	0
7501	34043116001	5	340431160	340431	2020	7	0	1	1	1	2	0	0	1	0	0	0	0	0	1	1	0	0	0	0	0	0	0	1	NA	0	0	0	1	1	NA	0	NA	NA	NA	NA	NA	40000	NA	4	2	6700	900	0
7506	34043116002	5	340431160	340431	2020	7	1	1	1	1	NA	0	0	0	0	0	0	0	0	0	0	1	0	0	0	0	1	1	1	NA	1	1	1	0	NA	NA	0	NA	NA	NA	NA	NA	40000	NA	4	2	6700	900	0
7511	34043117001	5	340431170	340431	2020	7	1	0	1	0	1	0	1	0	1	1	1	0	0	1	0	0	0	0	0	0	0	0	1	NA	1	1	0	0	NA	NA	0	NA	NA	NA	NA	NA	62900	8840	1	6	6300	8700	1
7519	34043118001	5	340431180	340431	2020	7	0	1	1	1	3	1	0	0	0	0	0	0	0	0	1	0	0	0	0	0	1	0	0	NA	0	0	0	0	NA	NA	1	1	NA	NA	NA	NA	4500	10270	2	4	7000	0	0
7524	34043118002	5	340431180	340431	2020	7	1	1	1	1	3	0	0	0	0	0	0	0	0	0	1	0	0	0	0	0	0	1	1	NA	0	0	0	0	NA	NA	0	NA	NA	NA	NA	NA	4500	10270	2	4	7000	0	0
7534	34043120001	5	340431200	340431	2020	7	0	1	1	1	5	0	1	0	0	0	0	0	0	0	0	0	0	0	0	0	1	1	1	NA	0	0	0	0	NA	NA	0	NA	NA	NA	NA	NA	5640	13650	2	5	3700	0	0
7539	34043120002	5	340431200	340431	2020	7	1	1	1	1	3	0	0	0	0	0	0	0	0	1	0	0	0	0	0	0	0	0	0	NA	0	1	0	0	NA	NA	0	NA	NA	NA	NA	NA	5640	13650	2	5	3700	0	0
7541	34043121001	5	340431210	340431	2020	7	1	1	1	1	NA	0	1	0	0	0	0	0	0	0	0	0	0	0	0	0	1	1	0	NA	1	1	0	0	NA	NA	0	NA	NA	NA	NA	NA	NA	NA	6	2	1000	0	0
7543	34043121002	5	340431210	340431	2020	7	0	1	1	1	3	1	0	0	0	0	0	0	0	1	0	0	0	0	0	1	0	1	1	NA	1	0	0	0	NA	NA	0	NA	NA	NA	NA	NA	NA	NA	6	2	1000	0	0
7546	34043122001	5	340431220	340431	2020	7	1	0	1	1	3	0	0	0	0	0	0	0	0	0	0	0	0	1	0	0	0	1	1	NA	1	1	1	0	NA	NA	0	NA	NA	NA	NA	NA	35150	8705	4	2	2000	8	0
7550	34043123001	5	340431230	340431	2020	7	0	1	1	1	2	1	0	0	0	0	1	0	0	0	0	0	0	1	0	0	1	1	1	NA	0	0	0	0	NA	NA	0	NA	NA	NA	NA	NA	900	12880	2	4	86500	0	0
7553	34043123002	5	340431230	340431	2020	7	1	1	1	1	3	0	0	0	0	0	0	0	0	1	0	0	0	0	0	0	1	0	1	NA	1	1	0	0	NA	NA	0	NA	NA	NA	NA	NA	900	12880	2	4	86500	0	0
7557	34043124001	5	340431240	340431	2020	7	0	1	1	1	1	1	1	0	0	0	1	1	0	0	1	0	0	1	0	0	0	1	1	NA	0	0	0	1	2	NA	1	1	NA	NA	NA	NA	200	16530	2	2	13000	0	0
7559	34043124002	5	340431240	340431	2020	7	1	1	1	1	2	0	1	0	0	0	1	0	0	1	0	0	1	0	0	0	0	0	1	NA	0	1	0	0	NA	NA	0	NA	NA	NA	NA	NA	200	16530	2	2	13000	0	0
7564	34043126001	5	340431260	340431	2020	7	0	1	1	1	2	3	0	0	0	0	0	0	0	0	0	0	0	0	0	0	0	0	1	NA	0	0	0	1	1	NA	1	1	NA	NA	NA	NA	92400	NA	6	2	0	5200	0
7566	34043126002	5	340431260	340431	2020	7	1	1	1	1	NA	1	0	0	0	0	0	0	0	0	0	0	0	1	0	0	1	1	1	NA	0	1	0	0	NA	NA	1	2	NA	NA	NA	NA	92400	NA	6	2	0	5200	0
7569	34043127001	5	340431270	340431	2020	7	1	1	1	1	3	2	0	0	0	0	0	0	0	1	0	0	0	1	0	0	1	1	0	NA	0	1	0	0	NA	NA	1	1	NA	NA	NA	NA	2300	26628	2	2	20500	100	0
7572	34043127002	5	340431270	340431	2020	7	0	1	1	1	5	0	1	0	0	1	1	0	0	0	0	0	0	1	0	0	1	0	1	NA	0	0	0	0	NA	NA	0	NA	NA	NA	NA	NA	2300	26628	2	2	20500	100	0
7577	34043201001	5	340432010	340432	2020	7	1	1	0	1	5	0	1	0	0	1	1	0	0	0	0	0	0	0	0	0	1	1	1	NA	0	1	0	1	1	NA	1	2	NA	NA	NA	NA	NA	22451	2	4	11750	0	0
7582	34043201002	5	340432010	340432	2020	7	0	1	0	1	3	1	1	0	1	0	0	0	0	1	1	0	0	0	0	0	0	1	1	NA	0	0	0	0	NA	NA	1	1	NA	NA	NA	NA	NA	22451	2	4	11750	0	0
7587	34043202001	5	340432020	340432	2020	7	0	1	0	1	3	0	0	0	0	0	0	0	0	0	0	0	0	0	0	0	0	0	1	NA	0	0	0	0	NA	NA	0	NA	NA	NA	NA	NA	16150	17484	2	2	40500	0	0
7592	34043202002	5	340432020	340432	2020	7	1	1	0	1	5	0	0	0	0	0	0	0	0	0	0	0	0	1	0	0	0	1	0	NA	1	1	1	0	NA	NA	0	NA	NA	NA	NA	NA	16150	17484	2	2	40500	0	0
7597	34043203001	5	340432030	340432	2020	7	0	0	0	1	2	0	1	1	0	0	1	0	0	0	0	0	0	0	0	0	0	0	1	NA	0	0	0	0	NA	NA	1	2	NA	NA	NA	NA	NA	NA	1	9	9600	700	0
7601	34043204001	5	340432040	340432	2020	7	1	1	0	1	2	0	0	0	0	0	0	0	0	0	0	0	0	0	0	0	1	1	1	NA	0	1	1	0	NA	NA	0	NA	NA	NA	NA	NA	14040	15620	2	2	20000	6000	0
7606	34043204002	5	340432040	340432	2020	7	0	1	0	1	2	1	1	1	0	0	0	0	0	0	0	0	0	0	0	0	0	1	1	NA	0	0	0	0	NA	NA	0	NA	NA	NA	NA	NA	14040	15620	2	2	20000	6000	0
7611	34043205001	5	340432050	340432	2020	7	0	1	0	1	3	0	1	1	0	0	0	0	0	1	1	0	0	0	0	0	0	1	1	NA	1	0	0	0	NA	NA	1	1	NA	NA	NA	NA	25960	23655	6	3	10000	0	0
7616	34043205002	5	340432050	340432	2020	7	1	1	0	1	3	0	0	0	1	0	0	0	0	0	0	0	0	0	0	0	0	1	1	NA	0	1	1	0	NA	NA	0	NA	NA	NA	NA	NA	25960	23655	6	3	10000	0	0
7623	34043207001	5	340432070	340432	2020	8	1	1	0	1	3	0	0	0	0	0	0	0	0	1	0	0	0	0	0	0	1	1	1	NA	1	1	0	0	NA	NA	0	NA	NA	NA	NA	NA	14140	2251	2	2	3900	0	0
7627	34043207002	5	340432070	340432	2020	8	0	1	0	1	NA	1	1	0	0	0	0	0	0	0	0	0	0	0	0	0	1	1	1	NA	0	0	0	0	NA	NA	0	NA	NA	NA	NA	NA	14140	2251	2	2	3900	0	0
7632	34043208001	5	340432080	340432	2020	7	0	1	0	1	4	0	1	0	0	0	0	0	0	0	0	0	0	0	0	0	0	1	1	NA	1	0	0	0	NA	NA	0	NA	NA	NA	NA	NA	82600	NA	5	3	0	12000	0
7637	34043208002	5	340432080	340432	2020	7	1	1	0	1	3	0	0	0	0	0	0	0	0	0	0	0	0	0	0	0	1	0	0	NA	1	1	1	0	NA	NA	0	NA	NA	NA	NA	NA	82600	NA	5	3	0	12000	0
7642	34043209001	5	340432090	340432	2020	7	0	0	0	1	3	0	1	0	0	0	0	0	0	1	0	0	0	0	0	0	1	1	1	NA	0	0	0	0	NA	NA	1	2	NA	NA	NA	NA	3520	NA	1	3	6000	0	0
7649	34043210001	5	340432100	340432	2020	8	0	1	0	1	NA	0	1	0	0	0	1	0	0	1	0	0	1	0	0	0	1	1	0	NA	0	0	0	0	NA	NA	0	NA	NA	NA	NA	NA	36000	8380	2	2	20000	0	0
7652	34043210002	5	340432100	340432	2020	8	1	1	0	1	NA	0	0	0	0	0	0	0	0	0	0	0	0	0	0	0	0	0	0	NA	0	0	0	0	NA	NA	0	NA	NA	NA	NA	NA	36000	8380	2	2	20000	0	0
7657	34043211001	5	340432110	340432	2020	7	1	1	0	1	2	2	1	0	0	0	0	1	0	0	0	0	0	1	0	0	0	1	1	NA	1	1	1	0	NA	NA	1	3	NA	NA	NA	NA	NA	NA	2	2	6730	0	0
7662	34043211002	5	340432110	340432	2020	7	0	1	0	1	3	1	0	0	0	0	0	0	0	0	0	0	1	0	0	0	0	1	1	NA	0	0	0	1	1	NA	1	1	NA	NA	NA	NA	NA	NA	2	2	6730	0	1
7671	34043212002	5	340432120	340432	2020	7	1	1	0	1	4	0	0	0	0	0	0	1	0	0	0	0	0	0	0	0	0	0	1	NA	1	1	1	0	NA	NA	0	NA	NA	NA	NA	NA	75800	NA	2	5	3508	17700	0
7672	34043212003	5	340432120	340432	2020	7	0	1	0	1	NA	0	0	0	0	0	0	0	0	0	0	0	0	0	0	0	1	1	1	NA	1	0	0	0	NA	NA	0	NA	NA	NA	NA	NA	75800	NA	2	5	3508	17700	0
7676	34043213001	5	340432130	340432	2020	8	1	1	0	1	1	0	0	0	0	1	1	0	0	0	0	1	0	1	0	0	0	1	1	NA	0	1	0	0	NA	NA	0	NA	NA	NA	NA	NA	NA	NA	5	3	2900	48400	0
7679	34043213002	5	340432130	340432	2020	8	0	1	0	1	NA	0	0	0	0	0	0	0	0	0	0	0	0	0	0	0	0	1	1	NA	0	0	0	0	NA	NA	0	NA	NA	NA	NA	NA	NA	NA	5	3	2900	48400	0
7688	34043215001	5	340432150	340432	2020	7	0	0	0	1	3	0	0	0	0	0	1	0	0	0	0	0	0	0	0	0	1	1	1	NA	0	0	0	0	NA	NA	0	NA	NA	NA	NA	NA	NA	NA	6	4	20500	0	0
7700	34043217001	5	340432170	340432	2020	7	1	1	0	1	2	6	0	0	0	0	0	1	0	0	1	0	0	1	0	0	1	0	1	NA	0	1	0	0	NA	NA	0	NA	NA	NA	NA	NA	10925	44260	2	3	129036	0	0
7705	34043217002	5	340432170	340432	2020	7	0	1	0	1	3	1	0	0	0	0	0	0	0	0	0	0	0	0	0	0	1	1	0	NA	1	0	0	0	NA	NA	0	NA	NA	NA	NA	NA	10925	44260	2	3	129036	0	0
7710	34043218001	5	340432180	340432	2020	7	1	1	0	1	4	0	0	0	0	0	0	0	0	0	0	0	0	0	0	0	1	1	1	NA	1	1	0	0	NA	NA	0	NA	NA	NA	NA	NA	3920	14206.25	4	3	12000	0	0
7715	34043218002	5	340432180	340432	2020	7	0	1	0	1	2	3	1	0	0	0	0	1	0	1	1	1	0	1	0	0	0	0	1	NA	0	0	0	1	1	NA	1	1	NA	NA	NA	NA	3920	14206.25	4	3	12000	0	0
7720	34043219001	5	340432190	340432	2020	7	0	0	0	1	2	0	0	0	0	1	0	0	0	0	0	0	0	0	0	0	0	1	1	NA	0	0	0	1	1	NA	1	10	NA	NA	NA	NA	63840	NA	2	8	17150	0	0
7725	34043220001	5	340432200	340432	2020	7	1	0	0	1	NA	5	1	0	0	0	0	1	1	0	1	0	0	0	0	1	0	0	1	NA	0	1	0	0	NA	NA	0	NA	NA	NA	NA	NA	51940	NA	2	4	29000	8500	0
7729	34043221001	5	340432210	340432	2020	7	0	0	0	1	2	0	0	0	0	0	0	0	0	0	1	0	0	1	0	0	1	1	1	NA	0	0	0	0	NA	NA	0	NA	NA	NA	NA	NA	1720	2780	1	3	9500	0	0
7733	34043222001	5	340432220	340432	2020	7	1	1	0	1	2	0	1	0	0	0	0	1	0	0	0	0	0	0	0	0	1	1	1	NA	1	1	1	0	NA	NA	0	NA	NA	NA	NA	NA	2100	11250	2	4	3700	0	0
7736	34043222002	5	340432220	340432	2020	7	0	1	0	1	5	2	1	0	0	0	0	0	0	0	0	0	0	0	0	0	1	1	1	NA	0	0	0	0	NA	NA	0	NA	NA	NA	NA	NA	2100	11250	2	4	3700	0	0
7739	34043223001	5	340432230	340432	2020	7	1	0	0	1	3	0	1	0	0	0	0	0	0	0	0	0	0	0	0	0	0	1	1	NA	1	1	1	0	NA	NA	0	NA	NA	NA	NA	NA	56500	21240	2	1	0	0	0
7742	34043224001	5	340432240	340432	2020	7	1	1	0	1	3	0	1	0	0	0	0	0	0	0	0	0	0	0	0	0	1	1	1	NA	1	1	0	0	NA	NA	0	NA	NA	NA	NA	NA	88537	NA	3	2	300	215	0
7745	34043224002	5	340432240	340432	2020	7	0	1	0	1	3	0	0	0	0	0	0	0	0	0	0	0	0	0	0	0	1	1	1	NA	1	0	0	0	NA	NA	1	2	NA	NA	NA	NA	88537	NA	3	2	300	215	0
7748	34043225001	5	340432250	340432	2020	7	0	1	0	1	3	0	0	0	0	0	0	0	0	0	0	0	0	0	0	0	0	1	1	NA	1	0	0	0	NA	NA	0	NA	NA	NA	NA	NA	139000	NA	3	1	0	0	0
7751	34043225002	5	340432250	340432	2020	7	1	1	0	1	NA	0	0	0	0	0	0	0	0	1	0	0	0	1	0	0	1	0	1	NA	0	1	1	0	NA	NA	0	NA	NA	NA	NA	NA	139000	NA	3	1	0	0	0
7757	34043301002	5	340433010	340433	2020	7	0	0	1	1	2	1	1	0	0	1	1	1	0	0	0	0	0	1	1	0	0	0	1	NA	0	1	1	0	NA	NA	1	1	NA	NA	NA	NA	NA	7948	5	3	11900	400	0
7761	34043302001	5	340433020	340433	2020	7	0	1	1	1	3	0	1	0	0	1	0	0	0	1	0	0	0	0	1	0	1	1	1	NA	0	0	0	0	NA	NA	0	NA	NA	NA	NA	NA	252040	NA	6	3	700	0	0
7764	34043302002	5	340433020	340433	2020	7	1	1	1	1	3	2	0	0	0	0	0	0	0	1	0	0	0	0	0	0	0	0	1	NA	1	1	0	0	NA	NA	1	1	NA	NA	NA	NA	252040	NA	6	3	700	0	0
7769	34043303001	5	340433030	340433	2020	7	0	1	1	0	2	0	1	1	0	0	0	0	0	0	1	0	0	0	0	0	1	0	1	NA	0	0	0	0	NA	NA	0	NA	NA	NA	NA	NA	123040	6390	2	1	950	3.00E+05	0
7774	34043303002	5	340433030	340433	2020	7	1	1	1	0	2	0	0	0	0	0	0	0	0	0	1	1	1	0	0	0	0	0	1	NA	1	1	0	0	NA	NA	1	2	NA	NA	NA	NA	123040	6390	2	1	950	3.00E+05	1
7779	34043304001	5	340433040	340433	2020	7	0	1	1	1	2	6	0	0	0	0	0	0	0	1	0	0	0	1	0	0	1	1	1	NA	0	0	0	0	NA	NA	1	2	NA	NA	NA	NA	48850	3000	3	2	0	0	0
7784	34043304002	5	340433040	340433	2020	7	1	1	1	1	NA	0	0	0	0	0	0	0	0	0	0	0	0	0	0	0	1	0	0	NA	1	1	1	0	NA	NA	1	2	NA	NA	NA	NA	48850	3000	3	2	0	0	0
7789	34043305001	5	340433050	340433	2020	7	1	1	1	1	5	0	0	0	0	0	0	0	0	0	0	0	0	1	0	0	1	1	1	NA	1	1	0	0	NA	NA	0	NA	NA	NA	NA	NA	26440	10355	4	3	3700	0	0
7794	34043305002	5	340433050	340433	2020	7	0	1	1	1	3	0	0	0	0	0	0	0	0	1	1	0	0	1	0	0	1	1	0	NA	0	0	0	0	NA	NA	1	2	NA	NA	NA	NA	26440	10355	4	3	3700	0	0
7799	34043306001	5	340433060	340433	2020	7	1	1	1	1	2	0	0	1	0	0	0	0	0	1	1	1	0	0	0	0	1	1	1	NA	1	1	1	0	NA	NA	1	1	NA	NA	NA	NA	NA	NA	2	4	12000	0	0
7804	34043306002	5	340433060	340433	2020	7	0	1	1	1	2	4	0	1	0	0	0	0	0	1	0	0	0	1	0	1	0	1	1	NA	0	0	0	0	NA	NA	0	NA	NA	NA	NA	NA	NA	NA	2	4	12000	0	0
7809	34043307001	5	340433070	340433	2020	7	1	0	1	1	2	0	0	0	0	1	1	0	0	1	0	0	0	1	0	0	1	1	1	NA	1	1	1	0	NA	NA	1	3	NA	NA	NA	NA	713	17085.25	8	4	14500	200	0
7817	34043308001	5	340433080	340433	2020	7	1	0	1	1	3	0	0	0	0	0	0	0	0	0	0	0	0	0	0	0	0	0	1	NA	0	1	1	0	NA	NA	0	NA	NA	NA	NA	NA	-300	22110	1	1	3800	0	0
7822	34043309001	5	340433090	340433	2020	7	0	1	1	1	3	2	0	0	0	0	0	0	0	1	0	0	0	1	0	0	0	1	1	NA	0	0	0	0	NA	NA	1	3	NA	NA	NA	NA	NA	NA	2	4	15500	0	0
7827	34043309002	5	340433090	340433	2020	7	1	1	1	1	2	2	1	0	0	0	1	1	0	1	1	0	0	1	0	0	0	0	1	NA	0	1	0	0	NA	NA	1	1	NA	NA	NA	NA	NA	NA	2	4	15500	0	0
7835	34043310002	5	340433100	340433	2020	7	0	0	1	1	3	0	0	0	0	1	0	0	0	0	0	0	0	0	0	0	1	1	1	NA	0	0	0	0	NA	NA	0	NA	NA	NA	NA	NA	1380	16378	1	5	2400	700	0
7840	34043311001	5	340433110	340433	2020	7	0	1	1	1	3	1	0	0	0	0	0	0	0	1	0	0	0	0	0	0	0	1	1	NA	0	0	0	0	NA	NA	0	NA	NA	NA	NA	NA	79200	25100	2	2	36000	0	0
7843	34043311002	5	340433110	340433	2020	7	1	1	1	1	2	0	0	1	0	0	0	0	0	0	1	0	0	0	0	0	1	1	1	NA	0	1	1	0	NA	NA	1	2	NA	NA	NA	NA	79200	25100	2	2	36000	0	0
7848	34043312001	5	340433120	340433	2020	7	1	1	1	1	3	1	1	0	0	0	0	0	0	1	0	0	0	0	0	0	1	1	1	NA	1	1	1	0	NA	NA	0	NA	NA	NA	NA	NA	5850	8116	2	3	4000	0	0
7852	34043312002	5	340433120	340433	2020	7	0	1	1	1	3	0	0	0	0	0	0	0	0	0	0	0	0	0	0	0	1	1	1	NA	0	0	0	0	NA	NA	0	NA	NA	NA	NA	NA	5850	8116	2	3	4000	0	0
7856	34043313001	5	340433130	340433	2020	7	0	0	1	1	2	2	0	0	0	0	0	0	0	1	0	0	0	1	0	0	1	1	1	NA	0	0	0	0	NA	NA	1	5	NA	NA	NA	NA	15000	24536	2	3	10000	2000	0
7863	34043314001	5	340433140	340433	2020	7	0	0	1	1	3	1	0	0	0	0	0	0	0	0	0	0	0	0	0	0	0	1	1	NA	0	0	0	0	NA	NA	0	NA	NA	NA	NA	NA	NA	NA	5	4	5800	0	0
7868	34043315001	5	340433150	340433	2020	7	1	1	1	1	3	0	1	0	0	0	0	0	0	1	0	0	0	1	0	0	1	1	1	NA	1	1	0	0	NA	NA	0	NA	NA	NA	NA	NA	65	12485	2	2	3000	0	0
7873	34043315002	5	340433150	340433	2020	7	0	1	1	1	2	1	0	0	0	0	0	0	0	1	0	0	0	0	0	0	1	1	1	NA	0	0	0	0	NA	NA	0	NA	NA	NA	NA	NA	65	12485	2	2	3000	0	0
7878	34043316001	5	340433160	340433	2020	7	0	0	1	1	3	1	1	0	0	0	0	0	0	1	0	0	0	0	0	0	0	1	1	NA	0	0	0	1	1	NA	0	NA	NA	NA	NA	NA	NA	NA	5	2	3500	0	0
7885	34043317002	5	340433170	340433	2020	7	1	0	1	1	4	0	0	0	0	0	0	0	0	1	0	0	0	1	0	0	1	0	1	NA	0	0	0	0	NA	NA	0	NA	NA	NA	NA	NA	33600	7866.399902	5	1	0	0	0
7890	34043318001	5	340433180	340433	2020	7	1	1	1	1	4	0	0	0	0	0	0	0	0	1	0	0	0	1	0	0	0	1	1	NA	0	0	0	1	2	NA	0	NA	NA	NA	NA	NA	0	21065	2	7	23810	600	0
7895	34043318002	5	340433180	340433	2020	7	0	1	1	1	1	1	1	0	0	0	1	1	0	0	0	0	0	0	0	0	0	0	1	NA	0	0	0	1	1	NA	0	NA	NA	NA	NA	NA	0	21065	2	7	23810	600	0
7900	34043319001	5	340433190	340433	2020	7	0	1	1	0	3	0	1	1	0	0	0	0	0	1	0	0	1	0	0	0	0	0	1	NA	0	0	0	0	NA	NA	1	1	NA	NA	NA	NA	30000	29300	2	3	3600	0	0
7905	34043319002	5	340433190	340433	2020	7	1	1	1	0	3	0	1	1	0	0	1	0	0	1	1	0	0	0	0	0	0	0	1	NA	1	1	0	0	NA	NA	1	1	NA	NA	NA	NA	30000	29300	2	3	3600	0	1
7915	34043321002	5	340433210	340433	2020	7	0	0	1	1	4	0	1	0	0	0	0	1	0	1	1	0	0	0	0	0	1	1	1	NA	0	0	0	1	2	NA	0	NA	NA	NA	NA	NA	NA	NA	3	5	10150	0	0
7920	34043322001	5	340433220	340433	2020	7	0	0	1	1	NA	0	0	0	0	0	0	0	0	0	0	0	0	0	0	0	0	0	1	NA	0	0	0	0	NA	NA	1	1	NA	NA	NA	NA	NA	6540	1	6	15600	500	0
7926	34043323002	5	340433230	340433	2020	7	0	0	1	1	3	0	0	0	0	0	0	0	0	1	0	0	0	0	0	0	1	1	1	NA	0	0	0	0	NA	NA	0	NA	NA	NA	NA	NA	-450	15640	1	3	12500	0	0
7931	34043324001	5	340433240	340433	2020	7	0	1	1	1	3	0	0	0	0	1	0	0	0	1	1	0	0	1	0	0	1	1	1	NA	1	0	0	0	NA	NA	0	NA	NA	NA	NA	NA	NA	10390	4	2	0	0	0
7936	34043324002	5	340433240	340433	2020	7	1	1	1	1	5	0	1	0	0	0	0	1	0	0	0	0	0	0	0	0	1	0	0	NA	1	1	0	0	NA	NA	0	NA	NA	NA	NA	NA	NA	10390	4	2	0	0	0
7939	34043325001	5	340433250	340433	2020	7	0	1	1	1	3	0	0	0	0	0	0	0	0	0	0	0	0	1	0	0	0	0	1	NA	0	0	0	0	NA	NA	1	2	NA	NA	NA	NA	NA	NA	5	3	51000	0	0
7942	34043325002	5	340433250	340433	2020	7	1	1	1	1	3	0	1	0	0	0	0	0	0	0	0	0	0	0	0	0	0	1	1	NA	0	1	0	0	NA	NA	0	NA	NA	NA	NA	NA	NA	NA	5	3	51000	0	0
7947	34043326001	5	340433260	340433	2020	7	1	0	1	1	4	0	0	0	0	0	0	0	0	0	0	0	0	0	0	0	0	1	1	NA	0	0	0	0	NA	NA	0	NA	NA	NA	NA	NA	123790	NA	6	7	7900	1100	0
7951	34043327001	5	340433270	340433	2020	8	0	1	1	1	NA	0	1	0	0	0	0	0	0	0	0	1	0	0	0	0	1	1	1	NA	0	0	0	0	NA	NA	1	2	NA	NA	NA	NA	74160	18545	2	1	2000	0	0
7955	34043327002	5	340433270	340433	2020	8	1	1	1	1	3	0	1	0	0	0	0	0	0	0	0	0	0	0	0	0	0	0	1	NA	1	1	0	0	NA	NA	0	NA	NA	NA	NA	NA	74160	18545	2	1	2000	0	0
7959	34043328001	5	340433280	340433	2020	7	1	0	1	1	NA	0	1	1	0	1	0	0	0	1	0	0	0	0	0	1	0	0	1	NA	0	1	0	1	1	NA	0	NA	NA	NA	NA	NA	NA	NA	1	5	41500	0	0
7965	34043329001	5	340433290	340433	2020	7	0	1	1	1	3	0	0	0	0	0	0	0	0	0	0	0	0	1	0	0	0	1	1	NA	0	0	0	1	1	NA	1	1	NA	NA	NA	NA	100052	27770	2	3	14000	0	0
7969	34043329002	5	340433290	340433	2020	7	1	1	1	0	3	0	0	1	0	1	0	0	0	0	1	0	0	0	0	0	0	0	1	NA	1	1	0	0	NA	NA	0	NA	NA	NA	NA	NA	100052	27770	2	3	14000	0	0
7972	34043330001	5	340433300	340433	2020	7	0	1	1	1	5	0	0	0	0	0	0	0	0	0	0	0	0	0	0	0	1	1	1	NA	0	0	0	0	NA	NA	0	NA	NA	NA	NA	NA	168150	NA	2	2	5600	31800	0
7974	34043330002	5	340433300	340433	2020	7	1	1	1	1	NA	0	0	0	0	0	0	0	0	0	0	0	0	0	0	0	0	0	1	NA	1	1	1	0	NA	NA	0	NA	NA	NA	NA	NA	168150	NA	2	2	5600	31800	0
7977	34043331001	5	340433310	340433	2020	7	0	1	1	1	4	0	1	0	0	0	0	0	0	0	0	0	0	0	0	0	0	1	1	NA	1	0	0	0	NA	NA	0	NA	NA	NA	NA	NA	NA	NA	7	2	650	1000	0
7980	34043331002	5	340433310	340433	2020	7	1	1	1	1	3	0	0	1	0	0	0	0	0	1	0	0	0	0	0	0	0	1	1	NA	1	1	0	1	2	NA	0	NA	NA	NA	NA	NA	NA	NA	7	2	650	1000	0
7983	34043332001	5	340433320	340433	2020	7	1	1	1	1	3	0	0	0	0	0	0	0	0	0	0	0	0	0	0	0	1	1	1	NA	1	1	0	0	NA	NA	0	NA	NA	NA	NA	NA	64570	96500	2	2	36000	0	0
7986	34043332002	5	340433320	340433	2020	7	0	1	1	1	3	0	1	1	0	0	0	0	0	0	1	0	1	0	0	0	1	1	1	NA	0	0	0	0	NA	NA	0	NA	NA	NA	NA	NA	64570	96500	2	2	36000	0	0
7988	34043333001	5	340433330	340433	2020	7	0	1	1	1	3	0	1	0	0	0	0	0	0	0	0	0	0	0	0	0	1	1	1	NA	0	0	0	0	NA	NA	0	NA	NA	NA	NA	NA	-600	NA	4	3	16500	1100	0
7990	34043333002	5	340433330	340433	2020	7	1	1	1	1	2	0	1	0	1	0	0	0	0	0	0	0	0	0	0	0	1	1	1	NA	1	1	0	1	1	NA	0	NA	NA	NA	NA	NA	-600	NA	4	3	16500	1100	0
7995	34676101001	5	346761010	346761	2020	8	1	0	1	1	1	6	1	0	0	0	0	0	0	0	1	1	0	0	0	0	0	0	0	NA	0	0	0	0	NA	NA	0	NA	NA	NA	NA	NA	14890	9000	1	0	0	0	0
7998	34676102001	5	346761020	346761	2020	11	1	1	1	1	2	1	0	0	0	0	0	0	0	0	0	0	0	1	0	0	1	0	1	NA	0	1	1	0	NA	NA	0	NA	NA	NA	NA	NA	0	5020	2	2	20	0	0
8002	34676102002	5	346761020	346761	2020	11	0	1	1	1	3	0	0	0	0	0	0	0	0	0	0	0	0	1	0	0	1	1	0	NA	0	0	0	0	NA	NA	0	NA	NA	NA	NA	NA	0	5020	2	2	20	0	0
8008	34676103002	5	346761030	346761	2020	8	0	0	1	1	NA	2	0	0	0	1	0	0	0	1	0	1	0	0	1	0	0	0	0	NA	0	0	0	0	NA	NA	0	NA	NA	NA	NA	NA	3000	24460	1	5	34300	0	0
8013	34676104001	5	346761040	346761	2020	8	1	1	1	1	1	0	1	0	0	0	0	0	0	0	0	0	1	1	0	0	1	0	1	NA	0	1	0	0	NA	NA	1	5	NA	NA	NA	NA	51800	12766.66699	3	5	7700	700	0
8018	34676104002	5	346761040	346761	2020	8	0	1	1	1	2	4	0	0	0	0	0	0	0	1	0	0	0	1	0	0	0	1	1	NA	0	0	0	0	NA	NA	1	30	NA	NA	NA	NA	51800	12766.66699	3	5	7700	700	0
8023	34676105001	5	346761050	346761	2020	8	1	1	1	1	1	3	0	1	0	1	0	1	0	0	0	0	0	0	0	0	0	0	0	NA	0	1	1	1	2	NA	0	NA	NA	NA	NA	NA	9200	NA	2	3	2300	600	0
8028	34676105002	5	346761050	346761	2020	8	0	1	1	1	NA	0	0	0	0	0	0	0	0	1	0	0	0	0	0	0	1	1	1	NA	0	0	0	0	NA	NA	1	5	NA	NA	NA	NA	9200	NA	2	3	2300	600	0
8032	34676106001	5	346761060	346761	2020	8	1	1	1	1	3	0	0	1	0	0	0	0	0	0	0	1	0	1	0	1	0	1	0	NA	0	1	1	0	NA	NA	0	NA	NA	NA	NA	NA	13332	4735	2	2	2000	0	0
8034	34676106002	5	346761060	346761	2020	8	0	0	1	1	NA	2	1	1	0	1	1	0	0	1	1	1	1	1	1	0	0	1	0	NA	0	0	0	0	NA	NA	0	NA	NA	NA	NA	NA	13332	4735	2	2	2000	0	0
8039	34676107001	5	346761070	346761	2020	8	0	1	1	1	2	0	0	0	0	0	0	0	0	1	0	0	0	0	0	0	0	1	1	NA	0	0	0	0	NA	NA	1	4	NA	NA	NA	NA	NA	NA	7	2	24000	1200	0
8044	34676107002	5	346761070	346761	2020	8	1	1	1	1	4	0	0	0	0	0	0	0	0	0	0	0	0	0	0	0	0	0	0	NA	1	1	1	0	NA	NA	0	NA	NA	NA	NA	NA	NA	NA	7	2	24000	1200	0
8048	34676108001	5	346761080	346761	2020	8	1	1	1	0	4	0	1	1	0	0	1	0	0	0	1	0	0	0	0	0	0	1	1	NA	0	0	0	0	NA	NA	0	NA	NA	NA	NA	NA	48000	27315	2	3	7500	600	1
8053	34676108002	5	346761080	346761	2020	8	0	1	1	1	NA	6	1	1	0	0	1	1	0	1	1	0	1	0	0	1	0	0	0	NA	0	0	0	1	2	NA	0	NA	NA	NA	NA	NA	48000	27315	2	3	7500	600	0
8058	34676109001	5	346761090	346761	2020	8	1	1	1	1	4	0	0	0	0	0	0	0	0	0	0	0	1	1	0	0	0	0	1	NA	0	1	1	0	NA	NA	0	NA	NA	NA	NA	NA	53840	18518.33398	6	3	650	8	0
8063	34676109002	5	346761090	346761	2020	8	0	1	1	1	1	0	0	0	0	0	0	0	0	1	0	0	0	1	0	0	0	0	1	NA	0	0	0	0	NA	NA	1	1	NA	NA	NA	NA	53840	18518.33398	6	3	650	8	0
8067	34676110001	5	346761100	346761	2020	8	0	0	1	1	NA	0	1	0	0	1	0	1	0	0	0	0	1	1	0	0	0	0	0	NA	0	0	0	0	NA	NA	0	NA	NA	NA	NA	NA	2640	NA	5	7	9650	0	0
8071	34676111001	5	346761110	346761	2020	8	1	1	1	1	3	0	0	0	0	0	0	0	0	0	0	0	0	1	0	0	1	0	1	NA	1	1	0	0	NA	NA	0	NA	NA	NA	NA	NA	-58264	NA	3	3	60000	10000	0
8074	34676111002	5	346761110	346761	2020	8	0	1	1	1	5	0	0	0	0	0	0	0	0	0	1	0	0	0	0	0	0	1	1	NA	0	0	0	0	NA	NA	0	NA	NA	NA	NA	NA	-58264	NA	3	3	60000	10000	0
8081	34676114001	5	346761140	346761	2020	8	0	0	1	1	NA	0	0	0	0	0	0	0	0	0	0	0	0	0	0	0	1	1	1	NA	0	0	0	0	NA	NA	0	NA	NA	NA	NA	NA	1.00E+05	NA	3	2	0	0	0
8088	34676116001	5	346761160	346761	2020	8	0	1	1	1	NA	0	1	0	0	0	0	0	0	0	0	0	0	1	0	0	1	1	1	NA	0	0	0	0	NA	NA	0	NA	NA	NA	NA	NA	69200	12043.33301	3	2	15200	2000	0
8093	34676116002	5	346761160	346761	2020	8	1	1	1	1	3	0	1	1	0	0	0	0	0	1	1	0	0	1	0	0	1	1	1	NA	1	0	0	0	NA	NA	0	NA	NA	NA	NA	NA	69200	12043.33301	3	2	15200	2000	0
8098	34676117001	5	346761170	346761	2020	8	0	1	1	1	3	0	0	0	0	0	0	0	0	0	0	0	0	0	0	0	1	0	1	NA	0	0	0	0	NA	NA	0	NA	NA	NA	NA	NA	20000	16782	2	6	11500	0	0
8103	34676117002	5	346761170	346761	2020	8	1	1	1	1	1	0	0	0	0	0	0	0	0	1	0	0	0	0	0	0	1	1	0	NA	0	1	1	0	NA	NA	0	NA	NA	NA	NA	NA	20000	16782	2	6	11500	0	0
8108	34676118001	5	346761180	346761	2020	8	0	1	1	1	3	0	1	0	0	0	1	0	0	1	1	0	1	1	0	0	1	0	1	NA	0	0	0	0	NA	NA	0	NA	NA	NA	NA	NA	3800	25630	2	4	46800	1200	0
8112	34676118002	5	346761180	346761	2020	8	1	1	1	1	NA	1	1	0	0	0	0	1	0	0	1	1	1	1	1	1	0	0	1	NA	0	1	0	0	NA	NA	1	2	NA	NA	NA	NA	3800	25630	2	4	46800	1200	0
8117	34676119001	5	346761190	346761	2020	8	0	1	1	1	3	1	1	0	0	0	0	0	1	0	1	0	1	1	0	0	0	0	1	NA	0	0	0	0	NA	NA	1	1	NA	NA	NA	NA	13250	NA	2	3	14700	0	0
8122	34676119002	5	346761190	346761	2020	8	1	1	1	1	2	0	1	0	0	1	0	0	0	1	0	0	0	0	1	0	1	1	1	NA	1	1	0	0	NA	NA	0	NA	NA	NA	NA	NA	13250	NA	2	3	14700	0	0
8127	34676120001	5	346761200	346761	2020	8	0	1	1	1	2	2	0	1	0	0	0	0	0	0	0	0	1	0	0	1	0	0	1	NA	0	0	0	0	NA	NA	1	1	NA	NA	NA	NA	20175	NA	2	3	0	0	0
8132	34676120002	5	346761200	346761	2020	8	1	1	1	1	3	0	1	0	0	0	0	0	0	0	0	0	0	0	0	0	1	0	0	NA	0	1	1	0	NA	NA	0	NA	NA	NA	NA	NA	20175	NA	2	3	0	0	0
8137	34676121001	5	346761210	346761	2020	8	1	1	1	1	3	0	1	0	0	0	0	0	0	0	0	0	0	0	0	0	1	0	0	NA	1	1	1	0	NA	NA	0	NA	NA	NA	NA	NA	20300	7686	2	2	0	0	0
8142	34676121002	5	346761210	346761	2020	8	0	1	1	1	3	0	0	0	0	0	0	0	0	0	0	0	0	0	0	0	0	1	1	NA	0	0	0	0	NA	NA	0	NA	NA	NA	NA	NA	20300	7686	2	2	0	0	0
8147	34676122001	5	346761220	346761	2020	8	0	1	1	1	2	0	1	0	0	0	0	0	0	1	0	0	0	0	0	0	1	1	1	NA	0	0	0	0	NA	NA	1	2	NA	NA	NA	NA	50000	11810	2	3	5300	0	0
8152	34676122002	5	346761220	346761	2020	8	1	1	1	1	3	1	1	0	0	0	0	0	0	0	0	0	0	0	0	0	1	1	1	NA	1	0	0	0	NA	NA	0	NA	NA	NA	NA	NA	50000	11810	2	3	5300	0	0
8157	34676123001	5	346761230	346761	2020	8	0	1	1	1	2	3	1	0	0	0	0	0	0	1	0	0	0	0	0	0	1	0	1	NA	1	0	0	0	NA	NA	0	NA	NA	NA	NA	NA	NA	9610	10	4	6000	200	0
8162	34676123002	5	346761230	346761	2020	8	1	1	1	1	NA	5	1	0	0	0	0	0	0	1	0	0	0	1	0	0	0	0	1	NA	1	1	1	0	NA	NA	1	6	NA	NA	NA	NA	NA	9610	10	4	6000	200	0
8171	34676125002	5	346761250	346761	2020	8	0	0	1	1	NA	0	1	0	1	0	0	0	0	0	0	0	0	0	0	0	0	1	1	NA	0	0	0	0	NA	NA	0	NA	NA	NA	NA	NA	41396	17521.33398	3	4	1800	800	0
8174	34676126001	5	346761260	346761	2020	8	1	1	1	1	2	0	0	0	0	0	0	0	0	1	1	0	0	1	0	0	1	1	0	NA	1	1	0	1	1	NA	0	NA	NA	NA	NA	NA	38620	4128.666504	3	2	680	200	0
8177	34676126002	5	346761260	346761	2020	8	0	1	1	1	3	1	0	0	0	0	0	0	0	0	0	0	0	0	0	0	1	1	1	NA	0	0	0	0	NA	NA	1	1	NA	NA	NA	NA	38620	4128.666504	3	2	680	200	0
8182	34676201001	5	346762010	346762	2020	8	0	1	1	1	5	0	1	0	0	0	0	0	0	1	0	0	0	1	0	0	0	0	1	NA	0	0	0	0	NA	NA	0	NA	NA	NA	NA	NA	-20000	5867	2	3	7900	30	0
8187	34676201002	5	346762010	346762	2020	8	1	1	1	1	2	0	1	1	0	1	1	0	0	1	1	0	0	1	0	0	1	0	1	NA	1	1	1	0	NA	NA	0	NA	NA	NA	NA	NA	-20000	5867	2	3	7900	30	0
8192	34676202001	5	346762020	346762	2020	7	0	0	1	1	2	0	1	0	0	0	1	0	0	1	0	1	0	0	0	0	0	1	1	NA	0	0	0	0	NA	NA	1	3	NA	NA	NA	NA	50000	18040	5	3	3000	0	0
8204	34676203002	5	346762030	346762	2020	8	0	0	1	1	2	3	1	1	0	0	1	0	0	1	0	0	0	1	0	0	0	1	1	NA	0	0	0	0	NA	NA	0	NA	NA	NA	NA	NA	500	9080	1	2	2000	300	0
8209	34676204001	5	346762040	346762	2020	8	1	0	1	1	3	0	0	0	0	1	0	0	0	0	0	0	0	1	0	0	0	1	1	NA	0	0	0	0	NA	NA	0	NA	NA	NA	NA	NA	25700	85380	1	1	1700	1000	0
8220	34676206001	5	346762060	346762	2020	8	0	1	1	1	2	0	0	0	0	0	0	0	0	1	0	0	0	1	0	0	0	1	1	NA	0	0	0	0	NA	NA	0	NA	NA	NA	NA	NA	0	48830	2	3	71300	500	0
8225	34676206002	5	346762060	346762	2020	8	1	1	1	0	2	0	0	0	0	0	0	0	0	1	0	0	0	0	0	0	0	0	1	NA	0	1	0	1	1	NA	0	NA	NA	NA	NA	NA	0	48830	2	3	71300	500	0
8230	34676207001	5	346762070	346762	2020	7	0	1	1	1	3	1	1	0	0	0	0	0	0	0	0	0	1	0	0	0	0	1	1	NA	0	0	0	0	NA	NA	0	NA	NA	NA	NA	NA	NA	NA	2	3	4500	0	0
8235	34676207002	5	346762070	346762	2020	7	1	1	1	1	3	0	0	1	0	0	0	0	0	0	0	0	0	0	0	0	1	1	1	NA	0	0	0	0	NA	NA	1	1	NA	NA	NA	NA	NA	NA	2	3	4500	0	0
8240	34676208001	5	346762080	346762	2020	7	1	1	1	1	1	0	0	0	0	0	0	0	0	0	0	0	0	1	1	0	0	0	1	NA	0	1	1	0	NA	NA	0	NA	NA	NA	NA	NA	2880	NA	2	5	6100	0	0
8245	34676208002	5	346762080	346762	2020	7	0	1	1	1	2	5	0	0	0	1	1	0	0	1	0	1	1	1	1	0	1	1	1	NA	0	0	0	1	1	NA	1	3	NA	NA	NA	NA	2880	NA	2	5	6100	0	0
8252	34676209002	5	346762090	346762	2020	7	1	1	1	1	2	0	0	0	0	0	0	0	0	1	0	0	0	0	0	1	0	1	0	NA	1	1	1	0	NA	NA	0	NA	NA	NA	NA	NA	7900	13335	2	3	2600	1200	0
8254	34676209004	5	346762090	346762	2020	7	0	1	1	1	2	1	0	0	1	0	0	1	0	1	1	1	0	1	0	0	0	1	1	NA	1	0	0	0	NA	NA	0	NA	NA	NA	NA	NA	7900	13335	2	3	2600	1200	0
8259	34676210001	5	346762100	346762	2020	8	0	0	1	1	NA	0	1	0	0	1	0	0	0	1	0	0	0	0	0	0	0	0	1	NA	0	0	0	0	NA	NA	0	NA	NA	NA	NA	NA	-3000	33720	6	7	4700	0	0
8264	34676211002	5	346762110	346762	2020	8	1	0	1	1	2	3	0	0	0	0	0	0	0	0	0	0	0	1	0	0	1	0	1	NA	1	1	1	0	NA	NA	0	NA	NA	NA	NA	NA	20	3373.333252	3	2	100	0	0
8269	34676212001	5	346762120	346762	2020	7	1	1	1	1	2	0	1	1	0	1	1	0	0	1	0	0	0	1	0	0	1	1	1	NA	0	0	0	0	NA	NA	1	3	NA	NA	NA	NA	45200	9503.333008	3	3	3800	0	0
8274	34676212002	5	346762120	346762	2020	7	0	1	1	1	3	0	0	0	1	1	0	0	0	1	0	0	0	0	0	0	0	1	1	NA	0	0	0	0	NA	NA	0	NA	NA	NA	NA	NA	45200	9503.333008	3	3	3800	0	0
8279	34676213001	5	346762130	346762	2020	8	1	1	1	1	3	0	0	1	0	0	0	0	0	0	0	1	0	1	0	0	1	1	1	NA	0	1	1	1	1	NA	0	NA	NA	NA	NA	NA	NA	NA	6	4	1500	400	0
8284	34676213002	5	346762130	346762	2020	8	0	1	1	1	3	0	0	0	0	0	0	0	0	0	1	0	0	0	0	0	0	1	1	NA	1	0	0	0	NA	NA	0	NA	NA	NA	NA	NA	NA	NA	6	4	1500	400	0
8289	34676214001	5	346762140	346762	2020	7	1	1	1	1	3	0	0	0	0	0	0	0	0	1	0	0	0	1	0	0	0	0	1	NA	1	1	1	0	NA	NA	0	NA	NA	NA	NA	NA	98000	3775	2	5	1100	1200	0
8294	34676214002	5	346762140	346762	2020	7	0	1	1	1	3	0	1	0	0	0	0	0	0	0	0	0	0	0	0	0	0	1	1	NA	1	0	0	0	NA	NA	0	NA	NA	NA	NA	NA	98000	3775	2	5	1100	1200	0
8298	34676215001	5	346762150	346762	2020	8	0	1	1	1	NA	0	1	0	0	0	1	0	0	0	0	0	0	0	0	1	0	1	1	NA	0	0	0	0	NA	NA	1	1	NA	NA	NA	NA	61940	18425	4	2	24000	500	0
8302	34676215002	5	346762150	346762	2020	8	1	1	1	0	3	0	0	0	0	0	0	0	0	1	0	0	0	0	0	0	0	0	1	NA	0	0	0	0	NA	NA	0	NA	NA	NA	NA	NA	61940	18425	4	2	24000	500	1
8307	34676216001	5	346762160	346762	2020	7	0	1	1	1	2	3	1	1	0	0	1	0	0	0	0	0	1	1	0	0	0	0	0	NA	0	0	0	0	NA	NA	0	NA	NA	NA	NA	NA	3000	NA	2	4	6000	0	0
8312	34676216002	5	346762160	346762	2020	7	1	1	1	1	2	1	1	0	0	0	0	0	0	0	0	0	1	0	0	0	1	0	1	NA	0	0	0	0	NA	NA	0	NA	NA	NA	NA	NA	3000	NA	2	4	6000	0	0
8317	34676217001	5	346762170	346762	2020	7	1	1	1	1	NA	0	0	0	0	0	0	0	0	1	0	0	0	1	0	0	0	1	1	NA	0	0	0	0	NA	NA	0	NA	NA	NA	NA	NA	31500	10297	2	3	1700	0	1
8322	34676217002	5	346762170	346762	2020	7	0	1	1	1	2	2	0	0	0	0	0	0	0	1	0	0	1	1	0	0	0	1	1	NA	0	0	0	0	NA	NA	1	2	NA	NA	NA	NA	31500	10297	2	3	1700	0	0
8329	34676218002	5	346762180	346762	2020	8	0	0	1	1	3	0	0	0	0	0	0	0	0	0	0	0	0	0	0	0	0	1	1	NA	0	0	0	0	NA	NA	0	NA	NA	NA	NA	NA	44800	3400	1	2	10500	200	0
8337	34676219002	5	346762190	346762	2020	7	0	0	1	1	2	0	1	0	0	0	1	0	0	0	1	0	0	1	0	1	1	0	1	NA	0	0	0	1	1	NA	0	NA	NA	NA	NA	NA	0	12253.33301	3	4	7500	200	0
8342	34676220001	5	346762200	346762	2020	7	1	1	1	1	1	1	1	0	0	0	0	0	0	1	0	0	0	1	0	0	1	0	1	NA	0	0	0	0	NA	NA	0	NA	NA	NA	NA	NA	3700	7710	2	4	11700	0	0
8347	34676220002	5	346762200	346762	2020	7	0	1	1	1	2	0	0	0	0	0	0	0	0	0	0	0	0	0	0	0	0	1	1	NA	0	0	0	0	NA	NA	0	NA	NA	NA	NA	NA	3700	7710	2	4	11700	0	0
8352	34676221001	5	346762210	346762	2020	7	0	0	1	1	3	1	1	0	0	0	0	0	0	1	0	0	0	0	0	0	0	1	1	NA	0	0	0	0	NA	NA	0	NA	NA	NA	NA	NA	31350	8138	2	6	5700	1100	0
8356	34676222001	5	346762220	346762	2020	7	1	1	1	1	NA	6	0	1	0	1	0	0	1	1	0	0	1	0	0	1	0	0	0	NA	1	1	0	1	2	NA	0	NA	NA	NA	NA	NA	1500	NA	2	3	32500	5800	0
8360	34676222002	5	346762220	346762	2020	7	0	1	1	1	2	0	1	1	0	0	1	0	0	0	0	0	0	0	0	0	1	1	1	NA	0	0	0	0	NA	NA	0	NA	NA	NA	NA	NA	1500	NA	2	3	32500	5800	0
8365	34676223001	5	346762230	346762	2020	8	0	1	1	1	3	2	1	0	0	0	0	0	0	1	0	0	0	0	0	0	1	1	1	NA	0	0	0	0	NA	NA	0	NA	NA	NA	NA	NA	6660	5405	4	4	17000	1000	0
8370	34676223002	5	346762230	346762	2020	8	1	1	1	1	2	5	0	0	0	0	0	1	0	0	0	0	0	1	1	0	0	0	1	NA	0	1	1	0	NA	NA	0	NA	NA	NA	NA	NA	6660	5405	4	4	17000	1000	0
8375	34676224001	5	346762240	346762	2020	8	1	1	1	1	3	0	0	0	0	0	0	0	0	0	0	0	0	0	0	0	1	0	1	NA	0	1	0	0	NA	NA	0	NA	NA	NA	NA	NA	21920	18560	3	3	17000	1800	0
8380	34676224002	5	346762240	346762	2020	8	0	1	1	1	3	0	1	0	0	0	0	0	0	1	0	0	1	0	0	0	1	1	1	NA	0	0	0	0	NA	NA	0	NA	NA	NA	NA	NA	21920	18560	3	3	17000	1800	0
8386	34676225002	5	346762250	346762	2020	8	0	0	1	1	2	0	1	0	0	1	0	0	0	1	0	0	0	0	1	0	0	1	1	NA	0	0	0	0	NA	NA	0	NA	NA	NA	NA	NA	1500	NA	1	5	5700	0	0
8390	34676226001	5	346762260	346762	2020	8	0	0	1	1	NA	3	1	0	0	0	1	0	0	1	1	0	0	1	0	0	0	0	1	NA	0	0	0	1	1	NA	1	1	NA	NA	NA	NA	NA	NA	2	5	22000	0	0
8394	34676227001	5	346762270	346762	2020	7	0	1	1	1	5	0	0	0	0	0	0	0	0	1	0	0	0	0	0	0	1	1	1	NA	0	0	0	0	NA	NA	0	NA	NA	NA	NA	NA	NA	28440	4	1	0	0	0
8398	34676227002	5	346762270	346762	2020	7	1	1	1	1	3	0	0	0	0	0	0	0	0	1	0	0	0	0	0	0	1	1	1	NA	1	1	1	0	NA	NA	0	NA	NA	NA	NA	NA	NA	28440	4	1	0	0	1
8402	34676228001	5	346762280	346762	2020	8	0	1	1	1	3	0	0	0	0	0	0	0	0	0	0	0	0	0	0	0	0	0	1	NA	0	0	0	0	NA	NA	0	NA	NA	NA	NA	NA	135000	22628	5	2	13000	1000	0
8405	34676228002	5	346762280	346762	2020	8	1	1	1	1	5	0	0	0	0	0	0	0	0	0	0	0	0	0	0	0	0	0	1	NA	1	0	0	0	NA	NA	0	NA	NA	NA	NA	NA	135000	22628	5	2	13000	1000	0
8409	34676229001	5	346762290	346762	2020	7	1	1	1	1	4	0	0	0	0	0	0	0	0	0	0	0	0	0	0	0	1	1	1	NA	1	0	0	0	NA	NA	0	NA	NA	NA	NA	NA	73900	49920	2	3	8000	1000	0
8413	34676229002	5	346762290	346762	2020	7	0	1	1	1	5	2	0	0	0	0	0	0	0	0	1	0	0	0	0	0	0	1	1	NA	0	0	0	0	NA	NA	1	1	NA	NA	NA	NA	73900	49920	2	3	8000	1000	0
8417	34676230001	5	346762300	346762	2020	7	0	1	1	1	2	0	1	1	0	0	0	0	0	1	1	0	0	0	0	0	0	1	1	NA	0	0	0	0	NA	NA	1	1	NA	NA	NA	NA	NA	NA	3	2	16000	0	0
8421	34676230002	5	346762300	346762	2020	7	1	1	1	1	3	0	0	0	0	0	0	0	0	0	0	0	0	0	0	0	1	1	1	NA	0	0	0	0	NA	NA	0	NA	NA	NA	NA	NA	NA	NA	3	2	16000	0	0
8429	34676232001	5	346762320	346762	2020	8	0	1	1	1	3	0	0	0	0	1	0	0	0	0	0	0	0	0	0	0	1	1	1	NA	0	0	0	1	1	NA	0	NA	NA	NA	NA	NA	52210	NA	3	1	5500	2000	0
8432	34676232002	5	346762320	346762	2020	8	1	1	1	1	3	0	0	0	0	0	0	0	0	1	0	1	0	1	0	0	1	0	1	NA	0	1	0	0	NA	NA	0	NA	NA	NA	NA	NA	52210	NA	3	1	5500	2000	0
8434	34676233001	5	346762330	346762	2020	8	1	1	1	1	1	3	0	0	0	0	0	0	0	0	0	0	0	0	0	1	1	1	1	NA	0	0	0	0	NA	NA	1	1	NA	NA	NA	NA	50000	NA	4	2	1000	0	0
8436	34676233002	5	346762330	346762	2020	8	0	1	1	1	NA	0	0	0	0	0	0	0	0	1	0	0	0	0	0	0	1	1	1	NA	0	0	0	0	NA	NA	1	1	NA	NA	NA	NA	50000	NA	4	2	1000	0	0
8440	34676301001	5	346763010	346763	2020	8	0	1	1	1	2	1	1	1	0	0	1	1	0	1	1	0	0	1	0	1	0	1	1	NA	1	0	0	0	NA	NA	0	NA	NA	NA	NA	NA	34440	35720	2	2	600	400	0
8445	34676301002	5	346763010	346763	2020	8	1	1	1	0	2	0	1	0	0	1	1	0	0	1	0	0	1	1	0	1	1	1	1	NA	1	1	1	0	NA	NA	0	NA	NA	NA	NA	NA	34440	35720	2	2	600	400	1
8450	34676302001	5	346763020	346763	2020	8	0	1	1	1	4	1	1	0	0	0	0	0	0	0	0	0	1	0	0	0	1	1	1	NA	0	0	0	0	NA	NA	0	NA	NA	NA	NA	NA	114396	18240	6	2	8000	0	0
8455	34676302002	5	346763020	346763	2020	8	1	1	1	0	2	0	1	0	0	0	1	0	0	0	1	0	1	1	0	0	1	1	1	NA	0	1	0	1	3	NA	0	NA	NA	NA	NA	NA	114396	18240	6	2	8000	0	1
8460	34676303001	5	346763030	346763	2020	8	1	1	1	1	2	6	0	0	0	0	0	0	0	1	0	0	0	0	0	0	0	0	0	NA	0	0	0	1	1	NA	1	1	NA	NA	NA	NA	4046	101910	2	3	55600	0	0
8465	34676303002	5	346763030	346763	2020	8	0	1	1	1	2	1	0	0	0	0	0	0	0	1	0	1	0	0	0	0	1	0	1	NA	0	0	0	0	NA	NA	1	2	NA	NA	NA	NA	4046	101910	2	3	55600	0	0
8471	34676304002	5	346763040	346763	2020	8	1	0	1	1	1	2	1	0	0	1	1	0	0	1	0	0	0	1	0	0	0	0	1	NA	0	0	0	0	NA	NA	1	2	NA	NA	NA	NA	760	8950	3	5	1600	580	0
8476	34676305001	5	346763050	346763	2020	8	0	1	1	1	3	0	1	0	0	0	0	0	0	0	0	0	0	0	0	0	1	1	0	NA	1	0	0	0	NA	NA	0	NA	NA	NA	NA	NA	29450	21175	3	2	150	5500	0
8481	34676305002	5	346763050	346763	2020	8	1	1	1	1	3	1	1	0	0	1	0	0	0	0	0	1	0	0	0	0	1	1	1	NA	1	1	1	0	NA	NA	0	NA	NA	NA	NA	NA	29450	21175	3	2	150	5500	0
8491	34676307002	5	346763070	346763	2020	8	0	0	1	1	2	2	0	0	0	0	0	0	0	1	0	0	0	1	0	0	1	1	1	NA	0	0	0	0	NA	NA	0	NA	NA	NA	NA	NA	-300	7420	1	3	4350	0	0
8496	34676308001	5	346763080	346763	2020	8	1	1	1	1	NA	0	0	0	1	0	0	0	0	1	0	0	0	1	0	0	1	0	1	NA	0	1	0	0	NA	NA	0	NA	NA	NA	NA	NA	18360	5865	4	1	20400	240	0
8501	34676308002	5	346763080	346763	2020	8	0	1	1	1	3	0	0	1	0	0	0	0	0	0	0	1	1	0	1	0	0	1	1	NA	0	0	0	0	NA	NA	0	NA	NA	NA	NA	NA	18360	5865	4	1	20400	240	0
8506	34676309001	5	346763090	346763	2020	8	0	1	1	1	3	2	1	0	0	0	0	0	0	0	0	0	0	1	1	0	1	0	1	NA	0	0	0	0	NA	NA	1	1	NA	NA	NA	NA	21320	19480	2	3	7000	0	0
8511	34676309002	5	346763090	346763	2020	8	1	1	1	1	3	2	1	0	0	0	0	0	0	1	0	0	1	0	0	0	1	1	1	NA	0	1	0	0	NA	NA	0	NA	NA	NA	NA	NA	21320	19480	2	3	7000	0	0
8519	34676312001	5	346763120	346763	2020	8	1	1	1	1	3	0	0	0	0	0	0	0	0	0	1	0	0	0	0	0	1	1	1	NA	0	1	0	0	NA	NA	0	NA	NA	NA	NA	NA	36000	NA	3	2	6500	0	0
8524	34676312002	5	346763120	346763	2020	8	0	1	1	1	3	2	1	0	0	0	0	0	0	0	0	0	0	0	0	0	1	1	1	NA	1	0	0	0	NA	NA	0	NA	NA	NA	NA	NA	NA	NA	3	2	6500	0	1
8527	34676313001	5	346763130	346763	2020	8	1	1	1	1	4	0	0	0	0	0	0	0	0	0	1	0	0	0	0	0	0	0	0	NA	0	1	1	1	2	NA	0	NA	NA	NA	NA	NA	40000	NA	5	2	2800	2000	0
8539	34676315001	5	346763150	346763	2020	8	0	1	1	1	2	2	0	0	0	1	1	0	0	1	1	0	1	0	0	0	1	1	1	NA	0	0	0	0	NA	NA	0	NA	NA	NA	NA	NA	18716	36165	2	4	6250	5700	0
8544	34676315002	5	346763150	346763	2020	8	1	1	1	1	2	0	1	0	0	0	1	0	0	1	0	0	0	1	1	0	1	0	1	NA	0	0	0	1	2	NA	0	NA	NA	NA	NA	NA	18716	36165	2	4	6250	5700	0
8549	34676316001	5	346763160	346763	2020	8	1	1	1	1	1	4	0	0	0	1	0	0	0	1	0	1	0	0	0	0	1	1	1	NA	0	1	1	0	NA	NA	1	2	NA	NA	NA	NA	182532	5965	4	5	14100	100	0
8554	34676316002	5	346763160	346763	2020	8	0	1	1	1	3	1	1	0	0	0	0	0	0	0	0	0	0	0	0	0	0	1	1	NA	0	0	0	0	NA	NA	1	1	NA	NA	NA	NA	182532	5965	4	5	14100	100	0
8559	34676317001	5	346763170	346763	2020	8	0	1	1	1	NA	0	0	0	0	0	0	0	0	1	0	0	0	1	0	0	1	1	1	NA	0	0	0	0	NA	NA	0	NA	NA	NA	NA	NA	1240	2110	2	6	0	0	0
8564	34676317002	5	346763170	346763	2020	8	1	1	1	1	3	0	1	0	0	0	0	0	0	0	0	0	0	1	0	0	1	0	1	NA	0	1	0	0	NA	NA	0	NA	NA	NA	NA	NA	1240	2110	2	6	0	0	0
8569	34676318001	5	346763180	346763	2020	8	1	1	1	1	4	0	0	0	0	0	0	0	0	0	0	0	0	1	0	0	1	0	1	NA	1	1	0	0	NA	NA	0	NA	NA	NA	NA	NA	29000	6300	2	5	6500	150200	0
8574	34676318002	5	346763180	346763	2020	8	0	1	1	1	3	0	0	0	0	0	0	0	0	0	0	0	0	0	0	0	1	1	1	NA	0	0	0	0	NA	NA	0	NA	NA	NA	NA	NA	29000	6300	2	5	6500	150200	0
8578	34676319001	5	346763190	346763	2020	8	0	1	1	1	2	2	1	1	0	0	0	0	0	1	1	0	0	1	0	0	0	1	1	NA	1	0	0	0	NA	NA	1	1	NA	NA	NA	NA	-53560	9800	2	5	7600	800	0
8582	34676319002	5	346763190	346763	2020	8	1	1	1	1	3	0	1	1	0	0	0	0	0	1	1	0	0	0	0	0	1	0	1	NA	1	1	0	0	NA	NA	0	NA	NA	NA	NA	NA	-53560	9800	2	5	7600	800	0
8587	34676320001	5	346763200	346763	2020	8	1	0	1	0	3	0	1	1	0	0	1	0	0	1	1	0	1	1	0	0	0	0	1	NA	1	1	1	0	NA	NA	0	NA	NA	NA	NA	NA	53900	15075	1	2	2150	0	1
8599	34676322001	5	346763220	346763	2020	8	1	1	1	1	3	0	0	0	0	0	0	0	0	0	0	0	0	0	0	0	1	0	1	NA	1	1	1	0	NA	NA	0	NA	NA	NA	NA	NA	11320	NA	2	2	1200	0	0
8602	34676322002	5	346763220	346763	2020	8	0	1	1	1	NA	0	0	0	0	0	0	0	0	0	0	0	0	0	0	0	0	1	1	NA	0	0	0	0	NA	NA	0	NA	NA	NA	NA	NA	11320	NA	2	2	1200	0	0
8605	34676323001	5	346763230	346763	2020	8	1	0	1	1	3	1	1	1	0	0	0	0	0	0	1	0	0	1	0	1	0	0	0	NA	0	1	1	0	NA	NA	0	NA	NA	NA	NA	NA	22630	16145	1	0	0	0	0
8610	34676324001	5	346763240	346763	2020	8	0	0	1	1	NA	1	1	0	0	0	0	0	0	1	0	0	0	0	0	0	0	0	1	NA	0	0	0	0	NA	NA	0	NA	NA	NA	NA	NA	NA	NA	4	5	9350	0	0
8614	34676325001	5	346763250	346763	2020	8	0	0	1	1	NA	5	1	1	0	0	0	1	0	0	0	0	0	0	0	0	0	0	0	NA	0	0	0	0	NA	NA	0	NA	NA	NA	NA	NA	5760	5500	1	5	23680	1400	0
8619	34676326001	5	346763260	346763	2020	8	0	1	1	1	NA	0	0	0	0	0	0	0	0	0	0	0	0	0	0	0	0	1	1	NA	0	0	0	0	NA	NA	0	NA	NA	NA	NA	NA	2897	4535	2	4	900	0	0
8624	34676326002	5	346763260	346763	2020	8	1	1	1	1	3	0	0	0	0	0	0	0	0	0	0	0	0	0	0	0	0	1	1	NA	1	1	0	0	NA	NA	0	NA	NA	NA	NA	NA	2897	4535	2	4	900	0	0
8629	34676327001	5	346763270	346763	2020	8	0	1	1	1	3	1	0	0	0	1	0	0	0	0	0	0	0	0	1	0	1	0	1	NA	1	0	0	0	NA	NA	0	NA	NA	NA	NA	NA	90120	21960	2	2	5000	2000	0
8634	34676327002	5	346763270	346763	2020	8	1	1	1	1	3	0	0	0	0	1	0	0	0	0	0	0	0	0	0	0	1	1	1	NA	1	0	0	0	NA	NA	0	NA	NA	NA	NA	NA	90120	21960	2	2	5000	2000	1
8639	34676328001	5	346763280	346763	2020	8	0	1	1	1	NA	1	0	0	0	0	0	0	0	1	0	0	0	1	0	0	1	0	1	NA	0	0	0	0	NA	NA	0	NA	NA	NA	NA	NA	5070	11423	2	2	12500	1600	0
8644	34676328002	5	346763280	346763	2020	8	1	1	1	1	2	1	0	0	0	0	0	0	0	0	0	0	0	0	0	0	1	1	1	NA	1	1	0	0	NA	NA	0	NA	NA	NA	NA	NA	5070	11423	2	2	12500	1600	0
8648	34676329001	5	346763290	346763	2020	8	1	1	1	1	3	0	0	0	0	0	0	0	0	0	0	0	0	0	0	0	1	1	1	NA	0	0	0	0	NA	NA	1	1	NA	NA	NA	NA	2540	NA	3	2	2000	4000	0
8652	34676329002	5	346763290	346763	2020	8	0	1	1	1	3	0	0	0	0	0	0	0	0	0	0	0	0	0	0	0	0	1	1	NA	1	0	0	0	NA	NA	0	NA	NA	NA	NA	NA	2540	NA	3	2	2000	4000	0
8659	34676330002	5	346763300	346763	2020	8	0	0	1	1	3	0	0	0	0	0	0	0	0	1	0	0	0	0	0	0	0	0	1	NA	0	0	0	0	NA	NA	0	NA	NA	NA	NA	NA	NA	NA	9	3	6380	0	NA
8664	34676331002	5	346763310	346763	2020	8	0	0	1	1	1	0	1	1	0	0	1	0	0	0	0	0	1	0	0	0	0	1	1	NA	0	0	0	0	NA	NA	1	2	NA	NA	NA	NA	30750	11538	2	4	8800	0	0
8667	34676332001	5	346763320	346763	2020	8	0	1	1	1	2	2	1	0	0	0	1	0	0	1	0	0	0	1	0	0	1	1	1	NA	0	0	0	0	NA	NA	0	NA	NA	NA	NA	NA	15000	22600	2	3	17500	200	0
8670	34676332002	5	346763320	346763	2020	8	1	1	1	1	3	0	0	0	0	0	0	0	0	1	0	0	1	1	0	0	1	0	0	NA	0	1	1	1	2	NA	0	NA	NA	NA	NA	NA	15000	22600	2	3	17500	200	0
8673	34676333001	5	346763330	346763	2020	8	1	1	1	1	4	0	0	0	0	0	0	0	0	0	0	0	0	0	0	0	1	0	1	NA	1	1	1	0	NA	NA	0	NA	NA	NA	NA	NA	120000	10500	4	3	7500	200	0
8676	34676333002	5	346763330	346763	2020	8	0	1	1	1	3	0	1	0	0	0	1	0	0	0	1	0	0	0	0	0	1	1	1	NA	1	0	0	0	NA	NA	1	1	NA	NA	NA	NA	120000	10500	4	3	7500	200	0
8681	46746101001	5	467461010	467461	2020	8	1	0	1	1	5	0	0	0	0	0	0	0	0	0	0	0	0	0	0	0	0	0	1	NA	1	1	1	0	NA	NA	0	NA	NA	NA	NA	NA	14790	14148	2	5	4920	0	0
8690	46746102001	5	467461020	467461	2020	8	1	0	1	1	3	0	1	0	0	0	0	0	0	0	0	0	0	0	0	0	1	1	1	NA	1	0	0	0	NA	NA	0	NA	NA	NA	NA	NA	22510	2934.666748	3	4	350	0	0
8699	46746103001	5	467461030	467461	2020	8	0	0	1	1	2	0	0	0	0	0	1	0	0	1	1	0	0	1	0	0	1	1	1	NA	0	0	0	0	NA	NA	1	2	NA	NA	NA	NA	6000	19353	2	3	5900	430	0
8706	46746104001	5	467461040	467461	2020	8	1	0	1	1	2	0	0	0	0	0	0	0	0	1	0	0	0	1	0	0	1	1	1	NA	0	1	1	0	NA	NA	1	1	NA	NA	NA	NA	11144	13805.33301	3	3	7640	400	0
8716	46746106001	5	467461060	467461	2020	8	1	1	1	1	2	0	0	0	0	0	0	0	1	0	0	0	0	0	0	0	1	1	1	NA	0	1	1	0	NA	NA	1	1	NA	NA	NA	NA	32588	9218.666992	3	3	23000	11950	0
8721	46746106002	5	467461060	467461	2020	8	0	1	1	1	2	0	1	0	0	0	1	0	1	1	0	0	0	0	0	0	1	1	1	NA	0	0	0	0	NA	NA	1	1	NA	NA	NA	NA	32588	9218.666992	3	3	23000	11950	0
8725	46746107001	5	467461070	467461	2020	8	1	1	1	1	3	0	0	0	0	0	0	0	0	0	0	0	0	0	0	0	1	0	1	NA	1	1	1	0	NA	NA	0	NA	NA	NA	NA	NA	27323	4448	3	2	5030	4500	0
8729	46746107002	5	467461070	467461	2020	8	0	1	1	1	2	2	0	0	0	1	1	0	0	1	1	0	0	1	0	0	0	1	1	NA	0	0	0	1	1	NA	1	3	NA	NA	NA	NA	27323	4448	3	2	5030	4500	0
8735	46746108002	5	467461080	467461	2020	8	0	0	1	1	1	3	1	0	0	0	0	1	0	1	0	0	0	0	0	0	0	1	1	NA	1	0	0	1	1	NA	0	NA	NA	NA	NA	NA	38510	14150	2	4	5800	500	0
8742	46746109002	5	467461090	467461	2020	8	1	1	1	1	1	2	1	0	0	0	0	1	0	0	0	0	0	0	0	0	0	0	1	NA	1	1	1	0	NA	NA	0	NA	NA	NA	NA	NA	4100	6791.333496	3	3	1700	1200	0
8743	46746109003	5	467461090	467461	2020	8	0	1	1	1	3	0	0	0	0	0	0	0	0	0	0	0	0	0	0	0	0	1	1	NA	1	0	0	0	NA	NA	0	NA	NA	NA	NA	NA	4100	6791.333496	3	3	1700	1200	0
8751	46746111001	5	467461110	467461	2020	8	0	1	1	1	3	0	0	0	0	0	0	0	0	1	0	0	0	1	0	0	0	0	1	NA	0	0	0	0	NA	NA	0	NA	NA	NA	NA	NA	17000	3880.666748	3	5	600	500	0
8756	46746111002	5	467461110	467461	2020	8	1	1	1	1	3	0	1	1	0	0	0	0	0	1	0	0	1	0	0	0	1	1	1	NA	0	1	1	1	2	NA	0	NA	NA	NA	NA	NA	17000	3880.666748	3	5	600	500	0
8761	46746112001	5	467461120	467461	2020	8	0	1	1	1	3	0	0	0	0	0	0	0	0	1	0	0	0	1	0	0	0	1	1	NA	0	0	0	0	NA	NA	0	NA	NA	NA	NA	NA	6280	34600	2	4	5710	0	0
8766	46746112002	5	467461120	467461	2020	8	1	1	1	1	NA	1	0	0	1	0	0	0	0	0	1	1	1	0	0	0	0	1	1	NA	1	1	1	1	1	NA	1	3	NA	NA	NA	NA	6280	34600	2	4	5710	0	0
8771	46746113001	5	467461130	467461	2020	8	0	1	1	1	2	4	1	0	0	1	1	0	0	0	1	1	1	1	1	0	0	1	1	NA	0	1	0	1	2	NA	0	NA	NA	NA	NA	NA	15100	4316	2	2	20	0	0
8776	46746113002	5	467461130	467461	2020	8	1	1	1	1	3	0	0	0	0	0	0	0	0	0	0	0	0	0	0	0	0	1	1	NA	0	1	1	0	NA	NA	0	NA	NA	NA	NA	NA	15100	4316	2	2	20	0	0
8782	46746114002	5	467461140	467461	2020	8	0	0	1	1	3	0	1	1	0	1	1	0	0	1	1	0	0	1	0	0	0	0	0	NA	0	0	0	0	NA	NA	1	5	NA	NA	NA	NA	11880	16214	1	6	4728	100	0
8791	46746117001	5	467461170	467461	2020	8	0	1	1	1	2	0	0	0	0	0	0	0	0	1	0	0	0	1	0	0	1	1	1	NA	0	0	0	0	NA	NA	1	3	NA	NA	NA	NA	75540	7798.333496	6	2	51000	800	0
8795	46746117002	5	467461170	467461	2020	8	1	1	1	1	3	1	0	0	0	0	0	0	0	1	0	0	0	0	0	0	0	1	1	NA	1	1	1	0	NA	NA	0	NA	NA	NA	NA	NA	75540	7798.333496	6	2	51000	800	0
8800	46746118001	5	467461180	467461	2020	8	0	0	1	1	2	0	1	0	0	0	0	0	0	1	0	0	0	0	0	0	0	0	0	NA	0	0	0	0	NA	NA	0	NA	NA	NA	NA	NA	NA	431	4	3	2900	600	0
8804	46746119001	5	467461190	467461	2020	8	0	1	1	1	2	0	0	0	0	0	0	0	0	0	0	0	0	0	0	0	1	0	0	NA	0	0	0	0	NA	NA	0	NA	NA	NA	NA	NA	47000	46982.5	4	2	0	2200	0
8809	46746119002	5	467461190	467461	2020	8	1	1	1	1	3	0	0	0	0	0	0	0	0	0	0	0	0	1	0	0	1	1	1	NA	0	1	1	0	NA	NA	0	NA	NA	NA	NA	NA	47000	46982.5	4	2	0	2200	0
8814	46746120001	5	467461200	467461	2020	8	1	0	1	1	3	0	1	0	0	0	1	0	0	0	1	0	0	0	0	0	0	1	1	NA	0	1	1	0	NA	NA	0	NA	NA	NA	NA	NA	3160	12833	2	5	1800	0	0
8819	46746121001	5	467461210	467461	2020	8	0	0	1	1	3	0	0	0	0	1	0	0	0	0	0	0	0	0	0	0	0	0	1	NA	0	0	0	0	NA	NA	0	NA	NA	NA	NA	NA	14360	13720	5	3	4100	1000	0
8824	46746122001	5	467461220	467461	2020	8	0	0	1	1	3	0	1	0	0	1	0	0	0	0	0	0	0	0	0	0	0	0	1	NA	0	0	0	0	NA	NA	1	2	NA	NA	NA	NA	6000	9476.666992	3	3	6250	300	0
8830	46746124001	5	467461240	467461	2020	8	0	0	1	1	1	3	1	0	0	0	1	0	0	1	0	0	0	1	0	0	0	0	1	NA	0	0	0	0	NA	NA	0	NA	NA	NA	NA	NA	NA	7945	4	4	820	0	0
8837	46746125001	5	467461250	467461	2020	8	1	1	1	1	3	0	0	0	0	1	1	0	0	0	0	0	1	1	1	1	1	1	1	NA	0	1	0	0	NA	NA	0	NA	NA	NA	NA	NA	17700	19160	3	3	6100	1600	0
8842	46746125002	5	467461250	467461	2020	8	0	1	1	1	2	3	1	0	0	1	0	0	0	1	0	1	0	1	1	1	1	1	1	NA	0	0	0	1	2	NA	1	5	NA	NA	NA	NA	17700	19160	3	3	6100	1600	0
8847	46746126001	5	467461260	467461	2020	8	0	1	1	1	2	0	0	0	0	0	0	0	0	0	0	0	0	0	0	0	1	1	1	NA	1	0	0	0	NA	NA	0	NA	NA	NA	NA	NA	-160	32920	2	2	5500	0	0
8852	46746126002	5	467461260	467461	2020	8	1	1	1	1	3	0	0	0	0	1	0	0	1	1	1	1	0	1	0	0	1	1	1	NA	0	1	1	0	NA	NA	0	NA	NA	NA	NA	NA	-160	32920	2	2	5500	0	0
8866	46746129001	5	467461290	467461	2020	8	0	1	1	1	3	1	0	0	0	1	0	1	0	1	0	0	0	1	0	0	1	0	1	NA	0	0	0	0	NA	NA	0	NA	NA	NA	NA	NA	-11000	8043.333496	3	4	2200	0	0
8871	46746129002	5	467461290	467461	2020	8	1	1	1	1	2	0	0	0	0	0	0	0	0	0	0	0	1	0	0	0	1	1	0	NA	1	1	1	0	NA	NA	0	NA	NA	NA	NA	NA	-11000	8043.333496	3	4	2200	0	0
8876	46746130001	5	467461300	467461	2020	8	0	1	1	1	3	1	1	1	0	0	0	0	0	1	0	1	0	1	0	0	1	1	1	NA	0	0	0	0	NA	NA	1	3	NA	NA	NA	NA	NA	13769.33301	3	4	2000	500	0
8881	46746130002	5	467461300	467461	2020	8	1	1	1	1	4	0	1	0	0	0	0	0	0	1	0	0	0	0	0	0	1	1	1	NA	0	1	0	0	NA	NA	0	NA	NA	NA	NA	NA	NA	13769.33301	3	4	2000	500	0
8889	46746132001	5	467461320	467461	2020	8	0	0	1	1	4	0	1	0	0	0	1	1	0	1	1	0	0	0	1	1	1	1	1	NA	0	0	0	0	NA	NA	1	3	NA	NA	NA	NA	NA	9704	2	4	2180	0	0
8893	46746133001	5	467461330	467461	2020	8	0	1	1	1	2	0	0	1	0	0	0	0	0	1	0	0	0	1	0	0	0	1	1	NA	1	0	0	0	NA	NA	0	NA	NA	NA	NA	NA	38800	6972	2	2	0	13300	0
8897	46746133002	5	467461330	467461	2020	8	1	1	1	1	2	0	1	1	0	0	0	0	0	1	0	1	0	0	0	0	1	0	1	NA	0	1	1	0	NA	NA	0	NA	NA	NA	NA	NA	38800	6972	2	2	0	13300	0
8901	46746134001	5	467461340	467461	2020	8	1	1	1	1	2	1	0	0	0	0	1	1	0	1	1	1	1	1	0	0	1	1	1	NA	0	1	1	1	1	NA	0	NA	NA	NA	NA	NA	270	31538	2	2	600	0	0
8905	46746134002	5	467461340	467461	2020	8	0	1	1	1	2	1	0	0	0	0	0	0	1	1	0	0	0	1	0	0	0	0	1	NA	0	0	0	1	1	NA	0	NA	NA	NA	NA	NA	270	31538	2	2	600	0	0
8909	46746135001	5	467461350	467461	2020	8	0	1	1	1	3	1	0	0	0	0	1	0	0	1	1	0	0	1	0	0	1	1	1	NA	0	0	0	0	NA	NA	0	NA	NA	NA	NA	NA	92800	33540	2	2	20300	6300	0
8913	46746135002	5	467461350	467461	2020	8	1	1	1	1	3	0	0	0	0	1	0	0	0	1	1	0	0	1	0	0	0	1	1	NA	1	1	1	0	NA	NA	0	NA	NA	NA	NA	NA	92800	33540	2	2	20300	6300	0
8917	46746136001	5	467461360	467461	2020	8	1	1	1	1	2	1	0	0	0	1	1	0	0	0	0	0	1	1	0	0	1	1	1	NA	0	0	0	1	2	NA	1	2	NA	NA	NA	NA	90280	20405	4	2	23000	0	0
8921	46746136002	5	467461360	467461	2020	8	0	1	1	1	3	0	1	0	0	0	0	0	0	1	0	0	0	1	0	0	1	1	1	NA	0	0	0	0	NA	NA	0	NA	NA	NA	NA	NA	90280	20405	4	2	23000	0	0
8924	46746137001	5	467461370	467461	2020	8	1	0	1	1	2	1	1	0	0	0	0	0	0	1	0	0	0	0	0	0	0	0	0	NA	1	1	1	0	NA	NA	0	NA	NA	NA	NA	NA	NA	60704	1	2	110	300	0
8929	46746201001	5	467462010	467462	2020	8	1	0	1	1	3	0	1	0	0	0	1	0	0	1	0	0	0	1	0	0	1	1	1	NA	0	1	1	0	NA	NA	0	NA	NA	NA	NA	NA	73000	6863	2	3	106000	320	0
8934	46746202001	5	467462020	467462	2020	8	1	1	1	1	3	0	0	1	0	0	1	0	0	1	0	0	0	1	0	0	0	1	1	NA	0	1	0	0	NA	NA	0	NA	NA	NA	NA	NA	69000	15533.33301	3	2	33000	2000	0
8939	46746202002	5	467462020	467462	2020	8	0	1	1	1	1	0	0	1	0	0	1	0	0	1	1	0	1	1	1	0	0	1	1	NA	1	0	0	0	NA	NA	0	NA	NA	NA	NA	NA	69000	15533.33301	3	2	33000	2000	0
8947	46746203002	5	467462030	467462	2020	8	1	0	1	0	4	0	1	0	0	0	0	0	0	0	0	0	0	0	0	0	1	1	1	NA	1	1	1	0	NA	NA	0	NA	NA	NA	NA	NA	NA	24006.66602	3	3	4100	1200	0
8952	46746204001	5	467462040	467462	2020	8	0	1	1	1	3	0	0	0	0	0	1	0	0	0	0	0	0	0	0	0	1	0	1	NA	0	0	0	0	NA	NA	1	1	NA	NA	NA	NA	105600	8975.200195	5	2	500	0	0
8957	46746204002	5	467462040	467462	2020	8	1	1	1	1	4	0	0	0	0	0	0	0	0	0	0	0	0	0	0	0	0	1	1	NA	0	1	1	0	NA	NA	0	NA	NA	NA	NA	NA	105600	8975.200195	5	2	500	0	0
8962	46746205001	5	467462050	467462	2020	8	1	1	1	1	3	0	1	0	0	1	0	0	0	0	0	0	0	0	1	0	1	1	1	NA	1	1	1	0	NA	NA	1	1	NA	NA	NA	NA	97400	4033.333252	6	3	70	0	0
8967	46746205002	5	467462050	467462	2020	8	0	1	1	1	3	0	0	0	0	0	0	0	0	1	0	0	0	0	0	0	1	1	1	NA	0	0	0	0	NA	NA	0	NA	NA	NA	NA	NA	97400	4033.333252	6	3	70	0	0
8972	46746206001	5	467462060	467462	2020	8	0	0	1	0	3	0	0	0	0	0	0	0	0	0	0	0	0	1	0	0	0	0	0	NA	0	0	0	0	NA	NA	0	NA	NA	NA	NA	NA	-19000	18573.33398	3	4	430	0	0
8977	46746207001	5	467462070	467462	2020	8	0	1	1	1	2	0	1	0	0	0	0	0	1	0	0	0	0	1	0	0	1	1	1	NA	0	0	0	1	1	NA	1	3	NA	NA	NA	NA	42000	18133.33398	3	2	6300	1600	0
8982	46746207002	5	467462070	467462	2020	8	1	1	1	1	4	0	1	0	0	0	1	0	1	0	1	0	0	1	0	0	1	1	1	NA	0	1	1	1	1	NA	0	NA	NA	NA	NA	NA	42000	18133.33398	3	2	6300	1600	1
8987	46746208001	5	467462080	467462	2020	8	0	0	1	1	3	0	1	0	0	0	0	0	0	1	1	0	0	0	0	0	0	1	1	NA	0	0	0	0	NA	NA	0	NA	NA	NA	NA	NA	32350	3152	5	3	3000	0	0
8992	46746209001	5	467462090	467462	2020	8	0	1	1	1	3	0	0	0	0	0	0	0	0	0	0	0	0	0	0	0	1	1	1	NA	0	0	0	1	1	NA	0	NA	NA	NA	NA	NA	NA	2998	2	4	28600	13100	0
8997	46746209002	5	467462090	467462	2020	8	1	1	1	1	3	0	1	0	0	0	1	0	0	0	0	0	0	0	0	0	1	1	1	NA	0	1	1	1	2	NA	0	NA	NA	NA	NA	NA	6040	2998	2	4	28600	13100	0
9002	46746210001	5	467462100	467462	2020	8	0	1	1	0	3	0	0	0	0	0	0	0	0	0	0	0	0	1	0	0	1	1	1	NA	0	0	0	0	NA	NA	1	1	NA	NA	NA	NA	-438	14910	2	2	5500	0	0
9007	46746210002	5	467462100	467462	2020	8	1	1	1	0	3	1	0	0	0	0	0	0	0	1	1	0	0	1	0	0	1	1	1	NA	1	1	1	0	NA	NA	0	NA	NA	NA	NA	NA	-438	14910	2	2	5500	0	0
9012	46746211001	5	467462110	467462	2020	8	1	1	1	1	3	0	1	1	0	0	0	0	0	0	1	0	0	1	0	0	0	1	1	NA	0	1	1	0	NA	NA	0	NA	NA	NA	NA	NA	-1476	28085	4	3	9000	0	0
9017	46746211002	5	467462110	467462	2020	8	0	1	1	1	2	0	0	0	0	1	1	0	0	1	0	0	1	0	0	0	1	1	1	NA	1	0	0	0	NA	NA	1	2	NA	NA	NA	NA	-1476	28085	4	3	9000	0	0
9022	46746212001	5	467462120	467462	2020	8	0	0	1	1	2	1	1	0	0	0	0	0	0	1	1	0	0	0	0	0	1	0	1	NA	0	0	0	1	3	NA	0	NA	NA	NA	NA	NA	6000	6300	1	3	800	0	0
9031	46746215001	5	467462150	467462	2020	8	0	1	1	1	5	0	0	0	0	0	0	0	0	0	0	0	0	0	0	0	0	0	1	NA	0	0	0	0	NA	NA	0	NA	NA	NA	NA	NA	48600	13483	2	2	300	12410	0
9036	46746215002	5	467462150	467462	2020	8	1	1	1	1	4	1	0	0	0	0	0	0	0	1	0	1	0	1	0	0	1	1	1	NA	1	1	1	0	NA	NA	0	NA	NA	NA	NA	NA	48600	13483	2	2	300	12410	0
9041	46746216001	5	467462160	467462	2020	8	1	1	1	1	3	0	1	0	0	0	0	0	0	0	0	0	0	1	0	0	0	0	1	NA	1	1	1	0	NA	NA	0	NA	NA	NA	NA	NA	38600	21410	2	2	0	0	0
9046	46746216002	5	467462160	467462	2020	8	0	1	1	1	3	2	1	0	0	0	1	0	0	1	1	0	0	0	0	0	0	1	1	NA	0	0	0	0	NA	NA	0	NA	NA	NA	NA	NA	38600	21410	2	2	0	0	0
9051	46746217001	5	467462170	467462	2020	8	1	1	1	1	2	0	0	0	0	1	0	0	0	0	0	1	1	0	1	0	1	0	1	NA	1	1	1	0	NA	NA	1	10	NA	NA	NA	NA	-46900	NA	3	3	18100	0	0
9056	46746217002	5	467462170	467462	2020	8	0	1	1	1	2	2	1	0	0	0	0	0	0	0	1	0	0	0	0	0	0	1	0	NA	0	0	0	1	2	NA	1	5	NA	NA	NA	NA	-46900	NA	3	3	18100	0	0
9061	46746218001	5	467462180	467462	2020	8	0	1	1	0	3	0	0	0	0	0	1	0	0	0	0	0	0	0	0	0	0	1	1	NA	0	0	0	0	NA	NA	0	NA	NA	NA	NA	NA	21522	35540	2	3	4000	2000	0
9066	46746218002	5	467462180	467462	2020	8	1	1	1	0	1	1	1	0	0	1	0	0	0	1	1	0	0	1	0	0	0	0	1	NA	0	1	0	1	7	NA	1	1	NA	NA	NA	NA	21522	35540	2	3	4000	2000	0
9071	46746219001	5	467462190	467462	2020	8	0	0	1	1	2	1	1	1	1	1	1	0	0	1	1	1	1	0	0	0	0	1	1	NA	0	0	0	0	NA	NA	1	3	NA	NA	NA	NA	21610	17066	4	5	1400	0	0
9077	46746220001	5	467462200	467462	2020	8	0	1	1	1	2	1	1	0	0	0	0	0	0	1	1	0	0	1	0	0	1	1	1	NA	1	0	0	0	NA	NA	0	NA	NA	NA	NA	NA	NA	NA	6	3	21800	2000	0
9082	46746220002	5	467462200	467462	2020	8	1	1	1	1	5	1	0	0	0	0	0	0	0	0	0	0	0	0	0	0	0	1	1	NA	1	1	1	0	NA	NA	0	NA	NA	NA	NA	NA	NA	NA	6	3	21800	2000	0
9087	46746221001	5	467462210	467462	2020	8	0	0	1	1	1	3	1	0	0	1	0	1	0	1	0	0	0	0	0	0	0	1	1	NA	0	0	0	0	NA	NA	0	NA	NA	NA	NA	NA	NA	NA	5	4	100	0	0
9092	46746222001	5	467462220	467462	2020	8	0	0	1	1	3	0	1	0	0	0	0	0	0	0	0	0	0	0	0	0	0	1	1	NA	0	0	0	0	NA	NA	0	NA	NA	NA	NA	NA	5400	12100	1	6	3280	1000	0
9100	46746223001	5	467462230	467462	2020	8	0	1	1	1	3	1	0	0	0	1	1	1	0	1	0	0	0	1	0	0	0	1	1	NA	0	0	0	0	NA	NA	0	NA	NA	NA	NA	NA	53400	11136	5	3	6000	2000	0
9104	46746223002	5	467462230	467462	2020	8	1	1	1	1	2	0	0	0	0	0	0	0	0	1	0	0	0	1	0	0	0	1	1	NA	1	0	0	1	1	NA	0	NA	NA	NA	NA	NA	53400	11136	5	3	6000	2000	0
9109	46746224001	5	467462240	467462	2020	8	0	0	1	1	2	2	0	0	0	0	0	0	0	1	1	0	0	1	0	0	1	0	1	NA	0	0	0	0	NA	NA	1	2	NA	NA	NA	NA	9600	3750	1	4	430	100	0
9114	46746225001	5	467462250	467462	2020	8	0	1	1	1	4	0	1	0	0	0	0	0	0	0	0	0	0	1	0	0	1	1	1	NA	0	0	0	0	NA	NA	1	1	NA	NA	NA	NA	23382	4208	5	2	0	0	0
9119	46746225002	5	467462250	467462	2020	8	1	1	1	1	2	0	0	0	0	1	0	0	0	0	0	0	0	0	0	0	0	1	1	NA	1	1	1	0	NA	NA	0	NA	NA	NA	NA	NA	23382	4208	5	2	0	0	0
9124	46746226001	5	467462260	467462	2020	8	0	1	1	1	4	0	1	0	0	1	1	0	0	0	1	1	0	1	0	0	0	0	1	NA	0	0	0	1	2	NA	0	NA	NA	NA	NA	NA	12420	57185	2	2	1200	400	0
9129	46746226002	5	467462260	467462	2020	8	1	1	1	0	3	1	0	1	0	0	0	0	0	0	0	0	0	0	0	0	1	1	1	NA	1	0	0	0	NA	NA	0	NA	NA	NA	NA	NA	12420	57185	2	2	1200	400	0
9134	46746227001	5	467462270	467462	2020	8	0	1	1	1	2	0	1	0	0	1	1	0	0	1	1	0	0	1	1	0	0	1	1	NA	0	0	0	1	2	NA	1	2	NA	NA	NA	NA	6100	11965	2	3	10400	2000	0
9139	46746227002	5	467462270	467462	2020	8	1	1	1	1	3	1	1	0	0	1	1	0	0	1	0	1	1	0	0	0	0	1	1	NA	1	1	1	0	NA	NA	1	2	NA	NA	NA	NA	6100	11965	2	3	10400	2000	0
9144	46746228001	5	467462280	467462	2020	8	0	1	1	1	1	0	0	1	0	1	1	0	0	1	1	1	1	1	0	0	1	0	1	NA	0	0	0	1	1	NA	1	12	NA	NA	NA	NA	24373	NA	5	2	63300	100	0
9149	46746228002	5	467462280	467462	2020	8	1	1	1	1	2	0	1	0	0	0	0	0	0	0	0	0	0	0	0	0	1	0	1	NA	1	1	1	0	NA	NA	0	NA	NA	NA	NA	NA	24373	NA	5	2	63300	100	0
9154	46746229001	5	467462290	467462	2020	8	0	0	1	1	4	0	1	0	0	0	0	0	0	1	1	0	0	0	0	0	0	1	1	NA	0	0	0	0	NA	NA	0	NA	NA	NA	NA	NA	38060	4732.799805	5	2	3000	0	0
9162	46746230001	5	467462300	467462	2020	8	0	1	1	1	3	0	0	0	0	0	0	0	0	0	0	0	0	0	0	0	1	1	1	NA	0	0	0	0	NA	NA	0	NA	NA	NA	NA	NA	42800	8900	3	3	2000	24300	0
9166	46746230002	5	467462300	467462	2020	8	1	1	1	1	4	0	0	0	0	0	0	0	0	1	0	0	0	0	0	0	1	1	1	NA	1	1	1	0	NA	NA	0	NA	NA	NA	NA	NA	42800	8900	3	3	2000	24300	0
9170	46746231001	5	467462310	467462	2020	8	0	1	1	1	3	1	1	0	0	0	0	0	0	1	0	0	0	0	0	0	1	1	1	NA	0	0	0	0	NA	NA	0	NA	NA	NA	NA	NA	20600	6710	4	2	3500	0	0
9174	46746231002	5	467462310	467462	2020	8	1	1	1	1	3	1	1	0	0	0	0	1	0	0	0	0	0	0	0	0	0	0	0	NA	1	1	1	0	NA	NA	0	NA	NA	NA	NA	NA	20600	6710	4	2	3500	0	0
9178	46746232001	5	467462320	467462	2020	8	1	1	1	1	3	0	0	1	0	1	0	0	0	0	0	0	0	0	0	0	1	1	1	NA	0	1	1	0	NA	NA	1	1	NA	NA	NA	NA	3560	6620	3	4	13400	3400	0
9182	46746232002	5	467462320	467462	2020	8	0	1	1	1	3	0	0	0	0	0	0	1	0	0	0	0	0	0	0	0	0	1	1	NA	0	0	0	0	NA	NA	0	NA	NA	NA	NA	NA	3560	6620	3	4	13400	3400	0
9186	46746233001	5	467462330	467462	2020	8	0	1	1	1	3	1	0	0	0	0	0	0	1	1	0	1	0	1	0	0	0	1	1	NA	0	0	0	0	NA	NA	1	6	NA	NA	NA	NA	20090	5260	5	2	12000	3000	0
9190	46746233002	5	467462330	467462	2020	8	1	1	1	0	3	0	1	0	0	0	0	0	0	0	1	0	0	1	0	0	0	0	1	NA	1	1	1	0	NA	NA	0	NA	NA	NA	NA	NA	20090	5260	5	2	12000	3000	0
9192	46746234001	5	467462340	467462	2020	8	1	1	1	1	1	0	0	0	0	0	0	0	0	0	0	0	0	0	0	0	1	1	1	NA	1	1	1	0	NA	NA	0	NA	NA	NA	NA	NA	11600	25812.66602	3	2	0	240	0
9195	46746234002	5	467462340	467462	2020	8	0	1	1	0	2	0	0	0	0	0	0	0	0	0	0	0	0	1	0	0	0	1	1	NA	0	0	0	0	NA	NA	1	7	NA	NA	NA	NA	11600	25812.66602	3	2	0	240	0
9197	46746235001	5	467462350	467462	2020	8	1	1	1	0	4	0	0	0	0	0	0	0	0	0	0	0	0	0	0	0	1	1	1	NA	1	1	0	0	NA	NA	0	NA	NA	NA	NA	NA	10200	37186.66797	3	2	0	200	0
9199	46746235002	5	467462350	467462	2020	8	0	1	1	0	3	0	0	0	0	0	0	0	0	0	0	0	0	0	0	0	1	1	1	NA	0	0	0	0	NA	NA	0	NA	NA	NA	NA	NA	10200	37186.66797	3	2	0	200	0
9202	46746236001	5	467462360	467462	2020	8	1	1	1	1	4	0	0	0	0	0	0	0	0	0	0	0	0	0	0	0	1	0	1	NA	1	1	1	0	NA	NA	0	NA	NA	NA	NA	NA	21700	10635	2	2	4000	200	0
9205	46746236002	5	467462360	467462	2020	8	0	1	1	1	4	0	0	0	0	1	0	0	0	1	0	0	0	1	0	0	0	1	0	NA	0	0	0	0	NA	NA	0	NA	NA	NA	NA	NA	21700	10635	2	2	4000	200	0
9207	46746237001	5	467462370	467462	2020	8	1	0	1	0	3	0	0	0	0	0	0	0	0	1	0	0	0	1	0	0	1	0	1	NA	0	1	1	0	NA	NA	1	2	NA	NA	NA	NA	9600	9830	2	1	5000	7000	0
9210	46746238001	5	467462380	467462	2020	8	0	1	1	1	2	0	0	0	0	0	0	0	0	0	0	0	0	0	0	0	1	1	1	NA	0	0	0	0	NA	NA	0	NA	NA	NA	NA	NA	39000	8824	3	2	11200	5000	0
9213	46746238002	5	467462380	467462	2020	8	1	1	1	1	3	0	0	0	0	0	0	0	0	0	1	0	0	0	0	0	1	1	1	NA	1	1	0	0	NA	NA	0	NA	NA	NA	NA	NA	39000	8824	3	2	11200	5000	0
9222	46746301002	5	467463010	467463	2020	8	0	0	1	1	3	1	1	0	0	1	0	0	0	1	0	0	0	0	1	0	0	1	1	NA	1	0	0	0	NA	NA	0	NA	NA	NA	NA	NA	85780	12902	4	3	2200	1100	0
9227	46746302001	5	467463020	467463	2020	8	1	1	1	1	3	0	0	0	0	0	0	0	0	1	0	0	0	1	0	0	1	1	1	NA	0	1	0	0	NA	NA	1	5	NA	NA	NA	NA	36020	12113	4	3	1200	400	0
9232	46746302002	5	467463020	467463	2020	8	0	1	1	1	2	0	0	0	0	0	1	0	0	1	0	0	0	1	0	0	1	1	1	NA	0	0	0	1	1	NA	1	1	NA	NA	NA	NA	36020	12113	4	3	1200	400	0
9237	46746303001	5	467463030	467463	2020	7	1	1	1	1	4	0	0	0	0	0	0	0	0	0	0	0	0	0	0	0	0	0	1	NA	1	1	1	0	NA	NA	0	NA	NA	NA	NA	NA	4420	10853	2	3	4600	720	0
9242	46746303002	5	467463030	467463	2020	7	0	1	1	1	2	1	1	0	0	0	0	1	1	1	1	0	0	0	0	0	1	1	1	NA	0	0	0	0	NA	NA	0	NA	NA	NA	NA	NA	4420	10853	2	3	4600	720	0
9247	46746304001	5	467463040	467463	2020	8	0	1	1	1	3	1	0	0	0	0	0	0	0	0	0	0	0	0	0	0	1	1	1	NA	1	0	0	0	NA	NA	0	NA	NA	NA	NA	NA	44660	11880	4	2	4100	0	0
9252	46746304002	5	467463040	467463	2020	8	1	1	1	1	5	0	1	0	0	1	1	0	0	1	0	0	0	1	0	0	0	0	0	NA	0	1	1	1	2	NA	0	NA	NA	NA	NA	NA	44660	11880	4	2	4100	0	0
9257	46746305001	5	467463050	467463	2020	8	0	0	1	1	4	0	1	0	0	0	0	0	0	0	1	0	0	1	0	0	0	0	1	NA	0	0	0	0	NA	NA	0	NA	NA	NA	NA	NA	NA	6766.666504	3	1	1600	200	0
9262	46746306001	5	467463060	467463	2020	8	0	1	1	1	3	0	0	0	0	0	1	0	0	1	0	0	0	0	0	0	1	0	0	NA	0	0	0	1	1	NA	0	NA	NA	NA	NA	NA	56400	4235	6	3	1400	0	0
9267	46746306002	5	467463060	467463	2020	8	1	1	1	1	NA	0	0	0	0	0	0	0	0	1	0	0	0	0	0	0	1	1	1	NA	1	1	1	0	NA	NA	0	NA	NA	NA	NA	NA	56400	4235	6	3	1400	0	0
9272	46746307001	5	467463070	467463	2020	8	1	1	1	0	2	0	1	0	0	0	1	0	0	0	0	0	0	0	0	0	0	0	1	NA	0	1	0	0	NA	NA	0	NA	NA	NA	NA	NA	NA	11492	6	3	11400	0	1
9277	46746307002	5	467463070	467463	2020	8	0	1	1	1	3	1	1	0	0	0	0	0	0	1	1	1	0	0	0	0	1	1	1	NA	1	0	0	0	NA	NA	0	NA	NA	NA	NA	NA	24720	11492	6	3	11400	0	0
9282	46746308001	5	467463080	467463	2020	8	0	1	1	1	NA	6	1	0	0	1	1	1	0	0	1	1	1	1	0	0	0	0	1	NA	0	0	0	1	2	NA	0	NA	NA	NA	NA	NA	6820	12740	2	5	1840	300	0
9287	46746308002	5	467463080	467463	2020	8	1	1	1	1	3	0	1	0	0	0	0	0	0	1	1	1	1	1	0	0	0	1	1	NA	0	1	1	0	NA	NA	0	NA	NA	NA	NA	NA	6820	12740	2	5	1840	300	0
9292	46746309001	5	467463090	467463	2020	8	0	1	1	1	1	4	1	0	0	1	1	1	0	1	1	0	0	0	0	0	0	0	1	NA	0	0	0	1	1	NA	1	2	NA	NA	NA	NA	24700	13676.66699	3	2	400	50	0
9297	46746309002	5	467463090	467463	2020	8	1	1	1	1	3	0	1	1	0	0	1	1	0	1	1	1	0	0	0	0	1	1	0	NA	0	1	1	0	NA	NA	1	2	NA	NA	NA	NA	24700	13676.66699	3	2	400	50	0
9302	46746310001	5	467463100	467463	2020	8	0	1	1	1	4	0	1	0	0	0	0	0	0	0	0	0	0	0	0	0	1	1	1	NA	0	0	0	0	NA	NA	0	NA	NA	NA	NA	NA	12240	15482	2	3	400	600	0
9307	46746310002	5	467463100	467463	2020	8	1	1	1	1	3	0	0	1	0	0	1	0	0	1	0	0	0	0	0	0	0	1	1	NA	1	1	1	0	NA	NA	1	2	NA	NA	NA	NA	12240	15482	2	3	400	600	0
9312	46746311001	5	467463110	467463	2020	8	0	0	1	1	2	1	1	0	0	0	1	0	0	1	0	0	0	1	0	0	1	1	1	NA	0	0	0	1	2	NA	0	NA	NA	NA	NA	NA	1235	NA	1	2	2675	1400	0
9324	46746313002	5	467463130	467463	2020	8	0	0	1	1	1	6	1	0	0	0	1	1	1	1	0	0	1	1	0	1	0	0	0	NA	0	0	0	0	NA	NA	0	NA	NA	NA	NA	NA	-1300	9552	1	2	5000	4200	0
9329	46746314001	5	467463140	467463	2020	8	0	0	1	1	4	0	0	0	0	0	0	0	0	0	0	0	0	0	0	0	0	0	0	NA	0	0	0	0	NA	NA	0	NA	NA	NA	NA	NA	NA	9472	1	5	5600	0	0
9338	46746315001	5	467463150	467463	2020	8	0	1	1	1	3	0	1	0	0	0	0	0	0	1	1	0	0	0	0	0	1	1	1	NA	0	0	0	0	NA	NA	0	NA	NA	NA	NA	NA	-300	32535	2	2	10300	1000	0
9343	46746315002	5	467463150	467463	2020	8	1	1	1	1	2	0	1	0	0	0	0	0	0	1	0	0	0	0	0	0	0	0	1	NA	0	1	1	0	NA	NA	1	2	NA	NA	NA	NA	-300	32535	2	2	10300	1000	0
9351	46746317001	5	467463170	467463	2020	8	1	1	1	0	3	0	1	0	0	0	1	0	0	1	0	0	0	0	0	0	1	1	1	NA	1	1	1	0	NA	NA	1	2	NA	NA	NA	NA	43586	8252	2	2	900	2500	0
9356	46746317002	5	467463170	467463	2020	8	0	1	1	1	3	0	1	0	0	0	0	0	0	0	1	0	1	0	0	0	1	1	1	NA	0	0	0	0	NA	NA	0	NA	NA	NA	NA	NA	43586	8252	2	2	900	2500	0
9362	46746318002	5	467463180	467463	2020	8	1	0	1	1	5	0	0	0	0	0	0	0	0	1	0	0	0	0	0	0	1	0	1	NA	0	1	1	0	NA	NA	0	NA	NA	NA	NA	NA	NA	1514	1	4	5300	50	0
9367	46746319001	5	467463190	467463	2020	8	0	0	1	1	3	0	1	0	0	1	1	0	0	0	0	1	1	1	0	0	0	0	0	NA	1	1	0	0	NA	NA	0	NA	NA	NA	NA	NA	NA	12175	2	4	4295	440	0
9375	46746320002	5	467463200	467463	2020	8	0	0	1	1	3	0	0	0	0	0	1	0	0	1	0	0	1	0	0	0	1	1	1	NA	0	0	0	1	1	NA	1	1	NA	NA	NA	NA	13440	14722	1	2	0	200	1
9380	46746321001	5	467463210	467463	2020	8	0	1	1	1	2	1	0	0	0	0	0	0	0	0	0	0	0	0	0	0	1	1	1	NA	1	0	0	0	NA	NA	0	NA	NA	NA	NA	NA	27780	7340	3	2	1800	0	0
9385	46746321002	5	467463210	467463	2020	8	1	1	1	1	3	0	0	0	0	0	0	0	0	0	0	0	1	0	0	0	1	1	1	NA	1	1	1	0	NA	NA	0	NA	NA	NA	NA	NA	27780	7340	3	2	1800	0	0
9390	46746322001	5	467463220	467463	2020	8	0	0	1	1	4	0	0	0	0	0	0	0	0	0	0	1	0	0	0	0	1	1	1	NA	0	0	0	0	NA	NA	1	1	NA	NA	NA	NA	50000	14520	3	2	500	0	0
9395	46746323001	5	467463230	467463	2020	8	0	1	1	1	2	0	0	0	0	0	0	0	0	0	0	0	0	1	0	0	1	1	1	NA	0	0	0	0	NA	NA	1	1	NA	NA	NA	NA	NA	10936.5	2	3	11200	150	0
9399	46746323002	5	467463230	467463	2020	8	1	1	1	1	3	0	1	0	0	0	0	0	0	0	1	0	0	0	0	0	0	1	1	NA	0	1	1	0	NA	NA	0	NA	NA	NA	NA	NA	NA	10936.5	2	3	11200	150	0
9404	46746324001	5	467463240	467463	2020	8	1	1	1	1	3	1	1	0	0	0	0	0	0	1	1	0	0	1	0	0	1	0	1	NA	0	1	1	1	3	NA	0	NA	NA	NA	NA	NA	26880	3341.5	4	3	1300	380	0
9409	46746324002	5	467463240	467463	2020	8	0	1	1	1	3	0	1	0	0	0	1	0	0	0	0	0	0	0	0	0	1	0	1	NA	1	0	0	0	NA	NA	0	NA	NA	NA	NA	NA	26880	3341.5	4	3	1300	380	0
9414	46746325001	5	467463250	467463	2020	8	1	1	1	1	2	0	1	0	0	0	0	0	0	0	0	0	1	0	0	0	1	1	1	NA	0	1	0	0	NA	NA	1	2	NA	NA	NA	NA	NA	6226.5	4	4	1700	0	0
9419	46746325002	5	467463250	467463	2020	8	0	1	1	1	1	0	0	0	0	0	0	0	0	1	0	0	0	1	0	0	1	1	1	NA	0	0	0	0	NA	NA	1	2	NA	NA	NA	NA	NA	6226.5	4	4	1700	0	0
9424	46746326001	5	467463260	467463	2020	8	0	0	1	1	2	4	1	1	0	0	0	1	0	0	1	0	0	0	0	0	0	0	1	NA	0	0	0	1	1	NA	1	1	NA	NA	NA	NA	NA	21763	2	9	23450	1290	0
9429	46746327001	5	467463270	467463	2020	8	1	1	1	1	4	0	1	0	0	0	0	0	0	1	0	0	1	0	0	0	1	1	1	NA	0	1	1	0	NA	NA	1	5	NA	NA	NA	NA	-29500	19975	4	2	0	0	0
9434	46746327002	5	467463270	467463	2020	8	0	1	1	1	2	0	0	0	0	0	0	0	0	0	0	0	0	0	0	0	1	1	1	NA	0	0	0	0	NA	NA	0	NA	NA	NA	NA	NA	-29500	19975	4	2	0	0	0
9439	46746328001	5	467463280	467463	2020	8	0	0	1	1	2	0	1	0	0	0	1	1	0	1	0	1	0	1	0	0	1	1	1	NA	1	0	0	0	NA	NA	1	2	NA	NA	NA	NA	NA	2279	1	5	2973	510	0
9442	46746329001	5	467463290	467463	2020	8	0	1	1	1	3	0	0	0	0	0	1	0	0	0	0	1	0	1	1	1	1	1	1	NA	1	0	0	1	1	NA	0	NA	NA	NA	NA	NA	41674	18600	2	1	800	200	0
9445	46746329002	5	467463290	467463	2020	8	1	1	1	1	3	0	0	0	0	1	0	0	0	1	1	1	0	1	1	0	1	1	1	NA	0	1	1	0	NA	NA	0	NA	NA	NA	NA	NA	41674	18600	2	1	800	200	0
9449	46746330001	5	467463300	467463	2020	8	1	1	1	1	3	0	0	0	0	0	0	0	0	0	1	0	0	0	0	0	0	0	1	NA	1	1	1	0	NA	NA	0	NA	NA	NA	NA	NA	23010	21478	2	2	5100	300	0
9453	46746330002	5	467463300	467463	2020	8	0	1	1	1	3	0	0	0	0	0	0	0	0	1	0	0	0	0	0	0	1	1	1	NA	0	0	0	1	2	NA	0	NA	NA	NA	NA	NA	23010	21478	2	2	5100	300	0
9457	46746331001	5	467463310	467463	2020	8	1	1	1	1	3	2	0	0	0	0	0	0	0	0	1	0	0	0	0	0	0	1	1	NA	0	1	1	0	NA	NA	0	NA	NA	NA	NA	NA	NA	8253.333008	3	4	2000	60	0
9461	46746331002	5	467463310	467463	2020	8	0	1	1	1	1	1	0	0	0	1	1	0	0	1	0	0	1	0	1	0	1	1	1	NA	0	0	0	1	3	NA	1	1	NA	NA	NA	NA	NA	8253.333008	3	4	2000	60	0
9464	46746332001	5	467463320	467463	2020	8	0	1	1	1	3	0	0	0	0	0	0	0	0	0	0	1	0	1	0	0	0	1	1	NA	1	0	0	0	NA	NA	0	NA	NA	NA	NA	NA	24670	3438	5	3	7300	2100	0
9467	46746332002	5	467463320	467463	2020	8	1	1	1	1	2	0	1	0	0	0	0	0	0	1	1	0	0	0	0	0	1	1	1	NA	1	1	1	0	NA	NA	0	NA	NA	NA	NA	NA	24670	3438	5	3	7300	2100	0
9469	46746333001	5	467463330	467463	2020	7	0	1	1	1	3	0	0	0	0	0	1	0	0	0	0	0	0	0	0	0	1	1	0	NA	0	0	0	0	NA	NA	0	NA	NA	NA	NA	NA	39340	9602.5	4	2	0	0	0
9472	46746333002	5	467463330	467463	2020	7	1	1	1	1	3	0	0	0	0	0	0	0	0	0	0	0	1	0	0	0	1	1	1	NA	0	1	1	0	NA	NA	0	NA	NA	NA	NA	NA	39340	9602.5	4	2	0	0	0
9477	51606101001	5	516061010	516061	2020	7	0	1	1	1	4	0	1	0	0	0	0	0	0	1	1	0	0	0	0	0	1	0	0	NA	0	0	0	0	NA	NA	0	NA	NA	NA	NA	NA	3080	4250	2	4	6717	20	0
9482	51606101002	5	516061010	516061	2020	7	1	1	1	1	NA	3	1	0	0	0	0	0	0	1	1	0	0	0	0	0	0	0	1	NA	0	1	0	0	NA	NA	0	NA	NA	NA	NA	NA	3080	4250	2	4	6717	20	0
9487	51606102001	5	516061020	516061	2020	7	0	0	1	1	NA	0	1	1	0	1	1	0	0	1	0	1	0	0	0	1	0	1	1	NA	0	0	0	0	NA	NA	0	NA	NA	NA	NA	NA	NA	6894	5	5	2200	0	0
9498	51606104001	5	516061040	516061	2020	7	1	1	1	1	3	1	0	0	0	1	0	0	0	0	0	0	0	1	0	0	1	0	1	NA	1	1	1	0	NA	NA	0	NA	NA	NA	NA	NA	1780	3035	2	2	2400	0	0
[truncated: 17,396 more rows]
[truncated: 126 more columns]
